# Supplementary material for: Salicin alleviates periodontitis via Tas2r143/gustducin signaling in fibroblasts
Source: Front Immunol. 2024 Mar 28;15:1374900. doi: 10.3389/fimmu.2024.1374900 (PMC11007171; doi:10.3389/fimmu.2024.1374900)
Supplement: Supplementary file 2 [file DataSheet_2.zip]

Archive with 51 entries (34 files):
- Data Sheet/
- Data Sheet/Appendix/
- Data Sheet/Appendix/Appendix Figure1/
- Data Sheet/Appendix/Appendix Figure1/Appendix Figure1A.R
- Data Sheet/Appendix/Appendix Figure1/Appendix Figure1B.xlsx
- Data Sheet/Appendix/Appendix Figure2/
- Data Sheet/Appendix/Appendix Figure2/Appendix Figure2.jpg
- Data Sheet/Appendix/Appendix Figure3/
- Data Sheet/Appendix/Appendix Figure3/Appendix Figure 3A.tif
- Data Sheet/Appendix/Appendix Figure3/Appendix Figure 3B.xlsx
- Data Sheet/Appendix/Appendix Figure4/
- Data Sheet/Appendix/Appendix Figure4/Appendix Figure2.xlsx
- Data Sheet/Appendix/Appendix Figure5/
- Data Sheet/Appendix/Appendix Figure5/Appendix Figure4.xlsx
- Data Sheet/Appendix/Appendix Figure6/
- Data Sheet/Appendix/Appendix Figure6/Appendix Figure 5A-C.jpg
- Data Sheet/Appendix/Appendix Figure6/Appendix Figure 5A-L.jpg
- Data Sheet/Appendix/Appendix Figure6/Figure5B.xlsx
- Data Sheet/Figure1/
- Data Sheet/Figure1/Figure1A.xlsx
- Data Sheet/Figure1/Figure1B.xlsx
- Data Sheet/Figure1/Figure1C.jpg
- Data Sheet/Figure1/Figure1D.jpg
- Data Sheet/Figure2/
- Data Sheet/Figure2/Figure2.xlsx
- Data Sheet/Figure3/
- Data Sheet/Figure3/Figure3.xlsx
- Data Sheet/Figure4/
- Data Sheet/Figure4/Figure4B/
- Data Sheet/Figure4/Figure4B/Figure4B-GS.jpg
- Data Sheet/Figure4/Figure4B/Figure4B-GV.jpg
- Data Sheet/Figure4/Figure4B/Figure4B-WS.jpg
- Data Sheet/Figure4/Figure4B/Figure4B-WV.jpg
- Data Sheet/Figure4/Figure4C/
- Data Sheet/Figure4/Figure4C/Figure4C-GS.jpg
- Data Sheet/Figure4/Figure4C/Figure4C-GV.jpg
- Data Sheet/Figure4/Figure4C/Figure4C-WS.jpg
- Data Sheet/Figure4/Figure4C/Figure4C-WV.jpg
- Data Sheet/Figure4/Figure4DF.xlsx
- Data Sheet/Figure4/Figure4E/
- Data Sheet/Figure4/Figure4E/Figure4E-GS.jpg
- Data Sheet/Figure4/Figure4E/Figure4E-GV.jpg
- Data Sheet/Figure4/Figure4E/Figure4E-WS.jpg
- Data Sheet/Figure4/Figure4E/Figure4E-WV.jpg
- Data Sheet/Figure5/
- Data Sheet/Figure5/Figure5ABD.xlsx
- Data Sheet/Figure5/Figure5C/
- Data Sheet/Figure5/Figure5C/Figure5C-GS.jpg
- Data Sheet/Figure5/Figure5C/Figure5C-GV.jpg
- Data Sheet/Figure5/Figure5C/Figure5C-WS.jpg
- Data Sheet/Figure5/Figure5C/Figure5C-WV.jpg
