# Supplementary material for: Salicin alleviates periodontitis via Tas2r143/gustducin signaling in fibroblasts
Source: Front Immunol. 2024 Mar 28;15:1374900. doi: 10.3389/fimmu.2024.1374900 (PMC11007171; doi:10.3389/fimmu.2024.1374900)
Supplement: Supplementary file 2 [file DataSheet_2.zip › Data Sheet/Appendix/Appendix Figure1/Appendix Figure1A.R]

setwd('~/单细胞画气泡图10.19/RAW')

folders=list.files('./',)
folders

# 定义一个函数来重命名文件夹中的文件
rename_files_in_folder <- function(folder) {
  # 构建文件夹的路径
  folder_path <- file.path('./', folder)
  
  # 列出文件夹中的所有文件
  files <- list.files(folder_path)
  
  # 遍历每个文件
  for (file in files) {
    # 构建旧的文件路径
    old_file_path <- file.path(folder_path, file)
    
    # 使用正则表达式和 sub 函数去除前缀
    new_file_name <- sub(".*_(barcodes.tsv.gz|features.tsv.gz|matrix.mtx.gz)$", "\\1", file)
    
    # 如果文件名没有改变（即没有匹配的前缀），则跳过
    if (new_file_name == file) next
    
    # 构建新的文件路径
    new_file_path <- file.path(folder_path, new_file_name)
    
    # 重命名文件
    file.rename(from = old_file_path, to = new_file_path)
  }
}

# 对每个文件夹应用 rename_files_in_folder 函数
lapply(folders, rename_files_in_folder)

library(Seurat)
scList = lapply(folders,function(folder){ 
  CreateSeuratObject(counts = Read10X(folder), 
                     project = folder,
                     min.cells = 3, min.features = 200)
})

scRNA <- merge(scList[[1]],scList[2:length(scList)])

# metadata为样本信息，我们需要定义分组
scRNA@meta.data$tissue_type=scRNA@meta.data$orig.ident
#install.packages('stringr')
# 去除数字,获得干净的分组
scRNA@meta.data$tissue_type=stringr::str_remove(scRNA@meta.data$tissue_type,'[0-9]')

library(dplyr)

# 使用 mutate 和 case_when 来根据条件替换值
scRNA@meta.data <- scRNA@meta.data %>%
  mutate(tissue_type = case_when(
    grepl("^BM", tissue_type) ~ "Buccal",
    grepl("^GM", tissue_type) ~ "Gingiva",
    TRUE ~ tissue_type
  ))


# 质控
##计算质控指标
#计算细胞中线粒体核糖体基因比例——存储在meta.data$percent.mt中
scRNA[["percent.mt"]] <- PercentageFeatureSet(scRNA, pattern = "^MT-")
#计算红细胞比例
HB.genes <- c("HBA1","HBA2","HBB","HBD","HBE1","HBG1","HBG2","HBM","HBQ1","HBZ")
HB_m <- match(HB.genes, rownames(scRNA@assays$RNA)) 
HB.genes <- rownames(scRNA@assays$RNA)[HB_m] 
HB.genes <- HB.genes[!is.na(HB.genes)] 
scRNA[["percent.HB"]]<-PercentageFeatureSet(scRNA, features=HB.genes) 
head(scRNA@meta.data)
library(ggplot2)
col.num <- length(levels(scRNA@active.ident))
# 过滤前
VlnPlot(scRNA,features = c("nFeature_RNA", "nCount_RNA", "percent.mt","percent.HB"), 
        cols =rainbow(col.num), 
        pt.size = 0.01, #不需要显示点，可以设置pt.size = 0
        ncol = 4) + 
  theme(axis.title.x=element_blank(), axis.text.x=element_blank(), axis.ticks.x=element_blank()) 

##设置质控标准，比较随意
print(c("请输入允许基因数和核糖体比例，示例如下：", "minGene=500", "maxGene=4000", "pctMT=20"))
minGene=200
maxGene=4000#结合提亲图
pctMT=10
Idents(scRNA)=scRNA@meta.data$tissue_type
##数据质控
scRNA <- subset(scRNA, subset = nFeature_RNA > minGene & nFeature_RNA < maxGene & percent.mt < pctMT)
col.num <- length(levels(scRNA@active.ident))
VlnPlot(scRNA,
        features = c("nFeature_RNA", "nCount_RNA", "percent.mt","percent.HB"), 
        cols =rainbow(col.num), 
        pt.size = 0.1, 
        ncol = 4) + 
  theme(axis.title.x=element_blank(), axis.text.x=element_blank(), axis.ticks.x=element_blank()) 

# 标准化
scRNA <- NormalizeData(scRNA, normalization.method = "LogNormalize", scale.factor = 10000)

#降维聚类#########################
library(Seurat)
library(tidyverse)
library(patchwork)


scRNA<- FindVariableFeatures(scRNA, selection.method = "vst", nfeatures = 2000)
scale.genes <-  VariableFeatures(scRNA)
scRNA <- ScaleData(scRNA, features = scale.genes)
scRNA<- RunPCA(scRNA, features = VariableFeatures(scRNA))
DimPlot(scRNA, reduction  = "pca", group.by = "tissue_type")


### harmony去批次
#BiocManager::
library(harmony)
scRNA_harmony <- RunHarmony(scRNA, group.by.vars = "tissue_type")
DimPlot(scRNA_harmony, reduction = "harmony", group.by = "tissue_type")

ElbowPlot(scRNA_harmony,reduction = 'harmony')

# 一定要指定“harmony”！
scRNA <- FindNeighbors(scRNA_harmony, dims = 1:10, reduction = "harmony")
scRNA <- FindClusters(scRNA)
scRNA <- RunUMAP(scRNA, dims = 1:10,reduction = 'harmony')
table(scRNA@meta.data$seurat_clusters)

# 去批次成功
DimPlot(scRNA,split.by = 'tissue_type',reduction = 'umap')

rm(scRNA_harmony)
#BiocManager

library(SingleR)
# 人用下面
hpca.se <- SingleR::HumanPrimaryCellAtlasData()
bpe.se <- BlueprintEncodeData()
refdata<-hpca.se
# 鼠用下面
#refdata <- SingleR::MouseRNAseqData()

library(Seurat)
testdata <- GetAssayData(scRNA, slot="data")
clusters <- scRNA@meta.data$seurat_clusters
cellpred <- SingleR(test = testdata, ref = refdata,
                    labels =refdata$label.main,
                    method = "cluster", clusters = clusters, 
                    assay.type.test = "logcounts", assay.type.ref = "logcounts")

celltype = data.frame(ClusterID=rownames(cellpred), celltype=cellpred$labels, stringsAsFactors = F)


scRNA@meta.data$celltype = "NA"
for(i in 1:nrow(celltype)){
  scRNA@meta.data[which(scRNA@meta.data$seurat_clusters == celltype$ClusterID[i]),'celltype'] <- celltype$celltype[i]}


Idents(scRNA)=scRNA$celltype#更改scRNA@active.ident

library(RColorBrewer)#给定一组配色方案
qual_col_pals = brewer.pal.info[brewer.pal.info$category == 'qual',]
col_vector = unlist(mapply(brewer.pal, qual_col_pals$maxcolors, rownames(qual_col_pals))) 

DimPlot(scRNA,split.by = 'tissue_type',cols = col_vector[30:50])

## 保存数据
saveRDS(scRNA,file = 'scRNA_anno.RDS')

scRNA<-readRDS('scRNA_anno.rds')

### 根据原文 我们直接提取T亚群
scRNA_Fib=subset(scRNA,celltype=='Fibroblasts')
library(Seurat)


# 提成纤维细胞亚群,重新降维聚类
scRNAsub<- FindVariableFeatures(scRNA_Fib, selection.method = "vst", nfeatures = 2000)
scale.genes <-  VariableFeatures(scRNAsub)
scRNAsub <- ScaleData(scRNAsub, features = scale.genes)
scRNAsub<- RunPCA(scRNAsub, features = VariableFeatures(scRNAsub))
p1<-DimPlot(scRNAsub, reduction = "pca", group.by = "tissue_type")
p2<-ElbowPlot(scRNAsub)
p1+p2

## 重新harmony
library(harmony)
set.seed(1000)
scRNAsub <- RunHarmony(scRNAsub, group.by.vars = "orig.ident")
p1<- DimPlot(scRNAsub, reduction = "harmony", group.by = "tissue_type")
p2<- ElbowPlot(scRNAsub,reduction = 'harmony')
p1+p2

pc.num = 1:11
scRNAsub <- FindNeighbors(scRNAsub, reduction = 'harmony',dims = pc.num)
scRNAsub <- FindClusters(scRNAsub)
scRNAsub <- RunUMAP(scRNAsub, reduction = 'harmony',dims = pc.num)

DimPlot(scRNAsub, label=TRUE,split.by = 'tissue_type') 

dev.off()


# T细胞亚群注释参考
# https://blog.csdn.net/weixin_52505487/article/details/126687526
Idents(scRNAsub)=scRNAsub$seurat_clusters
Fib_marker <- c("CXCL13","CXCL22", "CXCL1", #Fib1.1
              "APCDD1", "IGFBP2", "MRPS6", #Fib1.2
              "APOD", "GSN","CFD", #Fib1.3
              'TIMP3','ASPN','COL11A1', #Fib1.4
              'PLCB2','TAS2R4','TAS2R14','SUCNR1','DCLK1'#Fib1.5
              ) 


DotPlot(scRNAsub, 
        features = Fib_marker,
        group.by = "seurat_clusters") + coord_flip()


## 不要求非常准确
Fib_celltype=c('Fib1.3',
             'Fib1.2',
             'Fib1.3',
             'Fib1.4',
             'Fib1.1',
             'Fib1.3',
             'Fib1.4',
             'Fib1.2',
             'Fib1.1',
             'Fib1.5',
             'Fib1.3',
             'Fib1.3'
              )


Idents(scRNAsub) <- scRNAsub@meta.data$seurat_clusters
names(Fib_celltype) <- levels(scRNAsub)
scRNAsub<- RenameIdents(scRNAsub, Fib_celltype)

scRNAsub@meta.data$Fib_celltype <- Idents(scRNAsub)


#设置idents主要识别标签
Idents(scRNAsub)=scRNAsub@meta.data$Fib_celltype

colors=c('#313c63','#b42e20','#ebc03e','#377b4c',
         '#7bc7cd','#5d84a4','#bc3c29')
DimPlot(scRNAsub, group.by="Fib_celltype", label=F, label.size=5,cols = col_vector[30:50],
        pt.size = 1,split.by = 'tissue_type')


saveRDS(scRNAsub,file = 'scRNA_Fib.RDS')
scRNAsub<-readRDS('scRNA_Fib.RDS')
cluster_markers <- FindAllMarkers(object = scRNAsub, #Seurat对象；
                                  test.use="wilcox",#检验方法
                                  only.pos = TRUE,#仅返回表达倍数大于0的基因（默认为 FALSE）
                                  logfc.threshold = 0.25) 
all.markers = cluster_markers %>% 
  dplyr::select(gene,everything()) %>% 
  dplyr::filter(p_val<0.05)

library(dplyr)
# 筛选p_val<0.05的基因
all.markers = cluster_markers %>% 
  dplyr::select(gene,everything()) %>% 
  dplyr::filter(p_val<0.05)

# 将avg_log2FC排名前5的基因筛选出来
top5 = all.markers %>% 
  group_by(cluster) %>% 
  top_n(n = 5, wt = avg_log2FC)

markers=top5$gene
x=c(  'PLCB2','TRPM4',"TAS2R4","TAS2R14","TAS2R19","TAS2R30")
    'GNAT3','TRPM5',
    "TAS2R1", "TAS2R3",  "TAS2R5", 
    "TAS2R7", "TAS2R8", "TAS2R9", "TAS2R10", 
    "TAS2R13",  "TAS2R16",  
    "TAS2R20", "TAS2R31", "TAS2R38", 
    "TAS2R39", "TAS2R40", "TAS2R41", "TAS2R42", 
    "TAS2R43", "TAS2R45", "TAS2R46", "TAS2R50", "TAS2R60"
    )

# 要添加的基因列表
genes_to_add <- c("GNAT3", "TRPM5", "TAS2R1", "TAS2R3", "TAS2R7", "TAS2R8", "TAS2R9", "TAS2R16", "TAS2R38", "TAS2R39", "TAS2R40", "TAS2R41", "TAS2R42", "TAS2R45", "TAS2R50", "TAS2R60")

# 从Seurat对象中提取data矩阵
data_matrix <- scRNAsub[['RNA']]@data
matrix_dense <- as.matrix(scale_data_matrix)

# 为每个要添加的基因创建一个新行，所有值都是0
for (gene in genes_to_add) {
  if (!gene %in% rownames(matrix_dense)) {
    # 添加一个全是0的新行
    matrix_dense <- rbind(matrix_dense, 0)
    rownames(matrix_dense)[nrow(matrix_dense)] <- gene
  }
}

# 如果需要，可以再转换回稀疏矩阵
scale_matrix_new <- as(matrix_dense, "dgCMatrix")

# 现在，您可以将更新后的表达矩阵放回Seurat对象中
scRNAsub[['RNA']]@data <- data_matrix_new


#devtools::install_github('junjunlab/scRNAtoolVis')
library(scRNAtoolVis)
AverageHeatmap(object = scRNAsub,
               markerGene =x,
               annoCol = TRUE,
               myanCol =c("#B3CDE3","#CCEBC5","#DECBE4","#FED9A6","#FFFFCC")
               )

 FeaturePlot(scRNAsub,features = 'GNAT3',label=T,order = T)
 
 library(Seurat)
 library(ComplexHeatmap)
 
 # 计算平均表达
 avg_exp <- AverageExpression(scRNAsub, features = x)$RNA
 
 # 转置数据，使基因为列，细胞类别为行
 avg_exp_t <- t(as.matrix(avg_exp))
 
 library(circlize)
 color_map <- colorRamp2(c(0, 0.02, 0.05), c("lightblue","#FFFFFF","#D32F2F"))
 # 创建热图对象
 ht <- Heatmap(avg_exp_t, 
               name = "expression",
               col = color_map,
               show_row_names = TRUE,
               show_column_names = TRUE,
               cluster_rows = FALSE,
               cluster_columns = TRUE)
 
 # 绘制热图
 draw(ht)
 
