# Supplementary material for: Salicin alleviates periodontitis via Tas2r143/gustducin signaling in fibroblasts
Source: Front Immunol. 2024 Mar 28;15:1374900. doi: 10.3389/fimmu.2024.1374900 (PMC11007171; doi:10.3389/fimmu.2024.1374900)
Supplement: Supplementary file 2 [file DataSheet_2.zip › Data Sheet/Appendix/Appendix Figure1/Appendix Figure1B.xlsx]

## Sheet: Appendix Figure 1B
cell_types	Freq	Gene
Fib0	0.285278	Dclk1
Fib1	0.163103	Dclk1
Fib2	0.136836	Dclk1
Fib3	0.033598	Dclk1
Fib4	0.289859	Dclk1
Fib5	0.0913256	Dclk1
Fib0	0.333333	Tas2r143
Fib1	0.111111	Tas2r143
Fib2	0.111111	Tas2r143
Fib3	0.0555556	Tas2r143
Fib4	0.0833333	Tas2r143
Fib5	0.305556	Tas2r143
Fib0	0.333333	Gnat3
Fib1	0.666667	Gnat3
Fib2	0	Gnat3
Fib3	0	Gnat3
Fib4	0	Gnat3
Fib5	0	Gnat3
Fib0	0.0714286	Plcb2
Fib1	0.285714	Plcb2
Fib2	0.214286	Plcb2
Fib3	0	Plcb2
Fib4	0.214286	Plcb2
Fib5	0.214286	Plcb2
