# Supplementary material for: Salicin alleviates periodontitis via Tas2r143/gustducin signaling in fibroblasts
Source: Front Immunol. 2024 Mar 28;15:1374900. doi: 10.3389/fimmu.2024.1374900 (PMC11007171; doi:10.3389/fimmu.2024.1374900)
Supplement: Supplementary file 2 [file DataSheet_2.zip › Data Sheet/Appendix/Appendix Figure3/Appendix Figure 3B.xlsx]

## Sheet: Appendix Figure 3B
	Tas2r143 mRNA fold change				Mean				Gapdh				Cxcl1
siCtrl	1.02811	1.06437	1.21419	0.986233	1.07323			none	15.93	15.96	16.05	15.09	31.36	31.36	31.23	29.98
siTas2r143 1	0.217638	0.166086	0.351111	0.283221	0.254514			siCtrl	13.17	13.06	13.13	13.75	28.56	28.37	28.03	28.66
siTas2r143 2	0.562529	0.586417	0.734584	0.602904	0.621609			siTas2r143 1	13.64	13.54	13.56	13.5	31.27	31.53	30.25	30.21
								siTas2r143 2	12.3	12.44	17.025	14.89	28.56	28.61	32.65	30.51
								△CT					15.43	15.4	15.18	14.89
												siCtrl	15.39	15.31	14.9	14.91
												siTas2r143 1	17.63	17.99	16.69	16.71
												siTas2r143 2	16.26	16.17	15.625	15.62
								△△CT					0	0	0	0
												siCtrl	-0.04	-0.09	-0.28	0.02
												siTas2r143 1	2.2	2.59	1.51	1.82
												siTas2r143 2	0.83	0.77	0.445	0.73
								2^(-△△CT)					1	1	1	1
												siCtrl	1.02811	1.06437	1.21419	0.986233
												siTas2r143 1	0.217638	0.166086	0.351111	0.283221
												siTas2r143 2	0.562529	0.586417	0.734584	0.602904
