# Supplementary material for: Salicin alleviates periodontitis via Tas2r143/gustducin signaling in fibroblasts
Source: Front Immunol. 2024 Mar 28;15:1374900. doi: 10.3389/fimmu.2024.1374900 (PMC11007171; doi:10.3389/fimmu.2024.1374900)
Supplement: Supplementary file 2 [file DataSheet_2.zip › Data Sheet/Appendix/Appendix Figure4/Appendix Figure2.xlsx]

## Sheet: Appendix Figure 2A
Mean Vehicle	Mean ATP
0.982773	1.00718
0.987039	1.00991
0.9853	0.997862
1.01013	0.982273
1.03482	1.00289
1.03996	1.00105
1.01253	0.994821
0.940277	0.988348
1.03007	0.977578
1.03567	0.962619
0.994564	0.982451
0.993369	0.9878
1.06123	1.01887
1.02251	1.00718
1.05633	0.89377
1.05429	0.996012
1.11208	0.986185
1.05749	0.985698
1.04166	0.981405
1.02553	1.01689
1.08646	1.11838
1.0688	1.17992
1.04416	1.25908
1.03894	1.29479
1.02676	1.33876
1.09178	1.40857
1.04633	1.44874
1.09839	1.51167
1.07873	1.60774
1.07164	1.68012
1.14936	1.70422
1.07674	1.72608
1.0959	1.76314
1.06286	1.79911
1.02989	1.80194
1.06203	1.78637
1.07433	1.78967
1.06102	1.79491
1.15182	1.86146
1.01414	1.9512
1.07858	1.89471
1.11673	1.94708
1.0832	1.97703
1.03038	1.90572
1.04936	1.91514
1.03571	1.90015
1.0478	1.95921
1.08601	1.91416
1.03304	1.84485
1.05174	1.83247
1.09652	1.99603
1.05689	1.93561
1.10817	1.90605
1.07473	1.89406
1.05411	1.9138
1.08607	1.96202
1.02018	1.90803
0.942042	1.99262
1.07812	1.89416
1.0382	1.82783
1.04438	2.00211
1.14887	1.97526
1.04338	1.98397
0.985427	1.88566
1.01747	1.98482
1.07549	1.88064
1.01659	1.95465
1.0489	1.83279
1.06145	1.869
1.06774	1.94808
1.04815	1.76942
1.04775	1.7834
1.05386	1.79142
1.01416	1.82174
0.98781	1.795
1.03352	1.70753
1.07209	1.78704
1.04586	1.82957
1.0195	1.71905
1.01323	1.71112
1.02589	1.69734
0.992806	1.74179
1.058	1.69899
1.00547	1.72046
1.04414	1.80587
1.01797	1.70899
1.05691	1.69982
1.00505	1.67656
1.03031	1.66668
1.01037	1.6661
1.01025	1.63632
1.07601	1.68218
1.14745	1.63917
1.06851	1.60407
1.02929	1.52955
1.00939	1.52986
1.08747	1.48277
1.04174	1.52364
1.04166	1.48472
1.06123	1.44832
1.00254	1.45597
1.01526	1.46409
1.04125	1.44792
1.08002	1.45309
1.04084	1.43345
1.08631	1.39541
1.06011	1.45333
1.02755	1.33055
1.04054	1.33211
1.0662	1.37055
1.08588	1.30346
1.05286	1.38685
1.04639	1.32197
1.03312	1.37314
1.02672	1.39174
0.988005	1.3378
1.04647	1.31244
1.03985	1.29987
0.987531	1.23986
1.01986	1.28294
1.03935	1.27919
1.05873	1.21446
1.09116	1.2312
1.09764	1.18096
1.06499	1.23216
0.999628	1.22928
1.07778	1.15674
1.03204	1.14058
1.08388	1.14868
1.01915	1.26572
1.08396	1.17112
1.03182	1.21953
1.05751	1.15448
1.10272	1.1881
1.05663	1.08659
1.04459	1.0969
1.01885	1.16656
1.03174	1.10244
1.03149	1.13845
1.05791	1.0858

## Sheet: Appendix Figure 2B
Mean0	Mean1	Mean5	Mean10
1.06828	0.970071	0.97507	1.016
0.982506	1.0153	1.00353	0.97878
0.99969	1.03444	1.01537	0.959756
0.980315	0.99356	1.00196	0.998897
0.969077	0.986577	1.00418	1.04671
1.10143	0.999499	1.01812	0.989533
1.01398	0.969604	0.976298	0.964306
1.08675	1.00172	0.975581	0.976961
0.982648	0.981171	0.9828	0.961594
1.08424	0.954629	1.01371	1.03423
1.14224	0.953083	1.03496	1.0054
1.01841	0.949104	1.04218	0.918526
0.966061	1.0694	1.04935	1.01112
0.900572	0.924035	1.05427	1.12663
0.971906	0.942479	1.06179	1.18629
0.939205	0.933003	1.06178	1.11294
0.933451	0.926023	1.06802	1.17321
0.956059	0.956659	1.08588	1.25276
0.883307	0.970836	1.09567	1.19724
0.934252	0.927206	1.11167	1.16721
0.973353	0.987718	1.11411	1.29523
0.900258	1.01843	1.10811	1.32492
0.901666	1.0173	1.11926	1.29039
0.951416	1.04373	1.141	1.2861
0.951069	1.00129	1.15688	1.31007
0.970797	0.978707	1.15197	1.33275
0.915575	0.99845	1.17761	1.33901
0.934983	1.04925	1.20201	1.39268
0.955462	1.05794	1.21743	1.37527
0.908589	0.994157	1.23633	1.38669
0.976298	0.995044	1.22453	1.4517
0.967277	1.09076	1.2402	1.3919
0.956443	0.98232	1.23731	1.40796
0.956984	1.06252	1.25535	1.40911
0.872781	1.00905	1.25434	1.4379
0.967143	1.00809	1.24707	1.41124
0.902161	1.02653	1.2385	1.42972
0.989399	1.01405	1.23483	1.45199
0.929852	1.04281	1.21094	1.42161
0.958571	1.03486	1.20311	1.42592
0.939991	1.01787	1.19247	1.53289
0.950302	1.07926	1.20782	1.51185
0.921807	1.0842	1.22503	1.5188
0.894725	1.05123	1.22302	1.52674
0.931532	1.02509	1.24763	1.577
1.00696	1.06182	1.24695	1.60091
0.988652	1.15779	1.27273	1.54745
0.92348	1.06196	1.28503	1.55191
0.931707	1.11158	1.29025	1.57142
0.931847	1.0999	1.30256	1.56695
0.940941	1.08564	1.31398	1.55198
0.96918	1.0447	1.30028	1.55663
0.885178	1.07471	1.30932	1.56151
1.00685	1.10607	1.29323	1.56591
0.940871	1.13869	1.29074	1.64425
0.895972	1.10134	1.27743	1.59438
0.923529	1.1317	1.26466	1.63395
0.999261	1.06143	1.27726	1.63607
0.876805	1.13035	1.31416	1.66423
0.980081	1.0896	1.29702	1.64531
0.981029	1.12644	1.31773	1.67667
1.00988	1.09553	1.32484	1.66368
0.961091	1.08721	1.3343	1.66537
0.932184	1.11309	1.32473	1.63717
0.941914	1.12288	1.34134	1.67606
0.885509	1.12938	1.35278	1.65072
0.932605	1.12932	1.33788	1.62255
0.950746	1.13376	1.34366	1.64261
0.932419	1.12008	1.3439	1.63369
0.942787	1.11798	1.3668	1.6872
0.960616	1.10382	1.36803	1.64097
0.960709	1.10646	1.36872	1.65065
0.941655	1.12065	1.33245	1.64978
0.922363	1.07159	1.33654	1.66247
0.86646	1.09374	1.35964	1.64883
0.979155	1.16846	1.34342	1.65252
0.931842	1.07666	1.33103	1.7038
0.951003	1.15946	1.32326	1.68215
0.895989	1.14645	1.30327	1.68393
0.895411	1.0718	1.31678	1.63025
1.02742	1.0984	1.29936	1.63255
0.960313	1.15231	1.29282	1.56856
0.988782	1.06935	1.29063	1.61979
0.942761	1.09193	1.28307	1.61164
0.950559	1.05215	1.2804	1.62068
0.931853	1.01475	1.25505	1.58555
0.988175	1.06746	1.25144	1.55754
0.97047	1.03073	1.23953	1.55037
0.903983	1.08808	1.22397	1.63312
0.942868	1.01058	1.2371	1.52959
0.95091	1.05981	1.22528	1.5493
0.923604	0.992853	1.21045	1.58286
0.961636	1.01235	1.18799	1.5193
0.960293	0.999824	1.17165	1.55172
0.960297	0.985997	1.1787	1.58941
0.932488	0.99327	1.17855	1.56686
1.0002	0.983515	1.19111	1.53745
0.960823	0.927184	1.19217	1.55848
0.94225	0.971232	1.18371	1.48934
0.951969	0.963291	1.18745	1.5318
0.942453	0.913445	1.21227	1.48217
0.924511	0.957264	1.17785	1.48094
0.933579	0.999032	1.18303	1.39378
0.942568	0.939213	1.13203	1.39151
0.923416	0.938707	1.13907	1.40314
0.99123	0.916115	1.15844	1.42825
0.933334	0.96259	1.11639	1.33493
0.97048	0.98506	1.15525	1.33248
0.960716	0.971878	1.10801	1.35584
0.970395	0.961293	1.09052	1.36031
0.96058	0.96357	1.08931	1.31038
0.904686	0.957232	1.11099	1.25545
0.923927	1.00129	1.11452	1.272
0.885135	0.997276	1.1039	1.22181
0.933468	0.968195	1.12726	1.33234
0.953529	0.948247	1.09878	1.23643
0.970272	0.984028	1.08635	1.21125
0.980295	0.942996	1.11686	1.17647
0.94253	0.977034	1.09626	1.17452
0.914505	0.984799	1.11365	1.1288
0.972092	0.969712	1.12084	1.17572
0.989693	0.969219	1.09844	1.13841
0.923089	0.959925	1.08109	1.08627
0.923283	0.991175	1.04636	1.18002
0.951294	1.01971	1.04869	1.15567
0.932498	1.00934	1.082	1.10565
0.990361	0.999276	1.07369	1.07705
0.913407	0.911733	1.07435	1.0114
0.857619	0.909438	1.09672	1.06574
0.952865	0.950482	1.04179	1.04337
0.952225	0.958261	0.999759	0.99146
0.999113	1.00809	1.0323	0.981167
0.914285	0.976138	1.01547	0.910652
0.952376	1.00044	0.959832	0.898623
0.989488	1.02636	0.972268	0.905879
0.924919	1.03616	0.967826	0.824602
0.935937	0.923929	0.968503	0.90624
0.924718	0.964585	1.03628	0.893982
0.892778	1.00064	0.995086	0.889006
0.961678	0.957587	1.01001	0.923757
