# Supplementary material for: Salicin alleviates periodontitis via Tas2r143/gustducin signaling in fibroblasts
Source: Front Immunol. 2024 Mar 28;15:1374900. doi: 10.3389/fimmu.2024.1374900 (PMC11007171; doi:10.3389/fimmu.2024.1374900)
Supplement: Supplementary file 2 [file DataSheet_2.zip › Data Sheet/Appendix/Appendix Figure5/Appendix Figure4.xlsx]

## Sheet: Appendix Figure 4
siCtrl			siTas2r143				siCtrl			siTas2r143				siCtrl			siTas2r143
LPS+Salicin	LPS	LPS+Salicin / LPS	LPS+Salicin	LPS	LPS+Salicin / LPS		LPS+Salicin	LPS	LPS+Salicin / LPS	LPS+Salicin	LPS	LPS+Salicin / LPS		LPS+Salicin	LPS	LPS+Salicin / LPS	LPS+Salicin	LPS	LPS+Salicin / LPS
30.0647	36.2523	0.82932	36.971	30.874	1.19748		170.597	192.597	0.885768	177.172	180.269	0.982821		18.2041	20.8387	0.873573	18.7275	19.3208	0.96929
37.661	50.5626	0.744839	30.9143	27.7652	1.11342		183.067	237.409	0.771105	190.197	186.929	1.01748		15.9204	17.4216	0.913831	11.0251	9.59795	1.1487
29.7538	48.1679	0.617709	26.1729	22.5491	1.1607		144.18	170.275	0.846745	125.972	104.834	1.20164		13.1091	15.1631	0.864537	13.5336	12.7151	1.06437
25.1939	32.4467	0.776469	27.4396	28.0162	0.97942		131.896	174.038	0.757858	112.996	115.771	0.976032		16.8929	17.7944	0.949342	17.7932	16.3165	1.09051
Cxcl1	mRNA fold change（LPS+Salicin / LPS）				Mean		Cxcl2	mRNA fold change （LPS+Salicin / LPS）				Mean		Cxcl5	mRNA fold change （LPS+Salicin / LPS）				Mean
siCtrl	0.82932	0.744839	0.617709	0.776469	0.742084		siCtrl	0.885768	0.771105	0.846745	0.757858	0.815369		siCtrl	0.873573	0.913831	0.864537	0.949342	0.900321
siTas2r143	1.19748	1.11342	1.1607	0.97942	1.11276		siTas2r143	0.982821	1.01748	1.20164	0.976032	1.04449		siTas2r143	0.96929	1.1487	1.06437	1.09051	1.06822
