# Supplementary material for: Salicin alleviates periodontitis via Tas2r143/gustducin signaling in fibroblasts
Source: Front Immunol. 2024 Mar 28;15:1374900. doi: 10.3389/fimmu.2024.1374900 (PMC11007171; doi:10.3389/fimmu.2024.1374900)
Supplement: Supplementary file 2 [file DataSheet_2.zip › Data Sheet/Appendix/Appendix Figure6/Figure5B.xlsx]

## Sheet: Appendix Figure 5B
The distal area of the first molar
control	ligation
0.2245	0.503
0.246	0.679
0.262	0.5485
0.314	0.7615
0.28	0.391
0.2285	0.471
0.283	0.432
The mesial area of the second molar
control	ligation
0.118	0.459
0.157	0.608
0.14	0.392
0.17	0.369
0.143	0.407
0.143	0.335
0.176	0.765
