# Supplementary material for: Salicin alleviates periodontitis via Tas2r143/gustducin signaling in fibroblasts
Source: Front Immunol. 2024 Mar 28;15:1374900. doi: 10.3389/fimmu.2024.1374900 (PMC11007171; doi:10.3389/fimmu.2024.1374900)
Supplement: Supplementary file 2 [file DataSheet_2.zip › Data Sheet/Figure1/Figure1A.xlsx]

## Sheet: Figure1A
	GSE118300	GSE118166	GSE118952	GSE178616	GSE186882	GSE228021
Dclk1	1	1	1	1	1	1
Chat	0	0	0	0	0	0
Gnat3	1	0	0	1	1	1
Plcβ2	1	1	1	1	1	1
TrpM5	1	0	1	1	1	1
Tas2r102	0	0	0	0	0	0
Tas2r103	0	0	0	0	0	0
Tas2r104	0	0	0	0	0	0
Tas2r105	0	0	0	0	0	0
Tas2r106	0	0	0	0	0	0
Tas2r107	0	0	0	0	0	0
Tas2r108	0	0	0	0	1	0
Tas2r109	0	0	0	0	0	0
Tas2r110	0	0	0	0	0	0
Tas2r113	0	0	0	0	0	0
Tas2r114	0	0	0	0	0	0
Tas2r115	0	0	0	0	0	0
Tas2r116	0	0	0	0	0	0
Tas2r117	0	0	0	0	0	0
Tas2r118	0	0	0	1	0	0
Tas2r119	0	0	0	0	0	0
Tas2r120	0	0	0	0	0	0
Tas2r121	0	0	0	0	0	0
Tas2r122	0	0	0	0	0	0
Tas2r123	0	0	0	0	0	0
Tas2r124	0	0	0	0	0	0
Tas2r125	0	0	0	0	0	0
Tas2r126	1	1	0	0	1	1
Tas2r129	0	0	0	0	0	0
Tas2r130	0	0	0	0	0	0
Tas2r131	0	0	0	0	0	0
Tas2r134	0	0	0	0	0	0
Tas2r135	0	1	0	0	0	1
Tas2r136	0	0	0	0	0	0
Tas2r137	0	0	0	0	0	0
Tas2r138	0	0	0	0	0	0
Tas2r139	0	0	0	0	0	0
Tas2r140	0	0	0	0	0	0
Tas2r143	0	1	0	0	0	1
Tas2r144	0	0	0	0	0	0

## Sheet: Gene code
ENSMUSG00000028777	GNAT3
ENSMUSG00000040061	Plcb2
ENSMUSG00000009246	Trpm5
ENSMUSG00000056901	Tas2r102
ENSMUSG00000030196	Tas2r103
ENSMUSG00000061977	Tas2r104
ENSMUSG00000051153	Tas2r105
ENSMUSG00000057754	Tas2r106
ENSMUSG00000053389	Tas2r107
ENSMUSG00000037140	Tas2r108
ENSMUSG00000062528	Tas2r109
ENSMUSG00000062952	Tas2r110
ENSMUSG00000056926	Tas2r113
ENSMUSG00000063478	Tas2r114
ENSMUSG00000071149	Tas2r115
ENSMUSG00000030194	Tas2r116
ENSMUSG00000058349	Tas2r117
ENSMUSG00000043865	Tas2r118
ENSMUSG00000045267	Tas2r119
ENSMUSG00000059382	Tas2r120
ENSMUSG00000071150	Tas2r121
ENSMUSG00000078280	Tas2r122
ENSMUSG00000057381	Tas2r123
ENSMUSG00000060412	Tas2r124
ENSMUSG00000059410	Tas2r125
ENSMUSG00000048284	Tas2r126
ENSMUSG00000063762	Tas2r129
ENSMUSG00000054497	Tas2r130
ENSMUSG00000057699	Tas2r131
ENSMUSG00000056115	Tas2r134
ENSMUSG00000056203	Tas2r135
ENSMUSG00000053217	Tas2r136
ENSMUSG00000052850	Tas2r137
ENSMUSG00000058250	Tas2r138
ENSMUSG00000047102	Tas2r139
ENSMUSG00000071147	Tas2r140
ENSMUSG00000046652	Tas2r143
ENSMUSG00000051917	Tas2r144
ENSMUSG00000027797	Dclk1
ENSMUSG00000021919	Chat

## Sheet: GSE118300
Symbol	G1_S1_L001_un.Normalised	G2_S2_L001_un.Normalised	G3_S3_L001_un.Normalised	IEL1_S17_L002_un.Normalised	IEL2_S18_L002_un.Normalised	IEL3_S24_L003_un.Normalised	SPL1_S14_L002_un.Normalised	SPL2_S15_L002_un.Normalised	SPL3_S16_L002_un.Normalised
S100a6	29412.1	19526.7	22281.4	356.438	281.148	267.546	8167.76	8453.09	6945.23
Nfkbid	19547.6	22324.3	22372.9	1787.07	1577.89	1675.97	2327.8	3102.46	2302.88
Nr4a1	40066.3	48544.2	42623.2	1300.02	1026.8	1594.54	2790.5	2958.43	1922.47
Dusp2	9052.73	11869.7	9898.75	849.592	812.885	705.105	5143.05	6893.86	6107.82
Smox	5585.17	4072.15	7551.65	140.378	111.033	86.7959	892.085	1146.18	1353.98
Ccr7	4686.21	8284.94	3930.07	2.44136	6.11192	0	10348.9	7093.52	7760.51
Tcrg-V7	286.625	92.6727	198.107	24777.3	15154.5	20254.8	284.667	256.062	230.628
Gzma	466.016	859.131	2115.97	727672	430486	479182	2315.42	1162.19	1726.73
Ccr2	9505.72	27686.3	11802.5	0	5.09327	0	2986.63	2937.85	2363.3
Tpm4	13785	17164.1	13506.2	1016.83	680.46	894.803	10955.4	7288.62	7162.24
Pik3r5	6050.19	7144.52	6004.53	828.841	851.594	632.626	6370.26	7723.01	5825.28
Capg	18451.2	18142.1	18018.3	489.492	360.603	149.432	2920.93	3350.9	3079.87
Zyx	17230.6	24950.8	19284.3	2853.95	3222	3261.56	17467.5	20056.7	16714.2
Car2	545.188	510.245	639.603	9850.88	9429.67	13040.9	1050.13	944.99	527.637
Tnfaip3	42403.4	31248.2	46235.4	1540.5	2230.85	2449.08	2358.26	1988.29	1306.33
Cxcr4	3087.73	4606.38	4469.67	0	3.05596	0	594.088	1075.31	691.034
Ly6c2	23093.3	11948.2	19916.4	10.9861	38.7088	98.4283	14653.2	20480.4	22168.4
Icos	11747.6	3115.98	11594	0	4.07461	0	1168.18	2084.31	1445.04
Blk	10475.8	4110.31	13513.7	2.44136	2.03731	18.7909	4022.47	3350.14	2215.22
Rbpms	1109.42	1244	1512.22	46.3858	18.3358	47.4246	738.802	776.568	1023.79
D8Ertd82e	204.446	330.351	169.806	6367.06	5336.72	9091.2	1028.23	962.518	1611.84
Cmah	1257.74	890.749	1428.26	1.22068	3.05596	0	3566.43	3289.94	3564.1
Rara	3213	3479.04	3914.03	437.003	656.013	584.306	1899.37	2181.1	2035.66
Ahnak	15530.8	22611.1	16902.3	1132.79	2004.71	1269.73	7845.97	8668.76	7567.33
Dusp5	20673.1	11369.3	23807.8	849.592	992.168	805.323	967.298	1695.65	1339.52
Hilpda	5357.68	3216.29	5221.54	500.478	497.103	382.976	653.116	685.88	779.54
Ifngr1	48510.7	32569.6	37447.9	6932.23	7318	6158.93	11921.8	13711.5	14804.5
Atp1b3	11786.7	11540.5	12109.1	3909.83	3716.05	3347.46	19956.2	21876.5	17463.9
Scin	0	0	0	4283.36	5073.91	3672.27	0	1.52418	0.851027
Cd28	4067.87	837.325	3351.78	2.44136	2.03731	0	4261.44	4102.32	4365.77
Btg2	38089	58870.1	42788.3	6779.65	4668.49	5944.18	9918.61	9201.46	7474.57
Tmem176a	10798.5	20982.2	10045	257.563	375.883	102.902	2817.16	3002.63	3794.73
Gadd45b	12712.7	19858.1	12396.8	1682.1	1330.36	1802.13	501.738	545.656	381.26
Sik1	5909.88	8291.48	6861.11	157.468	82.5109	266.651	218.023	336.081	165.099
C1qb	6838.9	25293.1	7619.58	1.22068	0	0	1040.61	1042.54	464.661
Reg1	0	0	0	7951.5	1550.39	0	1.90413	0.762089	0.851027
Ighv1-9	0	3753.79	136.788	0	0	0	82.8296	77.7331	54.4657
Ms4a4c	1902.15	9323.97	2196.16	2.44136	1.01865	0	1100.59	1980.67	1796.52
Nfkbia	32443.7	46431.2	25358.6	3288.51	2441.71	3976.5	5978.01	7588.88	6169.94
Apoc3	0	0	0	753.159	4920.09	0	1.90413	1.52418	0.851027
Vps37b	20246.1	8555.33	19216.4	946.026	929.012	1218.72	1247.2	1026.53	1250.16
Cysltr1	0	2382.23	115.091	0	0	0	208.502	100.596	150.632
Snhg15	2370.17	2929.55	3284.8	645.739	497.103	486.773	1063.46	879.45	964.213
Il1b	7614.6	115222	8334.65	0	0	0	238.968	455.729	99.5701
Egr1	13543.5	25673.6	15467.4	1413.55	1389.44	799.059	1712.76	1297.84	1182.08
Clca3b	0	0	0	598.132	5423.31	0	3.80826	0.762089	0.851027
Anxa1	3716.1	14015.4	1954.66	0	0	0	788.31	458.777	639.972
Wfdc17	1968.29	16483.8	3809.32	0	0	0	104.727	108.217	147.228
Mctp1	0	2171.81	73.5826	0	0	0	151.378	360.468	114.889
Ifrd1	6496.16	14677.2	7104.5	733.628	662.125	705.105	979.675	1210.2	1045.91
Ier2	18535.4	17371.2	23188	3797.53	2800.28	4132.2	3432.19	4289.8	4276.41
Soat2	178.389	244.22	81.1296	3712.08	5608.7	3846.76	270.386	304.836	192.332
AB124611	1931.21	2592.66	1397.13	0	2.03731	0	1480.46	2406.68	1774.39
Mmp25	2170.73	1081.55	1775.42	0	0	0	637.883	663.779	910.598
Csf1r	5007.91	45740	5965.85	0	0	1.78961	2288.76	1699.46	676.566
Ighv1-64	1.00218	4321.82	0.943367	0	0	0	44.747	36.5803	138.717
Camp	2201.8	1704.09	1149.02	0	0	0	7.61652	11.4313	6.80821
Ramp3	4875.63	2746.38	6915.82	1.22068	0	0	618.842	608.909	209.353
Tagln2	26433.6	31500	21131.4	2857.61	4937.41	3657.06	15056.9	16192.9	16250.4
Plxnc1	726.583	1599.42	991.479	0	2.03731	1.78961	528.396	381.806	170.205
Igkv9-120	41.0895	2873.95	0	0	0	0	36.1785	12.1934	55.3167
Atf3	8009.46	35901.4	4839.47	7.32407	0	0	45.6991	111.265	28.0839
Zc3h12a	3561.76	4262.95	2842.36	234.37	280.13	352.552	230.4	439.725	444.236
Il1r1	1482.23	927.818	3393.29	2.44136	1.01865	0	384.634	317.791	778.689
Alad	684.492	629.084	466.023	2772.16	2818.61	2899.16	839.721	1078.36	840.814
Adgre1	1158.52	9271.64	2672.56	0	0	0	259.914	238.534	276.584
Lcn2	1229.68	1153.5	1237.7	0	0	0	4.76032	6.09671	11.9144
Pdcd1	17001.1	4999.97	15466.5	458.975	211.88	214.753	4087.21	3068.93	2945.4
Map3k1	2156.7	2205.61	2066.92	563.953	722.225	687.209	1112.96	1332.89	1298.67
Adgre4	1178.57	6060.8	3081.98	0	0	0	479.841	185.188	216.161
Il2ra	3228.04	855.86	2062.2	0	0	0	607.417	1063.88	930.172
Ms4a7	1300.84	2981.88	1503.73	0	0	0	4.76032	14.4797	7.65924
Zswim4	2816.14	3772.33	1902.77	357.659	270.962	354.342	627.411	649.3	727.628
Pld4	2609.69	26601.4	5050.79	1.22068	0	0	1156.76	509.075	485.085
Gm17056	1498.27	2915.38	916.953	0	0	0	7.61652	8.38298	6.80821
Csrnp1	5903.87	12034.4	7233.74	576.16	244.477	225.49	979.675	987.667	847.623
Cd44	10183.2	20165.6	9085.57	1035.14	1052.27	1316.26	2171.66	2645.21	2650.95
Cyth1	8426.36	10004.3	6107.36	1826.14	1548.35	1505.95	7272.82	7466.95	6403.98
Reg3b	0	0	0	48648.9	79103.5	257.703	27.6099	22.1006	29.7859
Clec4a3	2157.7	12776.8	3116.88	1.22068	0	0	378.922	283.497	152.334
Cybb	2267.94	24793.8	5115.88	0	0	0	40.9388	208.812	359.133
Sirpa	2504.46	16718.2	4316.85	0	1.01865	0.894803	846.386	285.021	134.462
Cd83	3947.6	70803.1	3964.97	0	9.16788	0.894803	243.729	467.16	573.592
Fabp2	0	0	0	10572.3	22931.9	503.774	10.4727	6.09671	6.80821
C3ar1	1056.3	4123.39	1671.65	0	0	0	5.71239	11.4313	3.40411
Lypd8	0	0	0	11551.3	41328.8	0	10.4727	6.09671	11.0633
S100a8	10475.8	7449.8	10296.9	1.22068	0	0	1272.91	316.267	62.1249
Zfp36l2	13134.6	9631.42	13835.4	2165.48	1770.42	2330.96	4326.18	5471.04	3467.93
Sell	12180.5	5602.88	12633.6	28.0756	130.388	224.596	30772.6	30576.5	24374.3
Emb	19740	12306.9	17274.9	3496.02	2568.02	3517.47	8379.12	7571.35	8180.92
Tnfrsf25	2127.64	756.646	4304.58	0	2.03731	0	2638.17	3613.06	2540.31
Pirb	1111.42	15323.7	2541.43	0	0	0	311.325	164.611	571.039
Slc5a1	0	0	0	4686.18	14642.1	0	2.85619	5.33462	2.55308
Tcp11l2	7477.3	5595.25	6510.18	1547.82	1984.34	1743.97	4345.22	4427.74	3559.84
Igkv4-57	0	3392.91	0.943367	0	0	0	59.028	76.971	55.3167
Gm26740	1939.23	1903.61	1726.36	781.234	612.211	696.157	2508.69	2454.69	2632.23
S100a9	6162.43	6486	7493.16	1.22068	0	0	1076.79	226.34	66.3801
Fcgr2b	1089.37	25207	1945.22	0	0	0	139.001	148.607	267.222
Areg	1036.26	611.64	1780.13	0	0	0	4.76032	3.81044	8.51027
S100a4	1296.83	1118.61	959.404	0	0	1.78961	207.55	221.768	479.128
Il17a	2759.01	739.201	3814.03	0	0	0	11.4248	2.28627	11.9144
Ncr1	1570.42	695.591	1915.04	1.22068	0	0	1149.14	1175.14	965.064
Tob2	10664.2	13866	10312.9	1666.23	1401.67	2461.6	1648.98	1497.5	1961.62
Igkv12-41	9.01966	790.444	0	0	0	0	127.577	22.8627	65.5291
H2-Ob	728.588	7444.35	1196.19	0	0	0	2953.3	2058.4	1636.52
Lpcat2	1335.91	2827.06	1069.78	1.22068	0	0	187.557	384.093	434.024
Fosl2	11807.7	14067.7	9958.18	378.41	366.715	66.2154	493.17	374.186	329.347
Slc39a5	9.01966	1.09027	5.6602	1206.03	2205.38	400.872	1.90413	3.04836	2.55308
Fgd2	552.203	8697.06	1599.95	0	0	0	251.345	217.195	239.138
Ntan1	1295.82	1556.9	1234.87	6545.28	4287.51	6126.72	1139.62	1178.95	1113.99
Rasa3	4026.78	7161.97	5873.4	1218.24	908.639	1095.24	12136.9	12416.7	11967.1
Plaur	2571.6	20297.5	972.611	0	1.01865	0	281.811	200.429	199.991
Vipr2	0	0	0	1502.66	1015.6	648.732	0.952065	2.28627	0
Lgals1	27603.2	10425.1	22180.4	428.458	424.778	74.2686	7504.17	9667.1	13665.8
Aldob	0	0	0	6369.5	19202.6	326.603	0.952065	2.28627	1.70205
Slc7a5	1161.53	1265.8	1312.22	258.784	208.824	150.327	754.035	898.503	1106.33
Spink4	0	0	0	2335.16	9563.12	0	2.85619	0.762089	0.851027
Macf1	6088.27	5375.02	6598.85	1728.48	1603.36	1176.67	8818.98	8780.03	6987.78
Irs2	11678.5	10649.7	12333.6	1323.22	1402.69	594.149	1047.27	781.903	666.354
Cd47	14573.8	18458.2	12637.3	4047.77	3619.27	4635.97	12294	13589.6	11463.3
Tgif1	8033.51	11364.9	6928.09	405.265	710.001	204.015	1278.62	847.443	1251.86
Pou2af1	579.262	3151.96	1040.53	1.22068	1.01865	0	1386.21	1081.4	736.138
Il23r	2721.93	315.087	3099.9	0	0	0	589.328	222.53	435.726
Junb	76800.4	75806.3	88184.1	9422.42	3011.14	5094.11	3981.53	3972.77	2894.34
Tff3	0	0	0	18634.9	12270.7	128.852	8.56858	4.57253	5.10616
Fabp1	0	0	0.943367	5615.12	12502.9	467.982	2.85619	1.52418	3.40411
Slc9a7	389.85	335.802	309.424	0	0	0	354.168	339.892	319.986
Phf11b	2184.76	3805.03	2268.8	106.199	243.458	158.38	1060.6	1155.33	1993.96
Abi3	460.003	597.467	457.533	2731.88	2043.42	3486.15	310.373	321.601	264.669
Ly86	1663.63	12612.2	1525.42	0	0	0.894803	102.823	425.246	555.72
Ccl12	680.483	466.634	751.864	0	0	0	0.952065	1.52418	4.25513
Cd19	1062.32	10874.3	706.582	1.22068	1.01865	0	1229.12	1736.8	1686.73
Pilrb1	710.549	1507.84	383.007	0	0	0	191.365	122.696	276.584
Apoa1	0	0	0	18832.6	41804.5	68.8998	9.52065	4.57253	15.3185
Psd	887.935	1269.07	571.68	56.1512	37.6902	54.583	102.823	100.596	194.885
Cd300a	1022.23	8182.46	1384.86	0	0	0	489.361	133.366	68.9332
Scpep1	3054.66	4745.93	2595.2	286.859	447.189	452.77	835.913	1096.65	1315.69
Rgs2	26575.9	15160.2	21281.4	1874.96	736.486	1905.93	991.099	1133.23	742.095
Clec12a	1887.11	10075.2	1735.8	0	0	0	652.164	35.0561	156.589
Clec4a1	487.061	3348.21	638.659	0	0	0	78.0693	80.0193	44.2534
Fcgr4	2460.36	2851.05	3655.55	0	0	0	263.722	9.90715	321.688
Rgcc	6447.05	3981.66	7072.42	35.3997	1.01865	55.4778	1886.04	1512.75	1182.08
Slc28a2	1550.38	1465.32	1899.94	7161.72	6195.45	7877.85	3245.59	4162.53	2644.14
Cdc20b	0	0	0	1621.06	650.919	744.476	0	0	0
Spi1	744.623	13293.6	1276.38	0	1.01865	0	278.955	285.783	148.93
Cxcl2	2470.38	9673.94	1099.97	0	0	0	11.4248	38.1044	1.70205
Gm1966	2223.85	2261.21	1956.54	18.3102	56.0259	106.482	5377.26	2625.4	2739.45
Krt19	0	0	0	5296.52	27112.5	112.745	4.76032	6.8588	3.40411
Mmp12	1069.33	1860	274.52	0	0	0	5.71239	8.38298	11.0633
Gm28053	0	0	0	526.112	510.345	255.914	131.385	88.4023	154.887
Slc38a2	7484.31	10379.3	6354.52	1352.51	1861.08	1781.55	3784.46	3652.69	3016.89
Ms4a6b	9384.45	9249.83	9712.91	4832.67	4225.37	3738.49	23934	23813.8	23545.4
Acod1	322.703	743.562	452.816	0	0	0	2.85619	2.28627	2.55308
Treml4	560.221	1422.8	735.826	0	0	0	306.565	339.13	64.678
Mef2c	1255.74	5373.93	435.836	1.22068	0	0	492.217	416.863	386.366
Cnr2	279.609	1061.92	851.86	1.22068	1.01865	0	632.171	785.714	523.381
Ly6d	596.3	2199.07	587.718	0	1.01865	0	886.372	1516.56	1227.18
Siglecg	395.863	4226.97	512.248	0	0	0	1023.47	697.311	850.176
Smug1	5.01092	1.09027	6.60357	773.91	355.51	234.438	1149.14	393.238	862.941
Trem1	756.649	2808.53	329.235	0	0	0	4.76032	6.8588	3.40411
Cd86	692.509	6710.6	636.773	0	0	0	79.0214	313.981	389.77
Ifi205	1.00218	1456.6	0.943367	0	0	0	0	7.62089	54.4657
Dok3	810.767	4621.64	532.059	0	1.01865	0.894803	179.94	197.381	415.301
Ckmt1	1.00218	1.09027	0	6328	11141	154.801	2.85619	0.762089	1.70205
Polq	0	427.385	0.943367	0	0	0	18.0892	131.079	179.567
Csf3r	757.651	3392.91	1757.49	0	1.01865	0	318.942	72.3984	62.1249
Hr	1.00218	757.736	0	0	0	0	0.952065	3.81044	0.851027
Adgre5	9685.11	21149	9711.02	235.591	939.198	544.935	9827.21	8300.67	7388.61
Apoe	15703.2	67948.7	22302.1	441.886	31.5782	161.959	1989.82	1777.19	778.689
Ints6l	1317.87	1893.79	2211.25	439.444	323.932	316.76	1236.73	1376.33	1465.47
Abcb1a	521.136	444.829	716.959	4946.19	6005.98	4376.48	797.83	335.319	604.229
Fam110a	2627.73	1462.05	2722.56	194.088	257.719	352.552	226.591	291.118	220.416
Fcmr	500.09	2182.72	584.888	1.22068	0	0	1206.27	1690.31	792.306
Nr4a3	3783.25	5208.21	3668.75	311.273	164.003	98.4283	82.8296	227.865	194.034
Itgal	13104.6	7864.1	15060.9	1755.34	1381.29	2118.89	9778.66	14949.9	12026.7
Cd79a	1360.97	9863.65	1055.63	1.22068	12.2238	0	2144.05	2783.15	2353.94
Ptgs2	1354.95	9725.19	1807.49	0	0	0	0.952065	41.1528	9.36129
Phgr1	0	0	0	4221.11	6924.8	86.7959	2.85619	2.28627	1.70205
Lgals2	0	1.09027	0	5673.71	18961.2	99.3231	3.80826	8.38298	7.65924
A230050P20Rik	418.913	292.192	489.607	1519.74	1463.8	1717.13	1482.36	1563.04	1544.61
Cryba4	532.16	195.158	505.645	0	0	0	97.1106	175.28	103.825
Tmem64	7160.61	4610.74	7530.9	301.508	423.76	718.527	1034.89	2306.84	1758.22
Rora	7624.62	2723.49	5669.64	327.142	578.595	514.512	1587.09	1370.24	1586.31
Rbpms2	435.95	437.197	264.143	0	0	0	341.791	124.983	164.248
Slamf9	876.911	5216.93	812.239	0	0	5.36882	9.52065	20.5764	5.95719
Chil3	3085.72	4055.8	612.245	0	0	0	238.968	15.2418	415.301
Slc25a29	0	8.72214	0.943367	482.168	391.163	786.532	175.18	323.888	365.941
Nfkb2	6030.14	8840.98	6238.49	1405	1678.74	1863.87	2673.4	3155.05	3793.88
Rbp2	0	0	0	3110.29	5609.72	138.694	2.85619	0.762089	0.851027
Cd300lg	1.00218	2139.1	1.88673	0	0	0	0	6.8588	0
Tnfrsf23	1.00218	0	336.782	0	0	0	43.795	16.0039	288.498
Cyp3a11	0	0	0	108.64	2123.89	0	0.952065	0	0
Guca2b	0	0	0	1469.7	8732.91	138.694	2.85619	1.52418	4.25513
Dusp1	30746	101394	34264	1549.04	806.773	633.52	170.42	923.652	711.458
Kdm6b	3663.99	6351.9	2424.45	216.06	214.936	444.717	502.69	625.675	718.266
Gpr132	4815.49	7289.53	4164.97	707.994	848.538	1121.19	1841.29	1636.2	1284.2
Klf6	16350.6	30083.8	11365.7	2539.01	1932.38	1973.04	3895.85	5448.17	5035.52
Odc1	17601.4	11068.4	16041	1488.01	2247.15	1790.5	2421.1	1214.01	2639.88
Adgrv1	0	0	0	156.247	266.887	453.665	135.193	0	0
Ighg2c	0	556.036	0.943367	0	0	0	48.5553	3.04836	198.289
Csf2rb	1077.35	17240.4	249.049	0	1.01865	0	275.147	102.12	112.336
Fut7	490.068	162.45	392.441	0	0	0	273.243	466.398	203.395
Ifi27l2b	0	0	0	1925.01	5481.37	110.061	0.952065	0.762089	0.851027
Defa24	0	0	0	781.234	2958.17	382.976	1.90413	0	2.55308
Cldn7	1.00218	0	0	4677.64	12268.7	73.3738	2.85619	3.04836	6.80821
Podnl1	2884.29	635.626	1526.37	52.4892	12.2238	44.7401	1763.22	950.325	1747.16
B4galnt2	0	0	0	1061.99	1611.51	254.124	6.66445	0.762089	7.65924
Lilra5	266.581	368.51	424.515	0	0	0	1.90413	1.52418	0
Diras2	1.00218	541.863	0	0	0	0	27.6099	3.04836	0.851027
Coq10b	4349.48	5770.79	2697.09	426.017	492.009	487.668	677.87	525.079	307.221
Tlr2	682.487	12109.6	1389.58	0	0	0	4.76032	222.53	115.74
Pls1	0	0	0	2952.82	4283.44	196.857	0.952065	0	0
5830411N06Rik	13205.8	4385.06	27156.7	61.0339	12.2238	0	22117.4	17496.8	11270.1
Misp	0	1.09027	0	1752.89	3060.03	211.173	0.952065	0.762089	0.851027
Cd163	1.00218	6120.76	0	0	0	0	52.3636	102.12	53.6147
Fosb	3680.02	8870.42	2943.31	39.0617	0	23.2649	18.0892	34.294	22.1267
Art2b	589.284	173.353	254.709	4776.52	4181.57	3750.12	2659.12	2557.57	1971.83
Pkib	293.64	1156.77	218.861	0	0	0	63.7883	125.745	63.827
Cd38	1037.26	643.258	492.438	9596.97	7368.94	4627.92	1115.82	1004.43	645.929
Igkv17-127	2.00437	10858	3.77347	0	0	0	0	46.4874	34.0411
Mpeg1	881.922	13899.8	2543.32	0	0	0	6.66445	50.2979	497
Il1rn	531.158	10854.7	326.405	0	0	0	45.6991	35.8182	5.10616
Cd163l1	58490.5	14527.8	70756.3	12.2068	2.03731	206.699	7289.01	5448.17	11659.9
Sqle	677.476	762.097	611.302	3107.85	2845.1	2840.1	510.307	520.507	856.984
Cd300c2	920.005	5430.62	724.506	0	0	0	1.90413	22.8627	68.0821
Ms4a4a	784.71	3308.96	662.244	0	0	0	338.935	14.4797	123.399
H2-Oa	343.749	1641.94	341.499	1.22068	0	0	400.819	515.172	734.436
Samsn1	8888.37	7125.99	6192.26	1169.41	587.763	1040.66	704.528	790.286	1330.15
Cass4	964.101	1927.59	395.271	0	0	0	5.71239	78.4951	86.8047
Ppm1b	2050.47	1638.67	2226.35	4952.29	4890.55	5911.07	2749.56	2737.42	2498.61
Ighg2b	370.808	42314.4	232.068	0	0	0	13.3289	168.422	98.7191
Cd300e	2421.28	689.049	2254.65	1.22068	0	0	11.4248	127.269	14.4675
5830444F18Rik	436.952	134.103	460.363	0	0	0	179.94	435.915	201.693
Cecr6	585.276	100.305	380.177	0	0	0	454.135	328.46	353.176
Heyl	0	0	0	4737.45	2474.31	5641.73	0.952065	118.886	4.25513
Gzmb	5067.04	865.672	7096.95	417197	180850	188899	358.928	396.286	1106.33
Il17ra	5354.67	8467.02	6017.74	791	967.72	1445.11	14591.3	9736.45	9640.43
Slpi	431.941	474.266	120.751	0	0	0	228.496	326.936	130.207
Ngp	6856.94	5962.67	3757.43	15.8688	0	0	229.448	169.184	25.5308
Cd40lg	1116.43	149.367	245.275	0	0	0	281.811	293.404	276.584
Vwf	0	775.18	0.943367	0	0	0	0.952065	3.04836	217.863
Igkv1-135	0	6770.56	0.943367	0	0	0	186.605	24.3868	19.5736
Il1a	1354.95	2054.06	338.669	0	1.01865	0	6.66445	12.1934	0.851027
Apba1	1.00218	944.172	0	0	0	0	0.952065	3.04836	0
Kbtbd11	1978.31	1396.63	1951.83	129.392	276.055	105.587	1525.21	2305.32	2617.76
Agr2	0	0	0	2408.4	6236.19	63.531	0.952065	0.762089	4.25513
Cd53	25850.3	28574.8	20414.5	7949.06	4506.52	5903.01	20537.9	21663.1	19011.9
C1qa	2643.76	9210.58	2665.01	23.1929	1.01865	0	231.352	413.814	121.697
Alpi	0	0	0	5313.61	6230.08	0	2.85619	0	1.70205
Rapgef4	206.45	192.977	270.746	0	2.03731	0	297.996	342.94	487.638
Mylk	0	0	0	25.6342	1176.54	0	15.233	0	0.851027
Itga1	1575.43	960.526	616.019	7440.04	9562.1	8479.15	208.502	223.292	133.611
Dab2	310.677	5684.65	347.159	0	0	0	2.85619	20.5764	6.80821
Epcam	474.033	255.123	318.858	9859.42	19530.6	3351.04	143.762	403.907	324.241
Retnla	4.00874	32748.4	7.54694	0	0	0	0	115.837	0
Il7r	13189.7	4714.32	13182.6	180.66	679.442	633.52	16191.8	14786	11257.4
Lpl	589.284	3772.33	366.026	0	0	0	1.90413	18.2901	2.55308
Mterf1a	2.00437	1.09027	0	288.08	167.059	704.21	626.459	521.269	194.885
Krt20	0	0	0	6215.7	9022.21	17.0013	0.952065	0.762089	3.40411
Cldn15	0	0	0	1535.61	6411.4	0	0.952065	1.52418	0
Ces2e	0	0	0	2231.4	7269.11	0	0	2.28627	0.851027
Reg4	0	0	0	0	1064.49	0	0	1.52418	0
Klf2	6953.15	10858	7023.37	186.764	15.2798	257.703	18744.2	17360.4	15158.5
Ear2	439.959	8039.63	2210.31	0	0	0	0.952065	28.1973	103.825
Iglc1	139.304	937.63	219.805	0	0	0	781.645	904.599	374.452
Klra2	570.243	1471.86	348.102	0	0	0	3.80826	3.04836	25.5308
Abca9	123.269	3260.99	612.245	0	0	0	17.1372	5.33462	4.25513
Ccr8	1472.21	309.636	1664.1	0	0	0	183.748	6.8588	105.527
Fcna	0	231.137	0	0	0	0	355.12	554.801	73.1883
Rab10	5646.31	5972.49	5793.22	2950.38	3447.12	2938.53	3836.82	3827.21	3524.1
C5ar1	220.481	4134.29	650.923	0	0	0	0.952065	13.7176	5.10616
Il17f	3120.8	862.402	3508.38	0	2.03731	0	11.4248	3.04836	99.5701
Ncf4	3395.4	5586.53	3403.67	349.114	93.7161	295.285	1172.94	1958.57	2583.72
Nrp1	70.1529	2709.31	988.649	0	0	0	201.838	92.2127	436.577
Arid5a	9873.52	11202.5	17574.9	3165.22	3282.1	3126.44	6420.72	4847.65	5383.59
4930523C07Rik	3674.01	7627.51	5313.04	1275.61	1048.19	910.909	4996.44	4103.09	4857.66
Cps1	0	0	0	3133.48	6637.54	0	4.76032	1.52418	0
Ch25h	316.69	245.31	181.126	0	0	0	2.85619	0.762089	0.851027
Cebpb	4333.44	12642.7	5153.61	603.015	637.677	848.273	146.618	179.091	224.671
Bhlhe40	9414.52	13356.9	12695.8	2779.49	1327.3	2316.64	783.549	605.861	594.868
Tns1	204.446	1853.45	724.506	0	1.01865	0	454.135	160.801	97.017
Slc6a14	0	0	0	876.447	1.01865	0	0.952065	0	0.851027
Ndnf	0	909.283	14.1505	0	0	0	0	3.04836	133.611
Clec2h	0	0	0	1207.25	1617.62	147.642	0.952065	0	0
Thbs1	459	19570.3	362.253	0	0	0	238.016	60.205	4.25513
Ccr4	574.252	90.4922	394.327	0	0	0	153.282	106.692	60.4229
Arhgap26	3062.67	3399.45	1625.42	499.258	544.979	488.562	1160.57	1387.76	1036.55
Krt83	3089.73	1151.32	3398.01	0	0	0	11.4248	6.8588	402.536
Fndc7	1.00218	1609.23	0	0	0	0	0	38.8665	0.851027
Ccdc88a	309.675	4127.75	484.891	0	1.01865	0	26.6578	37.3424	157.44
Pid1	230.502	10888.5	297.161	0	0	0	42.8429	35.8182	2.55308
Oraov1	111.242	88.3117	217.918	1274.39	881.135	913.594	1472.84	1374.05	1285.9
Sirpb1c	229.5	2353.89	1056.57	0	0	0	97.1106	9.14507	8.51027
Endou	0	283.47	0	0	0	0	89.4941	89.1644	46.8065
Tbxas1	124.271	2989.51	428.289	4.88271	1.01865	4.47401	7.61652	13.7176	5.95719
Retnlg	218.476	584.383	1760.32	0	0	0	100.919	115.075	8.51027
Lmo2	717.564	2554.5	95.2801	0	1.01865	0	385.586	166.135	314.88
Fpr1	0	212.602	0	0	0	0	119.96	94.499	68.9332
Oxld1	70.1529	59.9647	65.0923	274.653	286.242	442.033	134.241	160.039	142.121
Atp2b1	8872.34	13636	7690.33	1867.64	1573.82	775.794	3994.86	4854.51	4547.89
BC106179	184.402	0	0	0	0	0	244.681	187.474	26.3818
Hic1	391.854	245.31	626.396	10201.2	6208.69	10519.3	524.588	1397.67	310.625
Ntrk3	0	2.18054	0	214.839	355.51	134.22	242.776	236.248	174.46
Cd300ld	629.372	5132.98	983.932	0	0	0	6.66445	156.228	5.10616
Ifitm1	4297.37	1019.4	1325.43	0	0	0	22.8496	470.971	6.80821
Fxyd2	1.00218	757.736	0	0	0	0	0	3.81044	27.2329
Tmem176b	13677.8	32655.7	13139.2	368.645	1186.73	152.116	3104.68	2995.01	4199.82
Myo15b	0	1.09027	0	2237.5	6315.65	82.3219	0	1.52418	3.40411
Cxcl1	249.544	684.688	117.921	0	0	0	1.90413	2.28627	1.70205
Gm28935	90.1966	146.096	88.6765	0	0	0	290.38	188.998	248.5
Mrpl51	1202.62	1512.2	1084.87	3061.46	3322.85	2987.75	1696.58	1509.7	1696.95
Dtx1	1466.2	1843.64	4019.69	22851.1	16735.5	31618.8	11996	13264.2	8487.29
Nfkbiz	10452.8	29505.9	14190.1	2182.57	2623.03	2115.31	1697.53	2479.07	2110.55
Mcemp1	181.395	4253.13	282.067	0	0	0	196.125	19.8143	79.1455
Sct	0	0	0	7186.13	475.711	0	0.952065	3.04836	0
Wfdc18	3914.53	134.103	226.408	0	0	0	20.9454	38.8665	101.272
Adgrb2	126.275	80.6798	230.182	0	0	0	485.553	688.928	307.221
Clec4b1	498.086	6124.03	467.91	1.22068	0	0	4.76032	22.1006	0.851027
Klrk1	11064.1	3760.33	11063.8	212.398	472.655	52.7934	5263.97	5634.88	4659.37
Aebp2	3580.8	2878.31	4336.66	1442.84	1373.14	1340.41	2042.18	1979.14	2090.97
Sirpb1a	694.514	3766.87	789.598	1.22068	0	0	181.844	112.027	3.40411
Dmwd	1.00218	498.252	119.808	0	0	0	170.42	0	0
Spink1	0	0	0	2177.69	6074.23	48.3194	0	3.04836	0.851027
Rab3il1	1006.19	2711.5	126.411	0	0	0	9.52065	222.53	95.315
Ifitm6	314.686	1924.32	116.978	0	0	0	2.85619	6.8588	1.70205
Clec7a	531.158	21062.9	508.475	0	0	0	258.01	86.8781	0.851027
Btk	249.544	2327.72	177.353	0	1.01865	0	230.4	118.124	142.121
Trpv2	5740.51	5977.94	6451.69	606.677	454.319	105.587	4111.97	4452.88	3371.77
Slco3a1	3491.61	2388.78	3850.82	2.44136	98.8093	47.4246	4007.24	3426.35	3376.87
Tnn	0	1007.41	0.943367	0	0	0	0.952065	38.1044	0
Hectd2	0	0	1.88673	231.929	305.596	393.713	232.304	309.408	74.0393
Gpr15	365.797	115.568	82.0729	0	0	0	945.4	908.41	497.851
Gpr141	352.769	4503.9	325.462	0	0	0	2.85619	21.3385	79.9965
Zfp773	4.00874	0	0	491.933	774.176	442.033	781.645	103.644	171.056
Spib	22.0481	3346.03	909.406	0	0	0	948.256	298.739	468.916
Naaladl1	0	0	0	3576.59	2988.73	12.5272	0.952065	2.28627	0.851027
Nxpe5	1.00218	1255.99	0	0	0	0	0	0.762089	0
Igkv1-99	2.00437	2498.89	0	0	0	0	0	9.90715	0
Lrrc25	204.446	542.953	181.126	0	0	0	29.514	108.979	178.716
Slc9a3r1	5026.96	4320.73	6626.21	15660.1	13905.6	17061.2	8719.96	7327.48	7474.57
Tnfrsf22	664.448	80.6798	1144.3	1.22068	0	0	180.892	353.609	445.087
Vti1b	1373.99	1259.26	1447.12	2526.8	3262.75	2882.16	1730.85	1754.33	1653.54
Cd209d	1.00218	2668.97	0	0	0	0	0	8.38298	0
Il34	0	0	0.943367	380.852	207.805	445.612	0.952065	0	0
Gm36999	0	0	0	64.696	171.134	136.905	163.755	157.752	117.442
Alox12	256.559	0	0	0	0	0	43.795	96.0232	30.637
Mefv	0	7208.85	0.943367	0	0	0	0	34.294	0
Cyp4f18	387.845	5615.97	820.729	0	0	0	1.90413	246.155	197.438
Il10ra	3588.82	14660.8	4504.58	227.046	584.707	194.172	4392.83	4646.46	3519.85
Cbr1	714.557	573.481	644.32	2126.42	2860.38	1980.2	1580.43	1462.45	1044.21
Mef2d	5424.82	5379.38	5227.2	1590.54	880.116	1500.58	5374.41	4458.98	3696.86
Polh	170.371	184.255	337.725	0	0	0	199.934	166.897	36.5941
Itln1	0	0	0	441.886	496.084	146.748	0	0	0.851027
Mmgt2	416.909	377.233	221.691	1685.76	1570.76	2015.1	472.224	697.311	762.52
4930431P03Rik	0	0	0	212.398	100.847	39.3713	0	0	222.969
Pilrb2	108.236	529.87	129.241	0	0	0	144.714	73.1605	85.9537
Gmfg	4975.84	3829.02	4789.47	1586.88	1803.02	2062.52	4850.77	5570.11	4825.32
Igkv16-104	0	5964.85	0	0	0	0	0	48.7737	236.585
Apoa1bp	1594.47	1443.51	1463.16	4296.79	3246.45	4500.86	1921.27	1494.46	1860.34
Gm8818	240.524	201.699	1101.85	2.44136	2.03731	5.36882	3.80826	0.762089	6.80821
Igkv4-68	1.00218	2809.62	0	0	0	0	0	12.9555	0
Gm14636	0	403.399	0	0	0	0	296.092	12.1934	10.2123
Slc43a1	0	0	0	0	103.903	0	267.53	133.366	112.336
Tmem88	341.745	765.368	360.366	0	0	0	4.76032	50.2979	5.95719
Cd40	0	4548.6	770.731	0	0	0	0	193.571	79.9965
Igkv4-55	0	4885.49	0	0	0	0	0	13.7176	11.0633
Snx7	0	0	0	1.22068	1167.38	0	0	1.52418	48.5085
Atp8b4	3056.66	2859.77	4047.04	23.1929	55.0073	0	6112.26	3257.17	3849.19
E230029C05Rik	114.249	1322.49	164.146	0	0	0	67.5966	32.7698	21.2757
Ctsk	0	1504.57	0.943367	0	0	0	0	3.81044	0
Ms4a1	22.0481	5955.04	573.567	0	1.01865	0.894803	1924.12	987.667	1021.23
Ighv8-8	0	4562.77	0.943367	0	0	0	24.7537	14.4797	0
Satb1	4568.96	3907.52	5682.84	39.0617	99.828	375.817	7070.03	7937.92	7096.71
Igkv3-4	0	4448.29	0.943367	0	0	0	0	9.90715	0
Plec	8297.08	7088.92	10653.4	1702.85	2889.92	2412.39	10527.9	10343.8	8706
P2ry6	490.068	3051.66	401.874	0	0	0	1.90413	10.6692	0
Rrad	4209.17	4362.16	3101.79	939.922	635.64	1196.35	1025.37	1282.6	1265.48
Slc3a1	0	0	0	241.694	828.165	94.8491	0.952065	0.762089	0.851027
Tdrd9	768.675	67.5966	410.365	0	0	0	4.76032	9.90715	21.2757
Sub1	13079.5	11368.2	10401.6	5309.95	4185.65	3961.29	5419.15	4737.91	6066.12
Ccl22	0	3884.62	3.77347	0	0	0	0	12.1934	0
Hlf	939.047	223.505	748.09	0	1.01865	0.894803	73.309	12.9555	6.80821
Intu	0	0	0	386.955	463.487	512.722	1.90413	45.7253	62.1249
Lilra6	2.00437	3769.05	0	0	0	0	0	8.38298	0
Iigp1	99.2162	379.413	823.559	1.22068	7.13057	0	1281.48	723.222	1185.48
Lmo4	1719.75	3056.02	1702.78	220.943	360.603	335.551	683.582	1088.26	1417.81
Ace2	0	0	0	1446.5	5700.38	0	0	0	0
Sh2b2	0	1789.13	0	0	0	0	0	5.33462	17.8716
Rassf7	127.277	95.9435	142.448	869.123	1320.17	826.798	629.315	502.979	238.287
Dhrs9	1.00218	929.998	0	0	0	0	0	1.52418	0
Gm30238	0	0	103.77	0	0	0	2.85619	192.046	377.005
Ighv1-80	0	3323.14	92.45	0	0	0	0	39.6286	16.1695
Clec4e	484.055	5439.34	405.648	0	0	0	1.90413	20.5764	190.63
Tnfaip2	699.525	5566.91	659.414	1.22068	0	0	252.297	283.497	1.70205
Prss34	0	1851.27	0.943367	0	0	0	0	10.6692	0
Elf3	0	0	0	1165.75	5705.48	0	0	2.28627	0
Slc27a3	0	3358.02	0.943367	0	0	0	0	19.0522	45.1044
Pde2a	128.28	58.8744	178.296	0	0	0	131.385	92.2127	190.63
Rap1b	18712.8	24359.8	15365.6	6439.08	6438.91	5296.34	14931.2	10900.9	11270.1
Pilra	533.162	3056.02	992.422	0	0	12.5272	98.0627	121.172	47.6575
Mmp9	845.843	432.836	829.22	0	0	0	11.4248	143.273	4.25513
Ifi204	363.793	2268.85	291.5	0	0	0	1.90413	83.0677	17.0205
Il6	0	1081.55	0.943367	0	0	0	0	3.04836	0
Zmynd15	508.107	1293.06	315.085	1.22068	0	0	3.80826	9.14507	0
Pcyt2	2799.1	3362.39	2795.2	7277.69	8261.28	7579.88	5654.31	4044.41	4031.31
Psd2	703.533	267.116	1519.76	0	0	0	6.66445	3.04836	85.9537
Wdr95	236.515	47.9718	529.229	0	0	0	121.864	375.71	308.072
Flt3	1.00218	3505.21	1.88673	0	0	0	0	14.4797	0
Tspan9	442.965	443.739	627.339	6822.37	6051.82	9136.83	666.445	276.638	120.846
Sgk1	2400.23	7163.06	2824.44	253.901	314.764	67.1102	2309.71	2950.05	1817.79
Ano9	0	0	0	754.379	3072.26	71.5842	0	0.762089	0
Mastl	281.614	0	0	0	0	0	0.952065	86.8781	117.442
Igkv5-43	0	2431.3	0	0	0	0	0	8.38298	0
Pnrc1	15380.5	13411.4	14788.2	3956.22	4138.79	6137.45	6702.54	7997.36	5918.89
Ido1	0	0	0	1944.54	73.343	0	0	0	56.1678
Bcl2a1a	766.671	1825.11	733.94	10.9861	5.09327	3.57921	3.80826	60.9671	193.183
Fabp6	0	0	0	3655.93	177.246	112.745	0	0.762089	0.851027
Lst1	1096.39	5339.04	1486.75	134.275	170.115	85.9011	456.039	243.868	276.584
Lmo1	0	1063.01	0	0	0	0	0	0.762089	0.851027
Ighv9-4	0	1431.52	0	0	0	0	0	24.3868	14.4675
Fah	546.19	312.907	533.002	59.8132	33.6156	39.3713	141.858	299.501	370.197
Ablim3	1816.96	291.101	533.002	0	1.01865	0	11.4248	175.28	17.8716
Ovgp1	0	92.6727	0	0	0	0	16.1851	30.4836	180.418
Nxnl2	87.19	98.1241	96.2234	0	0	0	79.9734	214.147	100.421
Tlr13	333.727	1814.21	1468.82	0	0	0	205.646	7.62089	3.40411
Gip	0	0	0	1.22068	4059.33	0	0.952065	0	0
Hacd4	104.227	1090.27	438.666	1.22068	0	0	359.88	57.9187	94.464
Rab7b	268.585	5107.9	357.536	0	0	0	4.76032	16.766	0
Ctla2a	10330.5	1114.25	6788.47	97.6543	42.7834	1.78961	1553.77	2774	2706.26
Cttn	1.00218	0	5.6602	1094.95	2445.79	162.854	0	1.52418	0
Emp3	9834.43	13678.5	7426.19	2374.22	1549.37	2874.11	6869.15	8511.77	7796.26
1700066B19Rik	0	3.2708	0	178.219	212.898	350.763	85.6858	427.532	491.042
Zmat4	1.00218	0	0	141.599	401.349	331.972	0.952065	0	0
Tmem163	307.671	51.2426	309.424	0	0	0	20.9454	76.971	55.3167
Ednrb	234.511	723.938	146.222	0	0	0	0.952065	0	0
Pira2	172.376	1313.77	107.544	0	0	0	33.3223	3.81044	27.2329
Enpep	0	0	0	1810.27	4904.81	1.78961	1.90413	1.52418	0.851027
Map3k8	2224.85	3087.64	1879.19	585.926	268.924	501.984	860.666	685.88	694.438
Tiam1	363.793	1755.33	61.3189	1.22068	0	0.894803	357.024	70.8743	140.419
Ptpro	539.175	7308.06	265.086	1.22068	0	0	0	30.4836	11.9144
Ighv1-72	0	0	0	0	3586.68	0	0.952065	0.762089	13.6164
Gm6637	0	0	2.8301	2186.24	1328.32	1546.22	0.952065	178.329	354.027
A530064D06Rik	0	1601.6	0.943367	0	0	0	0	60.205	0
Flna	17722.6	29968.2	24384.2	3857.34	2005.73	5506.62	26397.9	21397.9	18854.5
St6gal1	742.618	4439.57	1994.28	1.22068	37.6902	0.894803	1707.05	2736.66	2378.62
Syne3	209.456	981.241	1109.4	9.76543	1.01865	0	89.4941	131.841	418.705
Vcam1	25.0546	1068.46	576.397	1.22068	0	0	772.124	599.002	404.238
Gm6377	397.867	4856.05	113.204	0	0	0	0.952065	20.5764	0.851027
Ccl5	36418.4	5912.52	22441.8	290795	225923	346798	27255.7	37221.9	31302.5
Aadac	0	0	0	92.7716	2938.81	0	0	0	0.851027
Timd4	1.00218	323.809	0	0	0	0	49.5074	3.04836	0
Card19	2039.44	2534.87	1303.73	549.305	514.42	535.092	1245.3	1033.39	1264.63
Cwc25	2730.95	2275.39	3112.17	1027.81	888.265	1228.56	741.658	696.549	775.285
Nlrp3	187.408	3793.04	331.122	0	0	0	0	11.4313	2.55308
Fcrl5	221.483	659.612	885.822	0	0	0	1.90413	54.8704	137.015
Pgghg	820.789	1068.46	682.998	2488.96	2372.44	3399.36	994.908	855.826	893.578
Gm42929	0	0	162.259	0	0	0	4.76032	32.0077	62.1249
Zfp516	88.1922	1375.92	162.259	0	0	0	529.348	90.6886	82.5496
Socs3	7303.92	32262.1	8286.54	690.904	1372.13	578.938	4806.02	3383.67	2548.82
Plk2	872.902	2945.9	644.32	0	0	12.5272	7.61652	12.9555	31.488
Hp	341.745	2817.25	445.269	0	0	0	200.886	81.5435	0.851027
Postn	0	1333.4	0	0	0	0	0	5.33462	0
Gas5	6028.14	4911.66	5604.54	2084.92	2640.35	2739.89	4581.34	4174.72	4835.53
Zfhx2	370.808	346.705	355.649	103.758	71.3057	122.588	450.327	406.193	525.083
Prss16	0	0	0	495.595	165.022	318.55	0	0	0
Ifi211	126.275	925.637	102.827	0	0	0	31.4181	5.33462	28.9349
Gm9733	378.826	1408.63	77.3561	0	0	0	0.952065	8.38298	0.851027
Fcgbp	0	0	0	29453.8	19064.1	0.894803	3.80826	9.90715	8.51027
Wdfy4	315.688	6645.18	296.217	0	0	0	400.819	147.083	0.851027
Nat8l	134.293	297.643	164.146	0	0	0	6.66445	0.762089	1.70205
Lef1	2574.61	573.481	2512.19	216.06	126.313	105.587	7082.41	7185.74	6245.68
A430110L20Rik	0	126.471	0	0	0	0	210.406	2.28627	71.4862
Klri2	612.335	98.1241	257.539	0	0	0	195.173	169.946	15.3185
Il4ra	12045.3	12701.6	11444.9	2332.72	1603.36	3965.77	3769.22	4287.51	3973.44
Ppp1r14d	0	0	0	594.47	1035.97	67.1102	0.952065	0	0
4833407H14Rik	2129.64	2184.9	1888.62	214.839	289.297	535.987	1690.87	2680.27	1689.29
Zfp658	327.714	225.685	216.031	0	0	0	62.8363	624.151	64.678
E430014B02Rik	626.365	54.5134	271.69	1.22068	1.01865	0	426.525	268.255	148.93
Gm28942	6.0131	0	36.7913	1756.56	1211.18	1930.98	247.537	147.083	80.8475
Tmem26	591.289	150.457	898.085	0	0	0	4.76032	0	10.2123
Cfh	210.459	4727.4	44.3382	0	0	0.894803	2.85619	20.5764	21.2757
Lrrn2	553.206	158.089	719.789	0	0	0.894803	0	0	2.55308
Cldn23	0	0	0	122.068	473.674	157.485	1.90413	0.762089	0
Mamdc2	0	1023.76	0	0	0	0	0	4.57253	0
Mmp19	0	1025.94	0	0	0	0	25.7057	5.33462	0
Ccr9	136.297	456.822	917.896	7443.7	7657.22	6083.77	5273.49	3367.67	4626.18
Lrrc32	0	986.692	0	0	0	0	0	2.28627	0
Akr1c19	0	0	0	3.66204	509.327	0	0	0	0.851027
Ctss	7432.2	57186.7	10573.3	1003.4	1368.05	1118.5	3817.78	3456.07	3596.44
Enpp3	0	0	0	0	2090.28	0	0	0	0.851027
Gm14403	0	0	83.0163	0	0	0	7.61652	39.6286	41.7003
B4galt7	1072.34	763.187	861.294	3297.05	2065.83	3080.81	1903.18	1882.36	1630.57
Sh3kbp1	5827.7	4972.71	6970.54	2448.68	2223.72	1990.94	9650.13	9844.66	7148.62
Cyp2c65	0	0	0	1.22068	680.46	0	0.952065	0	0
Nabp1	12096.4	6427.13	9035.57	2191.12	1020.69	968.177	1847.96	1143.13	1543.76
Cda	0	0	0	386.955	1512.7	75.1634	0	0	0.851027
Scimp	138.301	1408.63	299.991	0	6.11192	0	102.823	132.603	79.1455
Sirpb1b	353.771	776.27	176.41	0	0	0	36.1785	1.52418	4.25513
RP24-167A12.4	0	743.562	0.943367	0	0	0	0	5.33462	0
Baiap3	2946.42	674.876	2003.71	16602.4	16027.5	21454.7	9104.59	7244.42	5089.14
Stab2	249.544	38.1594	611.302	0	0	0	348.456	121.172	62.1249
Slc15a3	347.758	1386.82	263.199	0	0	0	0.952065	10.6692	69.7842
Kremen2	0	0	0	211.177	117.145	133.326	18.0892	153.18	71.4862
Il1r2	359.784	5424.08	139.618	0	0	0	3.80826	19.8143	0
Prg2	0	800.256	0	0	0	0	0	1.52418	0
Cox5b	5192.32	4995.61	5169.65	9557.91	10696.9	9253.16	4330.94	4279.13	5389.55
2810408A11Rik	1.00218	0	0.943367	101.316	181.32	153.011	270.386	166.135	68.9332
Tcrg-V6	3958.63	780.632	4039.5	145.261	13.2425	62.6362	305.613	241.582	416.152
Tm6sf1	3092.74	6995.16	3304.61	549.305	279.111	785.637	2502.98	2696.27	1938.64
Col3a1	0	755.555	0	0	0	0	0	1.52418	0
Ms4a4b	36312.1	5223.47	32258.4	1997.03	1514.74	1812.87	52961.5	53860.6	53181.5
Gpr137b	438.957	2072.6	249.049	21.9722	29.5409	39.3713	268.482	182.901	187.226
Pgf	0	681.417	0	0	0	0	0	2.28627	4.25513
Ccdc134	782.706	1447.88	1124.49	4393.22	3203.66	4194.84	911.126	836.011	732.734
Akp3	0	0	0	1748.01	2.03731	0	0	0	0
Tnni2	1.00218	421.934	0	0	0	0	0	0.762089	0
Tmem119	0	690.139	0	0	0	0	0	1.52418	0
Cep83	682.487	552.766	413.195	95.2129	101.865	38.4765	280.859	221.006	261.265
Ifnar1	9316.3	7380.02	5083.8	1491.67	1698.09	1877.3	4543.25	6645.41	3546.23
RP23-9A12.5	0	0	0.943367	246.577	198.637	131.536	0	0	0.851027
Fcrla	45.0983	1513.29	51.8852	0	0	0	108.535	134.128	138.717
Calca	485.057	125.381	1224.49	0	0	0	0.952065	0	6.80821
Mcpt8	0	643.258	0	0	0	0	0	2.28627	0
Gm8909	2.00437	5.45134	4.71684	208.736	687.591	105.587	2.85619	3.81044	14.4675
Cdyl2	420.917	288.921	88.6765	2550	2817.59	3874.5	987.291	1646.11	829.751
Slc22a23	0	0	0	0	619.341	0	0.952065	0.762089	293.604
Cd276	0	614.911	0	0	0	0	0	3.81044	0
Vill	862.881	2237.23	665.074	0	0	0	164.707	190.522	0
Cd8a	1967.29	70.8674	776.391	53596.3	36587	61232.3	1701.34	434.391	1897.79
Nuggc	0	586.564	0	0	0	0	0	0	0
Gm13373	0	786.083	0	0	0	0	0	4.57253	0
Ccdc88b	3280.15	3313.32	3437.63	1850.55	2052.59	1653.6	2720.05	2434.11	2751.37
Mst1r	0	0	0	0	608.136	0	0	0	0
Ahcy	286.625	308.546	265.086	679.918	1173.49	870.643	523.636	569.28	482.532
Gm37285	142.31	0	0	0	0	0	0.952065	35.8182	12.7654
Clec4n	364.795	2321.18	115.091	0	0	0	2.85619	257.586	42.5513
Procr	0	586.564	0	0	0	0	0	3.04836	5.95719
Ifi207	202.441	6935.19	405.648	0	0	0	0	22.1006	0.851027
Gramd4	3206.99	3528.11	3311.22	487.051	1009.49	384.765	8699.97	8853.19	6301.85
Jak1	20050.7	17756.1	19680.5	10855.5	8889.79	9217.37	28513.4	28947.9	23357.3
Mkrn2os	0	0	0	238.032	434.965	90.3751	0.952065	0	0
Anks4b	0	0	0	7.32407	661.106	0	0	0	0
Aldh1a2	0	786.083	0	0	0	0	0	5.33462	0
Spag7	1723.76	1695.37	1439.58	3443.53	2814.54	3410.99	1708.96	1837.4	1944.6
Gm5127	523.14	0	0	0	0	0	0.952065	0	0
Trip4	581.267	796.986	838.653	2188.68	2282.8	1910.4	1575.67	1139.32	1645.89
Cd209b	0	533.141	0	0	0	0	0	1.52418	0
Adh6a	0	0	0	1757.78	2664.8	3.57921	0.952065	0.762089	0
Clec4g	0	536.412	0	0	0	0	0	3.04836	0
Dusp4	528.151	150.457	799.032	0	0	0	2.85619	86.8781	5.95719
Ccdc170	0	512.426	0.943367	0	0	0	0	3.81044	0
Xkrx	307.671	802.437	212.258	0	0	0	2.85619	189.76	224.671
Zfp36	15151	68345.6	18090	3736.5	2226.78	2731.83	2929.5	3488.08	2895.19
Bmp3	0	0	0	0	684.535	0	0	0	0
Gapt	0	545.134	0.943367	0	0	0	0	0	49.3595
Fam3c	909.983	1031.39	1016.95	3906.17	2233.91	3350.14	2246.87	1691.84	1657.8
Adgrg6	0	517.877	0	0	0	0	0	3.04836	0
Fcgr1	28.0612	2458.55	249.992	0	0	0	0.952065	11.4313	1.70205
Traf3ip1	75.1638	30.5275	67.9224	670.153	426.816	1078.24	811.159	281.211	459.554
Slc5a12	0	0	0	0	741.579	0	0	0	0
Chd7	4014.75	5353.21	5063.05	2197.22	2060.74	2090.26	2721.95	3642.78	2982
Aicda	0	499.343	0	0	0	0	0	3.81044	0
Dhcr7	700.527	503.704	490.551	2672.07	1980.26	2996.7	740.706	706.456	1335.26
Zfp36l1	2641.76	3151.96	2584.83	360.1	363.659	854.537	751.179	846.681	681.672
Trac	767.673	405.58	1632.02	7225.2	5968.29	9429.43	1789.88	1612.58	1673.97
Igkv11-125	0	478.627	0	0	0	0	0	1.52418	0
Myo1a	0	1.09027	0	3685.23	7522.75	0	1.90413	3.04836	1.70205
Maoa	1.00218	0	0	1199.93	3572.42	270.23	196.125	1.52418	3.40411
Gm37199	0	454.642	0	0	0	0	0	0.762089	0
Cd22	189.413	4159.37	5.6602	0	1.01865	0	1268.15	550.228	1136.12
Itgb1	7254.81	12863	7857.3	922.833	1959.89	596.834	4916.46	3442.36	5872.08
Smoc2	0	0	0	155.026	991.149	0	0	0	89.3578
Aff4	4833.53	5600.7	5138.52	1899.38	956.515	928.805	2950.45	2447.07	2211.82
Mns1	86.1878	110.117	62.2622	289.301	493.028	411.609	181.844	212.623	173.609
C130050O18Rik	112.245	657.431	214.144	0	0	0	0	1.52418	0
Igkv12-46	70.1529	7868.46	2.8301	0	0	0	25.7057	47.2495	7.65924
1700001O22Rik	208.454	40.3399	162.259	0	0	0	26.6578	73.9226	22.9777
Ccr1	197.43	2153.28	639.603	0	0	0	121.864	5.33462	0.851027
Dnajb13	1021.23	1415.17	1163.17	356.438	226.141	256.808	256.105	479.354	419.556
Rhox5	410.895	0	0	0	0	0	2.85619	0	0
Slc13a3	0	416.482	0	0	0	0	0	0	0
Mpp2	417.911	0	0	0	0	0	5.71239	204.24	0
Tlr11	0	405.58	0	0	0	0	0	5.33462	0
Cyp2a5	404.882	0	0	0	0	0	3.80826	0	0
Mir99ahg	0	404.489	0	0	0	0	0	2.28627	0
Gm14276	96.2097	65.4161	134.901	1.22068	0	0	92.3503	50.2979	88.5068
Rgs13	0	411.031	0	0	0	0	0	3.04836	0
Trem2	173.378	1093.54	230.182	0	0	0	1.90413	9.14507	0
Nup35	133.29	30.5275	92.45	963.115	907.62	587.886	341.791	453.443	439.981
A530099J19Rik	0	385.955	0	0	0	0	0	1.52418	0
Ms4a14	0	385.955	0	0	0	0	0	3.04836	8.51027
Arhgap15	4336.45	4696.87	3405.55	1287.82	1057.36	1700.13	4304.28	5364.34	3884.09
Lta4h	5324.6	4180.09	4166.85	12040.8	13629.6	13084.7	4169.09	6728.48	4408.32
Appl2	1379.01	1797.85	1809.38	3864.67	6565.22	4559.92	2441.09	2056.88	2261.18
Pim3	5114.15	6012.83	3958.37	849.592	1441.39	1679.55	840.673	937.369	759.116
Lrrc66	0	0	0	1.22068	481.823	0	0	0	0
Gm11454	0	0	0	146.481	232.253	327.498	0	0	0
Slc10a2	0	0	0	417.472	0	0	0	0	0
Mrps23	1043.27	1004.14	951.857	2169.15	1846.82	1897.88	1607.09	1419.01	1819.49
Lta	1134.47	450.28	1393.35	150.143	95.7534	166.433	975.866	842.108	1130.16
Snn	128.28	240.949	82.0729	0	0	0	22.8496	265.207	191.481
Colec12	0	347.795	0	0	0	0	0	1.52418	0
Cd209e	0	346.705	0	0	0	0	0	1.52418	0
Fcer2a	11.024	784.993	344.329	0	1.01865	0	1268.15	659.969	896.131
Sbpl	338.738	0	0.943367	0	0	0	0	0	17.8716
Maged2	0	10.9027	0.943367	200.191	348.379	714.948	80.9255	189.76	281.69
Gm42636	0	87.2214	0	0	0	0	0.952065	44.2012	45.1044
Cd7	9624.98	1683.37	7159.21	69955.9	46556.5	88060.2	8256.3	9651.85	7294.15
C1qc	5232.4	13687.2	3706.49	48.8271	0	0	598.849	705.694	307.221
Csf2ra	1220.66	15747.8	1830.13	89.1095	208.824	148.537	492.217	466.398	203.395
Ighv1-85	0	330.351	0	0	0	0	0	0.762089	0
Fcor	0	327.08	0	0	0	0	0	1.52418	0
Col14a1	0	329.261	0	0	0	0	0	0.762089	0
Abca6	0	331.441	0.943367	0	0	0	0	1.52418	0
Igkv4-86	0	321.629	0	0	0	0	127.577	0.762089	0
Gm38399	0	320.539	0	0	0	0	0	1.52418	0
1810019N24Rik	0	0	0	0	122.238	0	34.2743	6.8588	6.80821
Dapl1	129.282	26.1664	479.23	0	1.01865	0	840.673	1320.7	869.749
1110002J07Rik	0	318.358	0	0	0	0	0	0	0
Ffar4	0	317.268	0	0	0	0	0	0.762089	3.40411
Cdhr2	0	0	0	2845.4	5734	0	0.952065	1.52418	0.851027
Cd207	1.00218	313.997	0	0	0	0	0	0	0
BE692007	1060.31	991.053	476.4	65.9166	181.32	111.85	2946.64	2161.28	2626.27
Snx2	3497.62	3708	2715.01	1068.09	1445.47	1142.66	2482.98	2353.33	1787.16
RP24-84E18.1	18.0393	158.089	203.767	0	0	0	126.625	164.611	257.861
Cma1	0	310.726	0	0	0	0	0	0	0
Galnt9	0	309.636	0	0	0	0	0	125.745	9.36129
Ly6a	8754.08	5511.3	8005.41	141.599	34.6342	0	6840.58	6207.21	12181.6
Dmkn	0	306.365	0	0	0	0	0	0	0
Fap	0	309.636	0	0	0	0	0	0.762089	0
Ophn1	0	303.094	0	0	0	0	0	1.52418	0
Gm17944	0	298.733	0	0	0	0	0	1.52418	0
Srpk3	1.00218	2417.12	398.101	0	0	0	567.431	425.246	365.941
Stag3	0	366.33	0	0	0	0	0	156.99	0
Nrep	0	294.372	0	0	0	0	0	2.28627	9.36129
Ocstamp	0	302.004	0	0	0	0	0	79.2572	0
RP23-186B12.3	0	95.9435	0	0	0	0	0.952065	2.28627	1.70205
Kdr	0	292.192	0	0	0	0	0	0	0
Hnmt	1.00218	295.462	0	0	0	0	0	0.762089	0
Gm44093	0	2.18054	1.88673	62.2546	147.705	40.2661	171.372	175.28	165.099
Npc1l1	7.01529	8.72214	2.8301	1557.59	4551.34	3.57921	4.76032	10.6692	6.80821
Chrna5	0	284.56	0	0	0	0	0	2.28627	0
P3h2	0	280.199	0	0	0	0	0	1.52418	0
Rps6ka1	6495.16	7407.28	7090.35	10527.1	11274.5	11240.5	6792.03	6929.67	7592.01
Ccl21a	275.601	0	0	0	0	0	1.90413	0	0
Chst7	0	345.615	0	0	0	0	0	0.762089	69.7842
Ptchd1	0	275.838	0	0	0	0	0	1.52418	0
Avpi1	3507.64	5344.49	1189.59	400.383	162.984	276.494	334.175	308.646	582.102
Gpr4	0	272.567	0	0	0	0	0	0	0
Slamf8	412.9	5572.36	228.295	0	0	0	163.755	22.8627	0
Ier5	7018.3	14221.4	7973.34	1972.62	1623.73	2935.85	4013.9	3283.08	3785.37
Frmpd4	273.596	0	0	0	0	0	1.90413	0	0
Csf2rb2	29.0633	3230.46	203.767	0	0	0	0	6.09671	3.40411
Kirrel	0	268.206	0	0	0	0	0	0	0
Tspan8	0	0	0	737.29	3275.99	4.47401	0.952065	2.28627	0
Bex6	0	266.025	0	0	0	0	0	0.762089	0
Xirp2	0	0	265.086	0	0	0	0	0	1.70205
Cav1	0	263.845	0	0	0	0	0	0	0
4933440M02Rik	0	0	299.991	0	0	0	0	58.6808	17.0205
Snx32	189.413	95.9435	141.505	461.416	737.505	691.683	780.693	987.667	701.246
Tpsb2	0	264.935	0	0	0	0	0	0.762089	0
Lefty1	0	262.754	0	0	0	0	0	0	27.2329
Pmaip1	1037.26	8849.7	1723.53	159.909	192.525	204.015	266.578	184.425	148.079
Il12b	0	259.484	0	0	0	0	0	1.52418	0
Aox3	257.561	0	0	0	0	0	0.952065	0	0
Lrrc17	777.695	73.0479	122.638	0	0	0	1.90413	1.52418	0
Slc6a13	61.1332	0	195.277	0	0	0	0	0	583.804
Samhd1	8144.75	14255.2	8465.78	1061.99	2748.33	2117.1	13231.8	11876.4	11445.5
Fstl1	256.559	0	0	0	0	0	0.952065	0	0
Plekha6	0	1.09027	5.6602	68.358	1185.71	307.812	459.847	78.4951	163.397
Gm37387	143.312	27.2567	164.146	1.22068	1.01865	4.47401	366.545	435.915	599.123
Mucl1	0	412.121	0	0	0	0	0	0.762089	0
Isl1	0	0	0	0	257.719	0	0	0	0
Adamdec1	271.592	0	0	0	0	0	0.952065	0	194.034
Aldh1l2	258.564	0	0	0	0	0	7.61652	0	3.40411
Iglc3	185.404	718.486	213.201	0	8.14922	0	906.366	275.876	600.825
B230217O12Rik	254.555	49.062	163.202	0	1.01865	0	64.7404	253.776	204.246
Ces1d	244.533	0	0	0	0	0	2.85619	0	0
Stc1	243.531	0	0	0	0	0	1.90413	0	0
Dapk1	101.221	2787.81	8.4903	1.22068	0	0	266.578	243.868	400.834
Dph7	281.614	316.178	362.253	1149.88	1042.08	2076.84	685.487	1103.5	807.624
Gm45153	5.01092	2316.82	266.973	0	1.01865	0	100.919	169.946	81.6986
Slc24a1	99.2162	209.331	83.9597	0	0	0	0.952065	0	0.851027
Noxa1	0	0	0	0	523.588	0	0	0	0.851027
Tenm4	245.535	0	0	0	0	0	0	0	0.851027
Plxnb3	0	236.588	0	0	0	0	0	0.762089	0.851027
Cox8a	8447.41	7118.36	7862.02	19195.2	16918.8	18119.8	5396.3	6469.37	8314.53
Nags	0	0	0	0	357.547	0	0	0	0
Smoc1	0	0	234.898	0	0	0	0	2.28627	1.70205
Cyp2c68	0	0	0	0	359.585	0	0	0	0
Alox12e	233.509	0	0	0	0	0	2.85619	0	0
Ppfia4	17.0371	2073.69	422.628	0	0	0	98.0627	76.971	1.70205
Vnn1	0	0	0	0	352.454	0	0	0	0
Tmem125	0	0	0	0	352.454	0	0	0	0
Defa30	0	0	0	292.963	82.5109	174.487	0	0	0.851027
Col4a4	0	0	230.182	0	0	0	0	0	11.0633
Acot12	0	0	0	0	511.364	0	0.952065	0	0
Cd2	11210.4	2942.63	8559.17	518.788	66.2125	544.935	8639.03	10137.3	8563.88
Mybpc2	0	228.956	0	0	0	0	0	0.762089	0
Ebf1	17.0371	1102.26	69.8092	0	0	0	94.2544	246.917	205.948
Rem1	0	249.671	0	0	0	0	0	0.762089	0
Spdl1	0	0	335.839	0	0	0	0	98.3095	74.0393
Ica1	0	0	0	263.667	249.57	103.797	1.90413	0	0
Pkp1	0	0	0	0	264.85	0	0	0	0
Plekhh1	0	0	0	0	368.752	0	0	0	0
Nhsl2	381.832	1439.15	20.7541	0	0	0.894803	1008.24	217.195	77.4434
Cald1	225.491	0	0	0	0	0	0.952065	0	0
Saa1	0	0	0	499.258	0	0	0.952065	0	0
Rasef	0	0	0	0	500.159	0	0	0	0.851027
Lrrn4	0	0	221.691	0	0	0	0	0	2.55308
Ceacam19	0	222.415	0	0	0	0	0	0	0
Gm10552	0	230.046	0	0	0	0	0	72.3984	0
Sspo	0	221.324	0	0	0	0	0	0.762089	6.80821
Ubl3	8528.59	10913.6	5688.5	2650.09	2647.48	2768.52	3352.22	2536.23	2658.61
Fndc1	0	223.505	0	0	0	0	0	1.52418	0
Gm37745	0	218.054	0	0	0	0	0	1.52418	0
Slc5a9	0	0	0	0	340.23	0	0	0	0
6030468B19Rik	176.384	87.2214	91.5066	0	0	0	0.952065	0	0.851027
Smim24	287.627	182.075	263.199	7996.67	22087.5	848.273	753.083	313.981	185.524
Flt4	210.459	0	0	0	0	0	26.6578	0	0
Igkv6-15	87.19	245.31	143.392	0	0	0	99.9668	269.017	15.3185
Il1rl1	71.1551	1617.96	187.73	0	0	0	0	5.33462	0.851027
Caps2	221.483	0	0	0	0	0	0	0	0
Ky	0	0	0	263.667	135.481	231.754	0	0	0
Spink2	0	210.422	0	0	0	0	0	2.28627	16.1695
Bfsp2	0	207.151	0	0	0	0	0	15.2418	1.70205
Kncn	207.452	0	0	0	0	0	0	0	0
Wif1	0	206.061	0	0	0	0	0	0.762089	0
Sectm1a	0	207.151	0	0	0	0	0	0	0
Gm26603	0	208.241	0	0	0	0	0	0	0
Epn2	0	202.79	0	0	0	0	5.71239	0.762089	0
Gldc	0	0	202.824	0	0	0	0.952065	0	0.851027
Ndufa11	3082.72	2148.92	2265.02	5811.65	5088.17	6071.24	3127.53	3022.44	3513.89
Colq	0	0	202.824	0	0	0	0	124.22	0.851027
Ighv9-3	0	202.79	0	0	0	0	36.1785	16.0039	0
Scd1	88.1922	1213.47	215.088	2.44136	2.03731	0	455.087	347.512	20.4246
2700016F22Rik	0	209.331	0	0	0	0	0	54.8704	59.5719
Adgrg4	0	0	0	424.796	0	0	0	0	0
Ogn	0	199.519	0	0	0	0	0	0.762089	0
Clk1	11917	13470.3	8872.37	3538.75	4904.81	4012.3	8851.35	10131.2	7340.1
Stx1a	326.712	61.055	384.894	0	0	0	2.85619	40.3907	84.2516
Eps8l2	0	0	0	822.737	1826.44	4.47401	0.952065	1.52418	0
Mtl5	0	196.248	0	0	0	0	0	0	0
2410004P03Rik	0	95.9435	100.94	0	0	0	0	197.381	0
Tgm1	0	194.068	0	0	0	0	0	2.28627	0
Megf6	197.43	0	0	0	0	0	0.952065	0	0
Gclc	2009.38	2204.52	3363.1	825.179	769.083	858.116	1840.34	1964.66	1356.54
Plxdc1	11.024	1194.93	83.0163	0	0	0	513.163	621.864	146.377
Slc44a3	0	0	0	0	428.853	0	0	0	0.851027
Mta3	2613.7	2073.69	2805.57	6298.7	4705.16	5497.67	3237.02	3052.17	2867.11
Atoh1	0	0	0	0	234.29	0	0	0	0
Fmo4	0	0	0	0	431.909	0	0	0	0
Cep112	0	0	188.673	0	0	0	0	0	0
Myo15	0	199.519	0	0	0	0	0	0	0
Btbd17	0	269.296	0	0	0	0	0	3.04836	0
Stard8	424.926	1865.45	59.4321	0	0	0	0	9.90715	0.851027
Marcksl1	939.047	14276	721.676	45.1651	25.4663	0	589.328	544.893	417.854
Krt80	112.245	2414.94	379.234	0	0	0	220.879	14.4797	0.851027
Serpine1	0	187.526	0	0	0	0	0	3.04836	0
H2-M2	0	187.526	0	0	0	0	5.71239	0.762089	0
Arg1	131.286	95.9435	141.505	0	0	0	1.90413	0	2.55308
Sh3rf3	0	0	185.843	0	0	0	0	0	0.851027
Hsd17b2	0	0	0	0	263.831	0	0	0	0
Mgam	0	0	0	3326.35	3555.1	0	0.952065	0.762089	3.40411
Kcnip3	42.0917	596.376	289.614	0	0	1.78961	70.4528	160.039	32.339
Slc6a12	0	198.429	0	0	0	0	0	0	0
Glyat	0	0	190.56	0	0	0	0	0	1.70205
Olfr1257	185.404	0	0	0	0	0	0	0	0
Gm44270	0	180.984	0	0	0	0	0	1.52418	34.0411
Dll4	0	182.075	0	0	0	0	0	0	0
Clec9a	0	182.075	0	0	0	0	0	0	0
Gm43820	0	184.255	0	0	0	0	0	0.762089	0
Ldlrad3	317.692	494.981	345.272	0	1.01865	0	32.3702	2.28627	0.851027
Gm15550	0	182.075	0	0	0	0	0	0.762089	0
Vegfc	180.393	0	0	0	0	0	0	0	0
Igkv4-60	0	179.894	0	0	0	0	0	25.1489	0
Rnf5	429.937	668.334	487.721	1585.66	1387.41	1796.76	1511.88	1106.55	1051.02
Kcnn4	3219.02	4151.74	4344.21	1229.22	1809.13	1675.07	7894.52	6690.38	6815.87
Gcm2	178.389	0	0	0	0	0	0	0	0
Atg16l2	2461.36	2788.9	2796.14	1101.05	552.11	600.413	2274.48	1789.38	2210.97
Pigz	0	0	175.466	0	0	0	0	0	163.397
Actn3	0	0	175.466	0	0	0	0	0	2.55308
Plekhd1	0	0	0	372.307	594.893	41.1609	0	0.762089	0
Efcab5	174.38	0	0	0	0	0	0.952065	0	6.80821
H2-Eb1	13209.8	252671	10994.9	1381.81	2252.24	561.041	1679.44	2819.73	1984.59
Klhl6	8136.73	4539.87	6246.98	1463.59	2147.32	1059.45	9281.68	10355.3	7824.34
Col6a2	0	172.262	0	0	0	0	0	1.52418	0
Exph5	0	0	0	0	374.864	0	0	0.762089	0
Mgl2	219.478	29062.2	300.934	0	0	0	0.952065	105.93	2.55308
Gm37125	68.1485	66.5063	23.5842	0	0	0	139.001	74.6847	105.527
Ubald2	1340.92	738.111	1333.92	242.915	373.846	292.601	565.526	470.971	507.212
Pls3	0	170.082	0	0	0	0	0	0.762089	0.851027
Gm10286	0	0	1.88673	176.998	145.667	379.396	0	1.52418	0
Cd244	2679.84	3958.76	4049.87	18084.4	15477.4	19691.9	1875.57	2226.06	805.071
Gch1	5013.93	5436.07	3914.03	935.04	1093.01	647.837	773.077	839.822	317.433
Prss35	0	168.991	0	0	0	0	0	0.762089	0
Wsb1	7020.3	11637.5	5347.95	2022.66	2139.17	1192.77	1541.39	1509.7	1880.77
Krt78	0	167.901	0	0	0	0	0	0	0
Gm15666	0	167.901	0	0	0	0	0	0	0
Gm15228	0	167.901	0	0	0	0	0	34.294	0
RP24-282C4.14	0	163.54	0	0	0	0	0	0	0
Gm30978	0	166.811	0	0	0	0	0	0	0
Alpl	0	162.45	0	0	0	0	0	2.28627	71.4862
RP23-146A22.3	0	0	168.863	0	0	0	86.6379	0	69.7842
Acvr1c	0	0	0	0	246.514	0	0	0	0
Muc20	0	0	0	207.515	0	0	0	0	0
Sdf4	6067.22	6398.78	6031.89	10713.9	10156	13047.1	8185.85	7026.46	7309.47
Gm42528	0	159.179	0	0	0	0	0	2.28627	0
Slc6a15	182.398	0	0	0	0	0	1.90413	0	38.2962
Csn2	0	0	165.089	0	0	0	0	0	1.70205
Crlf3	5969.01	6240.69	5776.24	2324.17	2088.24	2862.47	6554.97	9483.43	6568.22
Igkv13-85	0	147.186	0	0	0	0	0	0	0
Gm38146	145.317	0	0	0	0	0	0	0	0
Xylt1	523.14	1347.57	53.7719	8.54475	1.01865	0	867.331	391.714	181.269
Tceal3	134.293	32.708	47.1684	0	0	0	36.1785	36.5803	39.1472
Gm19590	1.00218	1.09027	0	408.927	141.593	604.887	53.3156	157.752	2.55308
Zfp72	155.339	0	0	0	0	0	0	101.358	0
Gfi1b	0	0	134.901	0	0	0	0	0	0
Gm37675	0	163.54	0	0	0	0	0	41.9149	18.7226
Igkv1-117	0	154.818	0	0	0	0	76.1652	96.7853	0
Cib3	155.339	0	0	0	0	0	0	0	0
Zbtb8a	36.0786	19.6248	13.2071	272.211	136.5	401.767	189.461	153.942	294.455
Chst4	0	0	0	0	435.984	0	0	0	0
Nap1l2	0	0	152.825	0	0	0	0	0	0.851027
Sh3rf2	0	0	0	0	437.002	0	0	0	0
Tmem132a	88.1922	825.333	58.4888	0	0	0	0.952065	0.762089	0
Fgf15	0	0	0	175.778	0	0	0	0	0
Gm42870	0	149.367	0	0	0	0	0	65.5396	9.36129
Col11a1	0	129.742	0	0	0	0	0	0	0
A630023P12Rik	292.638	73.0479	207.541	1.22068	0	0	222.783	64.0155	23.8287
Olfml2a	148.323	0	0	0	0	0	0.952065	0	0
Crip3	129.282	0	0	0	0	0	0	0	0
Krt28	130.284	0	0	0	0	0	0	0	0
B4galt2	167.365	0	0	0	0	0	0.952065	0	0
Rsph1	0	147.186	0	0	0	0	0	51.0599	0
Cdh22	0	146.096	0	0	0	0	0	52.5841	0
Clec5a	182.398	750.104	127.355	1.22068	0	0	0	2.28627	0
Lbp	145.317	0	0	0	0	0	1.90413	0	2.55308
Kif26a	0	128.652	0	0	0	0	0	0	0
Cyp4f37	0	152.637	0	0	0	0	0	0.762089	63.827
Catsperd	0	0	0	0	0	221.016	0	0	0
P2rx7	504.099	923.457	1242.41	5067.04	3987.01	4872.2	1335.75	732.367	716.564
Gxylt2	0	143.915	0	0	0	0	0	0.762089	0
Pdlim3	0	143.915	0	0	0	0	0	0.762089	0
Usp27x	0	131.922	0	0	0	0	0	0	0
Chgb	0	0	0	2479.2	4424.01	0.894803	68.5487	0.762089	2.55308
Gcg	0	0	0	214.839	0	0	0	0	0
Gm8113	0	0	141.505	0	0	0	0	0	0.851027
Tspan11	140.306	0	0	0	0	0	0.952065	0	0
Prf1	950.071	295.462	318.858	4786.28	3450.18	3413.67	2224.98	1322.99	1930.13
Adgrg3	576.256	242.039	855.634	0	0	0.894803	369.401	1.52418	73.1883
Gm17764	61.1332	1.09027	36.7913	1567.35	945.31	1700.13	178.036	63.2534	133.611
Gm43844	138.301	0	0	0	0	0	0.952065	0	1.70205
Dnmt3l-ps1	0	0	137.732	0	0	0	0	0.762089	1.70205
Gm43728	0	126.471	0	0	0	0	0	0	0
Fam166a	0	138.464	0	0	0	0	0	3.81044	0
Rufy4	0	139.554	0	0	0	0	58.0759	1.52418	0
Plet1	0	137.374	0	0	0	0	0	7.62089	18.7226
Col27a1	0	136.283	0	0	0	0	0	0	32.339
Gm17024	118.258	194.068	120.751	0	0	0	17.1372	1.52418	30.637
Zfp345	136.297	0	0	0	0	0	0.952065	0.762089	0
Rasgrp2	3289.17	1757.51	3165.94	895.978	517.476	408.03	6677.78	6880.14	6830.34
Amot	0	142.825	0	0	0	0	0	0	23.8287
D330050G23Rik	0	0	134.901	0	0	0	0	0	1.70205
Gm43591	83.1813	14.1735	239.615	0	0	0	146.618	284.259	231.479
8430408G22Rik	0	134.103	0	0	0	0	0	0.762089	0
Aoc1	1.00218	0	0	1866.42	4607.37	0	0.952065	0.762089	0.851027
Gm38248	0	134.103	0	0	0	0	0	111.265	159.993
Gm15922	177.387	304.185	68.8658	0	0	0	0.952065	0	0
Ces1f	0	0	0	0	306.615	0	0	1.52418	0
Tmem117	0	0	0	0	221.048	0	0	0	0
Dhrs13os	0	124.29	0	0	0	0	0	0	0
Ltb4r1	2987.51	3440.88	2062.2	20.7515	0	0	11.4248	151.656	398.28
Fam217a	0	50.1523	94.3367	0	0	0	0	172.994	0
Nlrp1a	0	131.922	0	0	0	0	0	16.766	0
Ahr	2399.23	2712.59	2446.15	881.33	941.235	1165.93	662.637	919.079	1023.79
Slc26a10	294.642	211.512	117.921	1636.93	789.456	1399.47	430.333	276.638	415.301
Rab44	0	143.915	0	0	0	0	0	0	0
Gm33973	0	129.742	0	0	0	0	0	0.762089	0
S1pr5	177.387	411.031	21.6974	1.22068	0	0	1076.79	198.905	624.654
Mrgpra9	0	0	0	260.005	243.458	118.114	0	0	0
Gm37409	0	0	128.298	0	0	0	0	0	1.70205
Olfr1342	0	0	0	0	0	251.44	0	0	0
Olfr348	0	0	141.505	0	0	0	0	0	0
Gdf3	0	127.561	0	0	0	0	0	0	0.851027
Rdh1	0	0	127.355	0	0	0	0	0	3.40411
Gm38386	0	127.561	0	0	0	0	0	0.762089	9.36129
Guca2a	0	0	0	2224.08	2807.41	0	1.90413	0.762089	0.851027
Gm26811	0	136.283	0	0	0	0	0	1.52418	0
Serpinf2	0	0	0	0	173.171	0	0	0	0
Scara5	123.269	0	0	0	0	0	0	0	0
Car1	186.406	0	0	0	0	0	3.80826	0	0
RP23-242K3.2	141.308	0	0	0	0	0	0	0	0
Fam198b	0	138.464	0	0	0	0	19.0413	0.762089	0
Kazald1	126.275	0	0	0	0	0	1.90413	0	28.9349
Gm26601	0	125.381	0	0	0	0	0	0.762089	0
Alx1	0	123.2	0	0	0	0	0	0	0
Edn3	0	0	0	0	241.421	0	0	0	0
Cachd1	0	0	0	0	185.395	0	0	0	0
Mfsd4b3	0	0	0	0	185.395	0	0	0	0
Gm26767	36.0786	271.477	222.635	4.88271	1.01865	0	229.448	99.0715	199.991
Pawr	0	0	0	291.742	462.469	94.8491	0	0	0
1700028J19Rik	0	0	123.581	0	0	0	0	54.1083	43.4024
Ccdc80	0	0	0	169.674	0	0	0	0	0
Mfsd6l	0	0	0	0	169.096	0	0	0	0
Hes2	0	0	0	0	181.32	0	0	0	0
Cdkn2b	0	0	0	117.185	1129.69	170.907	0	10.6692	20.4246
Gpr85	0	123.2	0	0	0	0	0.952065	0	0
Fn1	343.749	7466.15	24.5275	0	0	0	0.952065	28.9594	0
Gpr27	0	0	120.751	0	0	0	0	0	0
Gal3st2	0	0	0	239.253	313.745	111.85	0	0	0
Ptcra	0	114.478	0	0	0	0	0	0	0
Hbb-bh1	0	114.478	0	0	0	0	0	0	0
Htr4	0	0	0	0	166.04	0	0	0	0
Cyp2c55	0	0	0	0	374.864	0	0	0	0
Dennd2a	0	119.929	0	0	0	0	0	0	0
D2Bwg1423e	0	0	118.864	0	0	0	0.952065	0	3.40411
Ppp1r15a	13025.4	17779	16858.9	2646.43	377.92	1118.5	1483.32	1336.7	806.773
Plch1	0	0	0	0	178.264	0	0	0	0
Slc46a2	0	113.388	0	0	0	0	0	0	0
Gbp2b	0	113.388	0	0	0	0	0	0	0
Nlrp10	0	113.388	0	0	0	0	0	0	0
Rtkn	0	0	0	0	294.391	0	0	28.9594	0
Fgf11	0	298.733	0	0	0	0	0	2.28627	0.851027
Ccl8	0	0	116.978	0	0	0	0	0	0.851027
Tnfrsf8	0	0	116.978	0	0	0	0	0	0.851027
Gm37140	0	0	116.978	0	0	0	0	0	33.19
Gabrq	0	0	119.808	0	0	0	0	0	0.851027
Rasgrp3	308.673	1290.88	232.068	0	0	0	0	42.677	91.9109
Aldh3a1	0	118.839	0.943367	0	0	0	0	0	495.298
Igkv4-91	0	116.659	0	0	0	0	64.7404	41.1528	0
Inmt	0	116.659	0	0	0	0	0	1.52418	0
Kcnj11	0	0	0	0	0	161.065	0	0	0
Rsph4a	0	0	116.034	0	0	0	0.952065	0	0
Peg3	0	0	0	285.639	0	0	0.952065	0.762089	0
F7	0	131.922	0	0	0	0	0	0.762089	0
H2-Ea-ps	0	131.922	0	0	0	0	0	0.762089	0
Gm44205	0	131.922	0	0	0	0	0	0.762089	0
Ifi202b	111.242	0	2.8301	0	0	0	0	0	715.713
Rab39	0	114.478	0	0	0	0	0	0	5.10616
Gm371	0	0	0	0	0	175.381	0	0	0
Lamtor2	2453.35	2941.54	2773.5	5148.82	4549.3	6120.45	3261.77	3000.34	3112.2
Hs6st2	121.264	0	0	0	0	0	0.952065	0.762089	0
Gm37967	112.245	0	0	0	0	0	0	0	0
Rasl10a	0	118.839	0	0	0	0	0	0	0
Arhgap29	0	0	0	0	197.619	0	0	0	0
5430402E10Rik	0	0	110.374	0	0	0	0	0	0
Bach2os	0	112.298	0	0	0	0	0	29.7215	0
Trav6-7-dv9	0	0	0	0	0	176.276	0	0	0
Dcn	0	0	112.261	0	0	0	3.80826	0	0.851027
Lag3	25.0546	43.6107	164.146	1109.6	882.154	1784.24	17.1372	20.5764	30.637
Gm37226	0	0	112.261	0	0	0	0	6.8588	1.70205
Rspo1	0	111.207	0	0	0	0	0	0.762089	0
Ackr1	0	111.207	0	0	0	0	0	0.762089	0
Prokr1	0	111.207	0	0	0	0	0	0.762089	0
Arc	450.983	209.331	223.578	1.22068	0	0	27.6099	0.762089	3.40411
Ly6g	110.24	0	0	0	0	0	0	0	0.851027
Rnf165	0	0	0	54.9305	112.052	215.648	0.952065	0	0.851027
Card14	0	0	0	0	272.999	0	0	33.5319	0
Thap8	0	114.478	0	0	0	0	0	11.4313	0
Spag9	2600.67	5846.01	2635.77	949.688	792.512	632.626	1239.59	896.216	1043.36
Itga9	251.548	783.902	411.308	0	0	0	0	63.2534	85.1027
Glycam1	109.238	0	0	0	0	0	0	0	0
Gm43560	108.236	0	0	0	0	0	101.871	0	0
Igkv17-121	0	106.846	0	0	0	0	0	0	52.7637
Fcnb	0	86.1311	0	0	0	0	0	0	0
Slc29a4	0	106.846	0	0	0	0	0	0.762089	0
Zscan18	2.00437	0	15.0939	300.287	175.208	422.347	513.163	272.066	233.181
Hoga1	0	0	105.657	0	0	0	0	0	0
RP24-93F20.11	105.229	0	0	0	0	0	60.9321	0	53.6147
Gm43372	0	0	103.77	0	0	0	0	0.762089	0
D430019H16Rik	0	0	103.77	0	0	0	2.85619	0.762089	0
Cxcl11	0	103.575	0	0	0	0	0	0	0
Gm8801	0	103.575	0	0	0	0	0	0	0
C3	1.00218	3665.48	343.386	1.22068	0	0	123.768	11.4313	78.2945
Crem	11846.8	8965.27	10254.4	308.832	476.73	1001.28	49.5074	479.354	206.799
Shroom4	0	0	0	0	0	360.606	0	0	0
Atp6v0a2	3223.02	3226.1	2698.97	9502.98	8425.28	7364.23	4368.07	3724.33	2471.38
Rab3b	0	106.846	0	0	0	0	0.952065	1.52418	0
Atp8b5	0	104.666	0	0	0	0	0	0	0
Lsmem1	0	102.485	0	0	0	0	0	0	0
Car6	86.1878	0	0	0	0	0	0	0	0
Gm20755	102.223	0	0	0	0	0	0	0	0
Lyz2	16966	324663	19090.9	352.776	1.01865	0	2949.5	2085.84	1550.57
Gad1-ps	0	0	0	0	0	158.38	0	0	0
Fetub	102.223	0	0	0	0	0	1.90413	0	0
Mcmdc2	103.225	0	0	0	0	0	0	0	38.2962
Adamts12	0	0	0	153.805	0	0	0	0	0
4921517D22Rik	0	0	99.9969	0	0	0	0	3.81044	0
Gprc5a	33.0721	1218.92	416.025	0	0	0	0	7.62089	0.851027
Zfp131	1023.23	1036.84	848.087	429.679	424.778	405.346	538.869	653.872	787.2
Fam196a	0	101.395	0	0	0	0	0	0	0
Hgf	0	99.2143	0	0	0	0	0	0	88.5068
Gm4651	0	99.2143	0	0	0	0	0	0.762089	0
Gm43752	103.225	0	0	0	0	0	0	0	0
Cela1	146.319	34.8886	447.156	6419.55	4220.28	5965.65	496.026	107.455	186.375
Pnma2	0	0	0	166.012	0	0	0	0	0
Kcp	0	65.4161	47.1684	0	0	0	0	119.648	0
Lce3a	98.214	0	0	0	0	0	0.952065	0	0
Gpc3	0	97.0338	0	0	0	0	0	0	0
Gpx2	3.00655	0	0	2968.69	7978.09	0	0.952065	1.52418	1.70205
Zfp879	0	0	102.827	0	0	0	0	0	0
Gm11662	0	0	97.1668	0	0	0	0	0.762089	3.40411
Gm37306	0	93.763	0	0	0	0	0	0	0
Pcdhga4	0	95.9435	0	0	0	0	0	0	0
Gimap1	4783.42	2080.23	2951.8	12790.3	10294.5	15471.1	7374.69	9305.1	7081.39
Aipl1	0	94.8533	0	0	0	0	0	0	0
4933417E11Rik	0	94.8533	0	0	0	0	0	0	0
6720475M21Rik	0	0	115.091	0	0	0	0	72.3984	77.4434
Crym	0	0	0	0	135.481	0	0	0	0
Myom3	0	0	0	0	135.481	0	0	0	0
Gm38404	0	0	98.1102	0	0	0	0	0	0
1700047M11Rik	0	90.4922	0	0	0	0	0	0	0
1110032F04Rik	0	0	96.2234	0	0	0	0	60.205	63.827
4933412L11Rik	0	0	95.2801	0	0	0	0	0	0
Gm11827	0	83.9506	0	0	0	0	0	0	0
Cited2	3809.3	2846.69	3377.25	1173.07	616.285	1031.71	2252.59	1939.52	1395.68
Gm650	0	0	99.9969	0	0	0	0	0	0
Gm42997	97.2119	0	0	0	0	0	0	42.677	40.8493
Gm38147	0	0	93.3933	0	0	0	0	0	0
G730013B05Rik	0	88.3117	0	0	0	0	0	0	0
1700051K13Rik	0	88.3117	0	0	0	0	0	0	0
Pcdha8	0	0	0	151.364	0	0	0	0	0
Impg1	0	94.8533	0	0	0	0	0	25.911	20.4246
Crnde	0	0	0	0	0	136.905	0	0	0
Bhlha15	0	0	0	0	134.462	0	0	0	0
Gpd1	0	10.9027	0	1018.05	2346.98	273.81	0	0.762089	1.70205
Slc28a1	0	0	0	0	141.593	0	0	0	0
Ppp1r27	0	0	112.261	0	0	0	0	1.52418	3.40411
Gm15208	0	0	97.1668	0	0	0	0	10.6692	0.851027
Ptprc	38990	36671.1	35841.3	28450.4	27735.9	26751.9	44485.2	43979.4	44610.8
Rasgef1a	2.00437	0	0	317.376	80.4736	168.223	513.163	167.66	49.3595
Gm21814	0	0	0	0	133.444	0	0	0	0
Car5b	243.531	444.829	170.749	0	0	0	0.952065	3.81044	54.4657
Gm18982	90.1966	0	0	0	0	0	0	0	0
Clec4f	0	0	89.6199	0	0	0	0	0	1.70205
Gkn3	0	0	0	0	0	131.536	0	0	0
Gm19719	0	89.4019	0	0	0	0	0	1.52418	0
Gm26802	132.288	284.56	92.45	0	0	0	0	1.52418	0
Gm42930	0	0	96.2234	0	0	0	0	0	0
1810019D21Rik	0	0	0	0	125.294	0	0	0	0
Dmbt1	0	0	1.88673	9319.88	47356.2	0	12.3768	11.4313	7.65924
Adipoq	0	0	88.6765	0	0	0	0	0	0
Rgs9bp	0	0	0	0	0	144.063	0	0	0
Gm11735	0	88.3117	0	0	0	0	0	0.762089	0
Itga11	0	88.3117	0	0	0	0	58.0759	10.6692	0
Gm3912	0	0	0	0	0	210.279	0	0	0
Triqk	0	0	87.7331	0	0	0	0	0	18.7226
Ephb1	0	0	86.7898	0	0	0	0	0	0
Gm13919	0	94.8533	0	0	0	0	0	26.6731	0
Igkv8-21	0	0	87.7331	0	0	0	0	0	51.9126
Zc2hc1c	0	95.9435	0	0	0	0	15.233	0.762089	0
Slc46a1	0	0	0	490.713	976.888	58.1622	17.1372	0	28.9349
Obp1b	0	0	86.7898	0	0	0	0	0	0.851027
Igkv10-94	0	87.2214	0	0	0	0	0	87.6402	0
Tbr1	0	87.2214	0	0	0	0	0.952065	0	0
2210406H18Rik	0	87.2214	0	0	0	0	0	0	42.5513
Lama4	86.1878	0	0	0	0	0	0.952065	0	0
Sarm1	0	0	0	0	299.484	0	0	127.269	62.1249
Eda2r	92.2009	0	0	0	0	0	0	0	0
Plekhs1	92.2009	0	0	0	0	0	0	0	0
Ttll2	0	0	0	131.833	0	0	0	0	0
Rgs6	0	85.0409	0	0	0	0	0	0	71.4862
Gm43051	0	0	84.903	0	0	0	0	8.38298	0
Reg3g	89.1944	68.6869	0	20782.1	54902.3	70.6894	12.3768	14.4797	7.65924
Gm37469	16.0349	54.5134	74.526	0	0	0	184.701	105.93	165.099
Gpr150	84.1835	0	0	0	0	0	0	0	0
Nmnat2	230.502	65.4161	53.7719	1.22068	0	0	47.6032	25.1489	18.7226
Errfi1	3125.81	5031.58	3268.77	592.029	805.755	565.515	101.871	123.458	291.902
Acadl	1350.94	2013.72	1989.56	5345.35	3824.02	5001.95	2106.92	2476.03	1893.53
Trim58	0	0	0	0	129.369	0	0	0	0
Gm16755	83.1813	0	0	0	0	0	0	22.1006	9.36129
Gm15850	0	85.0409	0	0	0	0	0	0	0
Gm4152	0	0	90.5632	0	0	0	0	0	44.2534
Fos	30550.6	87140.7	28078.4	5790.9	1137.84	963.703	629.315	291.118	451.044
Mrc2	491.07	222.415	279.237	0	0	1.78961	3.80826	0	0
Khk	361.788	525.509	541.493	1717.49	2871.58	1287.62	599.801	480.116	472.32
Gimd1	0	0	0	0	261.794	0	0	0	0
9430020K01Rik	662.444	160.269	232.068	0	1.01865	0.894803	6.66445	83.0677	2.55308
Sdpr	0	85.0409	0	0	0	0	129.481	1.52418	0
Tgfb1	3204.98	7976.4	4500.8	1115.7	690.647	1335.05	2161.19	2466.12	1736.09
Rbm44	1.00218	5.45134	27.3576	0	0	0	0	0	115.74
Gm43786	0	0	0	0	0	113.64	0	0	0
Slc11a1	948.066	6458.74	1342.41	0	26.485	0	665.493	398.572	86.8047
Ndufs5	1238.7	1166.59	986.762	1931.11	1987.39	2016.89	1172.94	1182	1319.09
Skint3	147.321	630.175	25.4709	0	0	0	0.952065	0.762089	0
Abcc6	0	0	0	0	118.164	0	0	0	0
Fhdc1	0	0	0	0	122.238	0	0	0	0
Cxcr5	88.1922	2416.03	20.7541	0	1.01865	5.36882	1155.81	417.625	528.488
Gpat2	0	0	0	192.867	0	0	0	23.6248	0
Gm9817	0	0	0	120.847	0	0	0	0	0
Gm2061	0	0	0	120.847	0	0	0	0	0
Adamts17	0	0	0	0	0	187.909	0	0	10.2123
Gm12253	91.1988	1.09027	41.5081	1863.98	1746.99	2024.04	28.5619	77.7331	57.8698
Tppp3	916.998	9520.22	1043.36	0	31.5782	0	505.546	459.54	188.928
Lmx1a	0	0	0	0	115.108	0	0	0	0
Cables1	254.555	30.5275	49.0551	4523.83	3198.57	4328.16	239.92	426.77	33.19
Cxcl10	3462.55	3512.84	4052.7	366.204	85.5669	85.9011	204.694	39.6286	322.539
Rfc2	2666.81	2638.45	2501.81	7387.55	6235.18	7116.37	3897.75	3746.43	2207.56
Syn1	72.1573	58.8744	98.1102	2.44136	0	1.78961	2.85619	1.52418	1.70205
Rnf217	0	115.568	0	0	0	0	0	0	41.7003
Ngef	0	0	0	0	175.208	0	0	0	1.70205
Gfra3	0	0	0	114.744	0	0	0	0	0
Apoa4	0	0	0	369.866	3411.47	0.894803	0	1.52418	0.851027
Rbms1	7764.92	6294.11	4989.47	2257.03	1988.41	2160.95	5173.52	3280.79	3070.5
Osgin1	610.33	319.448	774.504	13810.8	9493.85	20843.5	6.66445	173.756	90.2088
Nptn	3801.28	7228.47	3711.21	1195.04	1435.28	969.072	3260.82	3103.23	1978.64
Rnf32	0	0	0	0	200.675	0	0	56.3946	51.9126
Gm12031	0	99.2143	0	0	0	0	0	0	0
Gm43961	0	99.2143	0	0	0	0	0	0	0
Rab42	0	0	0	0	0	179.855	0	36.5803	0
Nr5a2	0	0	0	0	106.959	0	0	0	0
Clca3a2	0	0	0	0	106.959	0	0	0	0
3930402G23Rik	0	0	0	0	106.959	0	0	0	0
Tcaf2	0	0	0	108.64	0	0	0	0	0
Gm5699	0	0	0	108.64	0	0	0	0	0
Cacnb1	141.308	58.8744	329.235	6.10339	0	7.15842	189.461	241.582	296.157
Tspan12	0	0	0	0	89.6415	0	0	0	0
Gm15700	0	0	0	0	89.6415	0	0	0	0
Gm36888	0	0	0	0	108.996	0	0	0	0
Cd33	638.391	3048.39	1.88673	0	0	0	6.66445	8.38298	0
Gm1123	0	0	0	2092.24	3297.38	32.2129	74.261	0	0.851027
Gfpt2	0	0	0	183.102	124.276	221.016	0	0	0
Agr3	0	0	0	109.861	0	0	0	0	0
Myt1	0	0	0	0	101.865	0	0	0	0
Abcd2	28.0612	420.843	350.933	0	0	0.894803	0	2.28627	2.55308
Lgals12	0	0	0	0	99.828	0	0	0	0
Gm42669	0	0	0	0	0	99.3231	0	0	0
Psrc1	0	83.9506	0	0	0	0	0	1.52418	17.0205
Lrrc31	0	0	0	0	102.884	0	0	0	0
Pde7a	2956.44	2362.61	3029.15	5505.26	6255.55	5221.18	4853.63	5102.95	6230.37
Ric3	0	0	0	0	105.94	0	0	0	0
AI429214	0	0	0	0	0	164.644	0	32.0077	0
Cd200r1	699.525	1445.69	444.326	4982.81	4644.04	4183.2	245.633	348.275	255.308
C78197	0	0	0	98.875	0	0	0	0	0
Cd14	2233.87	35627.8	936.763	0	30.5596	0	11.4248	181.377	5.10616
Cadm1	469.022	948.533	552.813	0	0	0.894803	0.952065	0.762089	101.272
Msn	25234	40023.7	26925.6	13029.5	9812.69	10630.3	32216	27106	22260.3
Apol10b	1.00218	0	0	113.523	142.611	171.802	0	0	0
Cym	367.802	4.36107	283.01	0	0	0	496.026	456.491	67.2311
Lamc2	0	0	0	0	93.7161	0	0	0	0
Gpr55	426.93	129.742	818.843	6611.2	5623.98	6286.89	747.371	578.425	181.269
Ttll13	0	0	0	0	0	93.9543	0	0	0
Arhgdig	0	0	0	0	96.772	0	0	0	0
Fpr2	182.398	55.6036	151.882	0	0	0	0.952065	0	2.55308
2010003K11Rik	0	0	0	164.792	279.111	121.693	0	0	0
Saa3	0	0	0	0	88.6228	0	0	0	0
Nanos1	307.671	58.8744	212.258	4.88271	2.03731	0	262.77	574.615	66.3801
Tmem154	2588.64	1345.39	3476.31	588.367	704.908	538.671	1024.42	1044.82	874.855
Gm26793	0	0	0	95.2129	0	0	0	0	0
Gpr84	181.395	1015.04	2.8301	0	0	0	0.952065	2.28627	1.70205
Kcnmb3	4.00874	56.6939	0	0	0	0	128.529	0	0
Ppp1r1b	3.00655	0	2.8301	1444.06	5384.6	0.894803	4.76032	5.33462	96.166
Pex16	696.518	1114.25	878.275	2299.76	2118.8	3129.13	1524.26	1257.45	1620.35
Chrm1	0	0	0	140.378	0	0	0.952065	0	0
Dapk2	1440.14	58.8744	701.865	14606.6	12301.3	23357.9	410.34	578.425	473.171
Hsf5	0	0	0	0	0	94.8491	0	0	0
Gm16534	0	0	0	57.3719	122.238	25.0545	100.919	35.0561	34.8921
Gpr22	0	0	0	0	137.518	0	0.952065	0	0
Zfp354a	0	0	0	0	92.6974	0	0	0	0
Rel	2880.28	9839.66	1090.53	393.058	248.551	338.236	848.29	493.834	587.208
Trex2	0	0	0	0	95.7534	0	0	0	0
Ranbp17	0	0	0	0	0	91.2699	0	0	0
Tlr8	71.1551	304.185	385.837	0	0	0	0	0	2.55308
Trdv4	8438.39	1186.21	7416.75	538.319	305.596	102.902	346.552	406.193	628.909
Tppp	199.435	363.059	398.101	0	1.01865	0	446.518	2.28627	164.248
BC016579	0	0	0	0	84.5482	0	0	0	0
Irs3	0	0	0	0	0	82.3219	0	0	0
Bcl2l14	0	0	0	446.768	564.334	7.15842	0.952065	0.762089	0
Acad12	0	0	0	86.6682	282.167	88.5855	30.4661	278.924	14.4675
RP23-247P3.2	0	0	0	87.8889	0	0	0	0	0
2210019I11Rik	0	0	0	0	83.5296	0	0	0	0
Golt1a	0	0	0	0	83.5296	0	0	0	0
Ptgs2os2	88.1922	56.6939	116.034	0	0	0	0.952065	0	0.851027
S1pr1	7390.11	1962.48	6344.14	145.261	10.1865	344.499	17146.7	17598.9	12329.7
Tarsl2	365.797	312.907	5.6602	0	0	0	40.9388	11.4313	79.9965
Kcns3	0	0	0	0	86.5855	0	0	0	0
Ugt1a9	0	0	0	0	86.5855	0	0	0	0
Gm22748	88.1922	22.8956	188.673	0	0	0	11.4248	4.57253	3.40411
Capn2	3564.77	6444.57	4539.48	1957.97	1792.83	1955.14	2563.91	2549.95	2823.71
Mxd1	14060.6	9695.75	13752.4	3587.57	3280.06	1308.2	1929.84	2321.32	1656.95
Aqp7	0	0	0	0	128.35	0	0	5.33462	0
Slc25a1	783.708	1310.5	1289.58	3521.66	3349.33	4276.26	1191.98	1585.14	2103.74
Hcar2	101.221	1284.34	436.779	0	0	0	0	133.366	33.19
Lrrc1	210.459	118.839	183.957	877.668	648.882	720.316	269.434	151.656	319.135
Calml4	0	0	0	826.399	2449.86	0	0.952065	0.762089	0.851027
Tmem243	2047.46	1653.94	2589.54	787.338	568.408	360.606	1438.57	1564.57	1221.22
Kcnd3	0	0	0	92.7716	0	0	0	0	0
1700055D18Rik	0	0	0	0	130.388	0	0	23.6248	0
Spata6	2062.49	1484.94	2063.14	128.171	391.163	467.087	1152	1106.55	1062.08
Gm9938	0	0	0	0	0	134.22	0	114.313	11.9144
Dpf3	0	0	0	0	90.6601	0	0	0	0
Ovol2	0	0	0	0	90.6601	0	0	0	0
Map3k3	3598.84	5717.36	3395.18	599.353	1197.94	1349.36	3803.5	3543.71	3045.82
Pcdhgb5	0	0	0	0	0	116.324	0.952065	0	0
Apob	1.00218	0	0	2683.05	4328.26	0	2.85619	1.52418	0
Gpr183	12398	5460.06	11714.7	2.44136	398.293	153.906	5747.61	3252.59	3128.37
Gm37277	0	0	0	122.068	0	0	0	6.09671	0
Sparc	357.78	989.963	80.1862	0	0	0	44.747	8.38298	0
9430076C15Rik	77.1682	1786.95	43.3949	0	0	0	0.952065	6.8588	0
Wbp1	2144.67	1738.98	2579.17	5585.83	4545.23	8149.87	2244.02	2305.32	2212.67
Ier3	1104.41	14386.1	462.25	0	34.6342	0	471.272	280.449	242.543
Cr2	420.917	2206.7	0	0	0	0	139.001	319.315	242.543
Fut2	0	0	0	119.626	0	0	8.56858	0	0
Tspan15	0	0	0	565.174	3124.21	0	0.952065	5.33462	5.95719
Serinc3	32789.5	47651.2	29551.9	10292.8	13862.8	6106.14	17106.7	19745.7	17862.2
Pdk4	0	0	0	0	208.824	0	0	0	0
Comp	0	0	0	114.744	0	0	0	6.09671	0
Gm43858	0	2.18054	2.8301	32.9583	64.1751	152.116	296.092	107.455	271.477
Ccl9	877.913	15800.2	685.828	1.22068	34.6342	0	6.66445	69.3501	4.25513
Lcat	0	0	0	0	108.996	0	0	0	0.851027
Dsp	0	0	0	98.875	551.091	169.118	2.85619	0	0
F12	0	0	0.943367	222.163	309.671	220.122	0.952065	67.0638	125.101
Fabp4	47.1027	242.039	98.1102	0	0	0	29.514	14.4797	1.70205
Gm32391	0	0	0	0	116.126	0	0	31.2456	13.6164
Glipr2	6042.17	5516.75	5692.28	3.66204	130.388	0	6010.38	6462.51	5440.61
Mbp	7066.4	4569.31	5821.52	2286.33	2091.29	1459.42	3635.94	5699.66	4680.65
P2ry10	7305.92	4805.9	5989.44	549.305	829.184	105.587	2558.2	1206.39	1082.51
Fhl4	0	0	0	0	116.126	0	0	110.503	0
Gm36551	42.0917	30.5275	113.204	0	0	0	15.233	52.5841	43.4024
Clhc1	0	0	0	117.185	0	0	0.952065	185.95	0
Ehmt2	1788.9	1935.22	2308.42	3676.68	3413.51	3476.31	1839.39	1839.68	1637.38
Usp28	724.579	708.674	737.713	189.205	103.903	57.2674	1806.07	2335.8	1036.55
Slfn5	643.402	2973.16	984.875	84.2268	76.399	226.385	1939.36	1207.91	1392.28
Mfsd10	1211.64	1840.37	1873.53	6711.29	5609.72	9773.93	1350.03	2341.9	982.085
Mtss1	828.806	1726.98	1002.8	17.0895	165.022	63.531	324.654	211.099	292.753
Plxnd1	1288.81	4483.18	2276.34	0	34.6342	0	668.349	458.777	91.9109
Mx1	0	2300.46	737.713	2.44136	1.01865	0	490.313	729.319	515.722
Tsc22d3	11839.8	18175.8	10917.6	3321.47	2487.55	4983.16	8417.2	11061.7	13545.8
Trim40	0	0	0	186.764	253.645	102.008	0	0	0
Kiss1r	0	0	0	0	0	107.376	4.76032	26.6731	0
Tnf	2210.82	5306.33	1979.18	194.088	291.335	24.1597	334.175	571.567	744.648
Nav1	25.0546	3300.24	114.147	0	0	0.894803	0.952065	10.6692	174.46
9530056K15Rik	0	0	0	0	0	108.271	0	0	68.9332
Peli3	0	0	0	0	101.865	0	0	5.33462	0.851027
Uhrf2	3457.54	2588.3	2988.59	1365.94	1238.68	1556.96	2601.99	1945.61	2061.19
A930011G23Rik	2689.86	8194.45	2215.03	192.867	127.332	464.403	660.733	134.128	296.157
Lrrc75b	562.225	15.2637	77.3561	1.22068	0	0	93.3023	473.257	257.861
C4a	0	0	0	0	103.903	0	0	0	28.9349
Gm43307	0	0	0	93.9922	0	0	0	0.762089	0
Ccdc180	122.266	101.395	89.6199	0	1.01865	0	16.1851	199.667	89.3578
Cdkl5	0	0	0	0	104.921	0	0	98.3095	12.7654
Xkr9	0	0	0	0	190.488	0	0	0	0
Gm38245	0	0	0	0	0	101.113	41.8908	0	0
Ptafr	29.0633	6588.49	235.842	0	3.05596	0	0	22.1006	2.55308
Rgs7	0	0	0	90.3302	0	0	0.952065	0	0
Mbl2	0	0	0	0	205.768	0	0	0	0
Itgb6	0	0	0	0	205.768	0	0	0	0
Tacstd2	176.384	39.2496	304.708	0	0	0	67.5966	53.3462	1.70205
RP23-205H11.3	0	0	0	0	95.7534	0	55.2198	0	0
Ndufv2	2612.69	3402.72	2646.14	5211.08	5768.63	4967.95	3396.97	3163.43	3005.83
Arhgef25	0	0	0	58.5926	123.257	267.546	56.1718	193.571	4.25513
Hes6	1406.06	1350.84	1580.14	3051.7	3810.78	5654.26	4204.32	3332.61	2913.92
Chn2	2334.09	1548.18	751.864	7671.96	7349.58	8892.55	1465.23	1518.08	796.561
Antxr2	1887.11	3378.74	1952.77	698.228	434.965	521.67	1678.49	1726.13	856.984
Unc93b1	4214.18	32868.3	5885.67	904.523	1462.79	671.997	2014.57	2476.79	2411.81
9530036M11Rik	0	0	0	329.583	504.233	211.173	0	0	6.80821
Gpr18	5196.32	2789.99	4711.17	17303.1	10396.4	15749.4	3670.21	4241.02	2833.07
Slc9a5	130.284	145.006	160.372	0	0	0.894803	34.2743	7.62089	164.248
Ass1	310.677	571.3	266.973	25.6342	44.8207	76.0582	381.778	297.215	186.375
Col1a1	33.0721	1048.84	507.531	0	0	0	0	70.1122	30.637
1700122E12Rik	0	0	0	0	0	95.7439	98.0627	0	125.101
H3f3b	40985.3	50359.5	36632.8	24528.3	19514.3	18084	16698.3	18595.7	18069.8
Cct6b	0	0	0	101.316	0	0	0	0	45.9554
Adamts8	0	0	0	0	91.6788	0	0	0	6.80821
Slc25a34	0	0	0	0	92.6974	0	0	52.5841	33.19
Ighv5-6	0	170.082	0	0	0	0	43.795	0	0
1700028N14Rik	245.535	127.561	275.463	26.8549	16.2984	31.3181	33.3223	66.3017	27.2329
Tspear	0	0	0	86.6682	0	0	0	0	12.7654
Tceanc	24.0524	2.18054	4.71684	369.866	233.272	451.875	39.9867	271.304	141.27
Orai1	4294.36	4991.24	3289.52	1275.61	837.333	1770.82	1632.79	1626.3	1454.4
Rragd	0	0	0.943367	63.4753	904.564	112.745	1.90413	42.677	152.334
Adra2a	0	0	0	0	149.742	0	0	0	0
Slc52a2	777.695	796.986	741.486	1682.1	1681.8	1872.82	1173.9	1869.4	1319.09
Gpx7	231.505	42.5204	143.392	0	0	0	1.90413	62.4913	41.7003
Slc51a	0	0	0	2687.93	1941.55	0	0.952065	0.762089	0
Gm38158	316.69	234.408	203.767	0	0	0	44.747	38.8665	0
Impdh1	3359.32	1887.25	3879.13	776.352	285.223	743.581	4772.7	4181.58	3803.24
Irak2	3274.14	3721.08	4655.52	1080.3	1567.71	1681.33	664.541	881.737	939.533
Ccl2	365.797	2361.52	83.0163	0	0	0	0	11.4313	0
Fbp2	0	0	0	1590.54	3090.59	0	0.952065	0.762089	0
Rap1a	3930.57	5002.15	2632.94	1401.34	1192.84	1056.76	3572.15	2440.97	2329.26
Mtus2	0	0	1.88673	185.543	64.1751	67.1102	84.7338	19.0522	34.8921
Slc39a4	762.662	179.894	406.591	2999.21	4010.44	2311.28	276.099	294.166	457.852
Crispld2	327.714	10.9027	388.667	0	0	0	1.90413	0	0.851027
Afg3l2	1729.77	1365.01	2164.08	3917.16	4060.35	3989.93	1810.83	1393.1	1438.24
Ndufs4	1586.46	2008.27	1659.38	3780.44	4009.42	3088.86	2105.97	1944.09	2530.95
Tmem109	2944.42	4434.12	2600.86	855.696	1040.04	1376.21	1370.97	1335.94	1763.33
Cck	1.00218	0	0	7859.95	2.03731	1.78961	45.6991	2.28627	1.70205
4930532G15Rik	761.66	278.018	1089.59	8.54475	0	0	5.71239	0	4.25513
Clec4a2	387.845	2994.96	111.317	1.22068	0	0	0.952065	75.4468	0
Plekho1	172.376	2916.47	305.651	50.0478	20.3731	30.4233	124.72	290.356	184.673
Cage1	42.0917	63.2355	72.6393	0	1.01865	3.57921	11.4248	13.7176	8.51027
Gm14085	730.592	1.09027	391.497	3.66204	3.05596	1.78961	4486.13	1471.59	1816.94
5830411K02Rik	0	0	0	0	0	83.2167	43.795	0	0
Pim1	2442.32	3533.56	1996.16	707.994	347.361	829.482	553.15	399.335	513.169
BC005537	2320.06	2980.79	2041.45	821.517	964.664	1199.93	1291.95	1687.26	1504.62
Adam12	468.02	77.409	402.818	0	0	0	7.61652	0	36.5941
RP24-316F13.7	0	0	0	0	0	73.3738	0	0	89.3578
Nfil3	5128.18	8479.01	5676.24	1300.02	688.609	1088.08	313.229	142.511	550.614
Vil1	0	40.3399	0	4045.33	9946.13	433.085	0.952065	3.81044	1.70205
Thsd7b	27.059	13.0832	209.427	0	0	0	126.625	125.745	121.697
Pm20d1	0	0	0	288.08	750.747	0.894803	0.952065	0.762089	0.851027
Gm37127	0	0	0	0	0	205.805	0	168.422	0
Mdh2	4040.81	5021.77	5950.76	11946.8	17416.9	10400.3	4704.15	5717.19	5844.85
Npm1	8590.72	6591.76	7136.57	4040.45	4451.51	3470.94	6191.28	6500.62	6921.4
Tmem186	311.679	453.551	559.417	1141.33	1161.26	1055.87	1871.76	2043.16	1652.69
Gm6112	0	0	0	0	0	85.0063	0	17.528	1.70205
Gsta4	0	0	0	267.329	175.208	69.7946	15.233	0.762089	62.976
Sh3gl1	2682.85	2497.8	3651.77	5869.02	5620.93	6952.62	7353.75	6525	7227.77
Nudt18	852.859	645.438	513.192	1783.41	1696.06	2977.9	1116.77	906.124	1089.31
Smim11	883.926	537.502	888.652	2197.22	1720.51	2013.31	955.873	960.994	806.773
Cdkn1a	6180.47	28861.6	4727.21	695.787	868.911	128.852	34.2743	125.745	144.675
Slc35e4	249.544	939.811	12.2638	0	0	0	0.952065	198.143	132.76
Wdr38	50.1092	28.347	133.015	0	2.03731	0	140.906	131.841	142.121
Axl	1128.46	9350.13	1185.81	1.22068	115.108	57.2674	904.461	483.164	293.604
H2-Q2	6.0131	2.18054	3.77347	1719.94	3142.54	0.894803	0.952065	32.0077	82.5496
Slc25a39	2556.57	1805.48	2648.03	4772.85	5112.62	4487.44	2215.45	2581.96	2538.61
Maff	1183.58	1523.1	864.124	136.716	162.984	114.535	19.0413	31.2456	97.8681
Tnfrsf1b	20762.2	24398	15926.9	8401.93	6793.4	10191.8	3899.66	3353.95	3216.88
Tgtp2	1173.56	1190.57	1478.26	3187.19	2352.07	3793.96	6504.51	4980.25	6322.28
Tsta3	1170.55	1176.4	1116.95	1956.75	2237.98	1719.81	1944.12	1874.74	1764.18
Stat1	1273.78	1205.84	1752.78	3442.31	3065.13	3311.67	3350.32	3022.44	4358.96
Wwc1	7.01529	7.63187	0	162.35	823.072	168.223	0.952065	0	0.851027
Coa3	1848.03	1387.91	1191.47	3549.73	3474.63	3178.34	1587.09	2167.38	2016.08
Lss	1022.23	721.757	1019.78	2944.28	2646.46	2602.98	602.657	313.981	537.849
Klhl25	1043.27	461.183	1283.92	4029.46	3037.62	5413.56	1302.42	1722.32	1504.62
2200002D01Rik	139.304	23.9859	19.8107	1584.44	2752.4	382.976	62.8363	169.946	95.315
Sat1	8480.48	22643.8	9007.27	3155.45	2966.32	1956.93	6552.11	5238.6	3993.87
Hs3st3b1	1518.31	142.825	975.441	0	2.03731	30.4233	944.448	694.263	1235.69
Phf11a	142.31	1572.17	81.1296	0	0	0	0	128.793	192.332
Igsf23	0	0	0	441.886	544.979	144.063	0	8.38298	0
Usp32	556.212	695.591	602.812	191.647	201.693	126.167	361.785	564.708	730.181
Mex3c	2022.41	2060.61	2051.82	765.365	630.546	371.343	587.424	429.818	326.794
Ms4a6c	882.924	6563.41	751.864	0	0	38.4765	277.051	293.404	341.262
Ndufs7	4852.58	4329.45	4446.09	6420.77	7594.06	7109.21	4447.09	4036.78	4049.18
Foxp1	4387.56	8306.75	4473.45	1828.58	1700.13	2158.26	7644.13	7150.68	5770.81
Gm37900	0	0	0	93.9922	0	0	102.823	0	0
Mrpl46	539.175	585.474	558.473	1164.53	1485.2	1247.36	651.212	754.468	1024.64
Hnrnph3	625.363	777.361	600.925	1313.45	1426.11	1776.18	1465.23	1499.79	1121.65
Psmb10	4470.74	5558.18	5447	10372.1	8253.13	12137.1	6192.23	6082.23	6026.97
Sms	1953.26	2111.85	1702.78	1080.3	745.654	697.051	1950.78	1668.97	1685.03
Slc4a11	104.227	295.462	36.7913	0	0	0	3.80826	1.52418	0
Plcb3	720.57	542.953	660.357	3863.45	8851.08	1879.98	627.411	595.953	280.839
H2-Aa	17416	346374	13498.6	2307.08	3887.18	253.229	2963.78	4356.1	2913.06
Ramp1	7393.11	5171.14	9511.03	231.929	100.847	0	4105.3	3453.79	3302.83
Morn3	44.0961	31.6178	90.5632	0	0	0	26.6578	44.2012	7.65924
Erich1	874.907	216.963	575.454	83.0061	94.7347	51.0038	548.389	923.652	587.208
Ttc12	0	0	0	0	0	57.2674	170.42	0	0
Lifr	366.799	2817.25	21.6974	0	0	0	1.90413	84.5919	0
Vim	15796.4	39163.5	13754.3	5134.17	3598.9	5951.33	4047.23	4209.02	4958.93
S100a7a	0	21.8054	0	0	0	0	151.378	0	0
Zc3hav1	7123.52	6702.96	6435.65	3276.3	4044.05	3896.87	4843.15	5112.85	3930.89
Klrc3	247.539	21.8054	122.638	0	3.05596	0	116.152	54.8704	125.952
Sytl3	1227.68	479.718	834.88	4708.16	2615.9	5196.12	359.88	455.729	657.844
Samd11	35.0764	133.013	346.216	0	0	0	24.7537	53.3462	0.851027
Itga4	3466.55	6550.33	4608.35	598.132	1261.09	267.546	10423.2	8433.27	6428.66
Mtcl1	199.435	228.956	286.784	0	0	0	1.90413	2.28627	136.164
Chchd10	142.31	302.004	224.521	1473.36	3308.59	628.152	348.456	400.097	319.986
Cd68	1853.04	17640.5	2138.61	90.3302	41.7648	270.23	18.0892	435.153	220.416
Cdnf	0	0	0	4.88271	0	47.4246	0	83.0677	0
Loxhd1	0	0	0	0	52.97	0	0	0	109.782
Dnaja1	7114.51	7015.87	6951.67	4893.7	4402.62	4914.26	5111.64	4525.28	5254.24
Lgmn	1609.51	10744.6	1656.55	69.5787	73.343	0	55.2198	81.5435	267.222
Rorc	4093.92	790.444	4045.16	168.454	180.302	8.94803	1158.66	1236.87	786.349
Lgals4	417.911	219.144	682.998	13644.7	27432.3	489.457	646.452	311.694	377.856
Gstp3	834.819	427.385	916.953	225.826	113.07	176.276	810.207	941.942	1137.82
Igkv6-14	1.00218	17.4443	0	0	0	0	111.392	0	0
Il6ra	371.81	4679.43	625.452	28.0756	0	0	687.391	570.042	691.885
Kcnj8	191.417	2.18054	418.855	1.22068	0	0	791.166	706.456	156.589
Olfm4	0	0	0	1639.37	1776.53	0	0.952065	0	0.851027
Bcar1	0	0	0	150.143	562.297	136.01	0.952065	0.762089	61.2739
A430093F15Rik	122.266	2.18054	75.4694	0	0	0	482.697	450.394	481.681
Fam78b	405.885	187.526	588.661	0	1.01865	0	0	262.159	240.841
Gm15987	180.393	919.096	128.298	0	0	0	54.2677	3.04836	0
Maml3	53.1158	257.303	29.2444	0	0	0	10.4727	278.924	118.293
Ush1c	0	0	0	1204.81	2161.58	0	0.952065	0	0.851027
Ighv1-50	1.00218	2558.86	272.633	0	0	0	0	12.9555	22.1267
F730043M19Rik	68.1485	8.72214	229.238	0	0	0	76.1652	160.801	25.5308
Gm45203	0	0	0	21.9722	13.2425	357.921	9.52065	14.4797	14.4675
Ces2a	0	0	0	986.308	3040.68	0	1.90413	0	2.55308
Ccdc91	107.234	176.623	336.782	1049.78	846.501	1396.79	549.341	349.037	365.09
Acat2	490.068	527.689	486.777	1977.5	1242.76	2229.85	811.159	424.483	907.194
Gm45251	1.00218	0	0	61.0339	81.4922	125.272	341.791	26.6731	66.3801
Hkdc1	0	0	0	911.847	3142.54	0	0	0.762089	2.55308
Man1a	2694.87	4035.08	2673.5	1330.54	1574.84	1343.99	2306.85	1934.94	2136.08
Dpep1	0	0	0	1599.09	1561.6	0	0.952065	0.762089	0
Arhgef16	0	0	0	614.001	1090.98	1.78961	0	0	0.851027
Pitpnm2	931.029	287.831	649.036	131.833	53.9886	71.5842	1145.33	643.203	573.592
Spic	1.00218	510.245	331.122	0	0	0	257.057	15.2418	87.6557
Zfp974	447.976	404.489	205.654	3.66204	44.8207	19.6857	87.59	130.317	175.311
Ugt2b34	0	0	0	905.743	2791.11	0	0.952065	0	1.70205
A630001G21Rik	757.651	2158.73	1169.78	369.866	254.663	331.972	1350.98	1497.5	1108.89
Esco2	401.876	244.22	202.824	0	4.07461	0	1.90413	67.0638	115.74
Gm26835	425.928	427.385	128.298	1.22068	0	0.894803	313.229	28.1973	0.851027
Adam23	284.62	629.084	10.377	1.22068	1.01865	0	77.1172	3.04836	11.9144
Ciapin1	1836	1180.76	1918.81	4395.66	3415.54	5679.31	2477.27	2204.72	1982.89
Ccl17	169.369	5023.95	2.8301	0	0	0	0	22.1006	299.561
Ptges2	603.315	536.412	358.479	1198.71	1515.76	1778.87	823.536	985.381	614.441
Tagap	4446.69	3652.4	4294.21	893.537	222.066	944.912	3768.27	3558.19	2221.18
Man2a2	3288.17	3741.8	5696.05	1580.78	1351.75	1939.04	3487.41	3043.02	2839.02
Gm43499	134.293	246.4	106.6	0	0	0	0.952065	2.28627	49.3595
Il17rb	215.47	118.839	187.73	1.22068	6.11192	0	117.104	84.5919	925.917
Serac1	244.533	356.517	132.071	0	0	1.78961	30.4661	1.52418	149.781
Aif1	580.265	4173.54	523.569	26.8549	48.8953	0	187.557	164.611	94.464
Ugcg	9389.46	5260.54	6096.04	2753.85	2500.79	2124.26	9917.66	6776.49	6706.09
Ccnl1	6467.09	13840.9	7940.32	3266.54	3120.13	2551.08	5066.89	3960.58	3504.53
9130208D14Rik	1.00218	0	0.943367	70.7994	745.654	5.36882	0.952065	2.28627	2.55308
Pitpnm2os2	0	0	0	106.199	0	0	0	118.124	0.851027
Utp14a	540.177	595.286	601.868	219.722	165.022	150.327	279.907	306.36	531.041
Gm5150	12.0262	677.056	201.881	0	0	0	222.783	80.7814	0.851027
Tnfrsf12a	853.861	2452.01	703.752	43.9444	2.03731	0	257.057	67.8259	220.416
Crip2	549.197	1189.48	227.351	0	20.3731	0.894803	466.512	281.973	52.7637
Nfic	757.651	1063.01	1269.77	124.509	255.682	350.763	681.678	844.394	759.116
Tmem120a	643.402	841.687	762.241	1466.03	1847.84	1806.61	735.946	1128.65	900.386
Ssh2	3736.14	5359.76	8655.39	1430.64	2092.31	1106.87	7044.33	4865.94	5598.05
Chsy1	2734.96	2217.6	2607.47	7230.08	5313.29	6418.42	1888.9	3348.62	2356.49
Gsdmc4	0	0	0	314.935	1341.57	0	0.952065	0.762089	1.70205
Gm4832	45.0983	37.0691	44.3382	0	0	0	0.952065	0.762089	0.851027
Ifit3	977.13	1836.01	1789.57	79.3441	87.6042	353.447	2731.47	1380.9	1495.25
Map2k2	2838.19	3747.25	3447.06	6498.89	6651.8	6675.23	3094.21	4336.29	4270.45
1110012L19Rik	272.594	216.963	143.392	638.415	601.005	810.691	361.785	512.886	573.592
Anxa2	22681.4	35827.3	17872.1	7228.86	9499.96	4515.18	5821.88	7700.91	5818.47
Pf4	0	1504.57	220.748	0	0	0	249.441	34.294	56.1678
Gna13	10754.4	10763.1	11296.8	2094.68	3607.05	1306.41	4553.73	3959.05	1882.47
Hdac1	3413.44	4442.84	4880.04	8990.3	7343.47	8575.79	5369.64	4640.36	5581.88
Sdhc	1752.82	2151.1	1657.5	3174.98	4516.71	3458.41	1613.75	1588.19	1485.04
Ctse	805.756	560.398	571.68	219.722	160.947	83.2167	1536.63	1927.32	1135.27
Esrra	507.105	549.495	768.844	1223.12	1919.14	2067.89	777.837	938.131	672.311
Slc8a1	23.0502	263.845	74.526	0	0	0	0	0.762089	1.70205
Mrps25	479.044	561.488	621.679	1474.58	1184.69	979.809	643.596	589.095	696.14
Grm6	0	11.9929	0	0	0	0	0	192.046	0
Epb41l4b	0	0	0	943.585	1933.4	0	0	0.762089	1.70205
BC030870	0	0	0	136.716	609.155	14.3168	0	0.762089	0
Galnt6os	4.00874	0	0.943367	102.537	98.8093	25.9493	82.8296	31.2456	54.4657
Dck	2141.67	3339.49	560.36	164.792	364.678	120.798	751.179	945.752	995.701
Eps8l3	0	0	0	734.848	1934.42	2.68441	0	0	0
Hif1a	2858.23	3109.44	3500.83	1555.14	1417.97	875.117	1418.58	1756.61	1496.96
Gimap7	1954.26	239.859	2855.57	17165.2	14156.2	21083.3	4158.62	3377.58	3918.98
Il22	1016.21	117.749	285.84	0	0	0	2.85619	0	106.378
Myh14	0	0	0.943367	638.415	2526.26	0	1.90413	0.762089	0
H2-Ab1	25222	697211	21539.9	5566.29	8274.52	816.06	5321.09	8094.15	6775.87
Apol10a	0	0	0	533.437	2368.37	0	0.952065	0.762089	0
Ncf2	1075.34	11423.8	1133.93	3.66204	64.1751	0	9.52065	310.17	187.226
BC028528	249.544	2467.28	183.957	0	9.16788	0	0.952065	54.1083	43.4024
2310011J03Rik	1434.13	1400.99	1156.57	2535.35	2472.27	2924.22	1590.9	2190.24	2179.48
Gm4761	96.2097	22.8956	173.58	0	2.03731	0.894803	35.2264	6.09671	18.7226
Ndufa8	2164.72	2583.93	2038.62	3891.52	4144.9	3517.47	2438.24	2115.56	2250.11
Erbb2	0	0	0.943367	418.693	1077.73	0	29.514	173.756	141.27
Psd4	6111.32	3739.62	4751.74	16811.2	9200.47	16767.7	6135.1	8117.77	6944.38
Pdzd3	0	0	0	172.116	434.965	51.8986	0	0	0
Gm12195	67.1463	91.5825	104.714	13.4275	13.2425	17.0013	39.0347	29.7215	18.7226
Itgae	8748.07	2039.89	12511.9	57680.7	52798.8	50861.5	4220.5	2254.26	2842.43
Rps6ka2	128.28	346.705	6.60357	0	0	0	166.611	4.57253	108.931
Cd74	49316.5	961686	43658.1	7891.69	11771.6	429.505	11394.3	15055.1	14870
Sec13	3011.56	4099.41	4123.46	7159.28	6737.37	6590.22	3402.68	3995.63	3449.21
Agfg1	3086.73	2881.58	2744.25	9892.38	6105.81	6079.29	2518.21	3764.72	3571.76
Sdr39u1	1870.08	1028.12	1605.61	3607.11	3259.69	4684.29	2157.38	2105.65	1887.58
Wfdc21	441.963	472.086	207.541	0	0	0	59.9801	0	0.851027
Cenpa	3844.38	1824.02	3557.44	467.52	927.993	569.989	843.529	980.046	1828.01
Slc7a9	0	0	0	814.193	1670.59	0	0.952065	0	0.851027
Otc	0	0	0	482.168	2134.08	0	0	0.762089	0.851027
Cd209a	159.347	52351.4	257.539	0	0	0	0	195.095	0.851027
Nr3c1	6007.09	4609.65	5036.64	1446.5	2363.28	2560.93	2564.86	2904.32	3204.12
Tspan3	788.719	1717.17	803.749	5215.96	6556.05	3031.59	1399.54	870.305	878.259
Fasn	1825.98	1474.04	1958.43	3122.5	3187.37	2959.11	3607.37	3128.37	2950.51
Gm14548	142.31	2275.39	0.943367	0	0	0	0	9.90715	0.851027
Agpat2	916.998	991.053	1084.87	1823.69	2924.55	2230.74	854.002	605.861	674.864
Zscan10	164.358	70.8674	79.2428	0	0	0	1.90413	144.797	28.9349
Car4	0	0	0	406.486	2655.63	0	1.90413	0.762089	0
Mrps26	1133.47	865.672	1422.6	2648.87	2202.33	2470.55	2818.11	3235.83	2842.43
Xpc	892.946	440.468	804.692	2508.49	2062.77	3497.78	1043.46	1453.3	2033.95
Tas1r3	0	0	0	84.2268	41.7648	5.36882	88.542	73.9226	103.825
Tmem263	308.673	254.032	270.746	777.572	954.478	779.373	828.296	383.331	622.1
Ipo4	1270.77	2007.18	2208.42	788.558	690.647	576.253	1028.23	1184.29	1480.79
Zfyve19	460.003	392.496	545.266	1253.64	920.862	1293.89	705.48	1077.59	976.979
Dmrta1	1.00218	113.388	365.083	0	0	0	134.241	28.1973	93.6129
Ifitm3	2323.06	31602.5	3494.23	487.051	864.836	86.7959	364.641	350.561	287.647
Mospd1	634.383	333.622	375.46	2186.24	1888.58	1623.17	198.982	352.085	135.313
Ak2	2271.95	4132.11	3001.79	7057.96	7534.98	9468.8	3928.22	2985.1	3987.91
Klf9	963.099	1201.47	1057.51	72.02	216.973	273.81	252.297	179.853	377.005
Srsf2	3494.62	3709.09	2901.8	2037.31	2046.47	1778.87	1911.75	1636.2	1902.04
Slc37a4	560.221	834.055	508.475	1599.09	1824.41	1514.01	774.029	1015.1	1212.71
Klra13-ps	786.715	149.367	799.975	30.517	9.16788	0	300.852	333.795	142.121
Rps6	9294.26	8441.94	8366.72	5204.97	5123.83	6139.24	7437.53	8597.89	8559.63
Tars	1054.3	832.964	1141.47	1975.06	2503.85	1719.81	2111.68	2090.41	2174.37
1600010M07Rik	166.363	373.962	32.0745	0	0	0	21.8975	16.0039	0
Gm12216	437.954	55.6036	227.351	2268.02	1330.36	3861.07	604.561	941.18	1255.26
Mlxipl	0	0	0	272.211	2469.22	0	0	0.762089	0.851027
Sh3d21	110.24	361.969	136.788	0	0	0	2.85619	30.4836	0
Alkbh6	875.909	646.529	635.829	1391.57	1429.17	1753.81	1394.77	1428.92	1108.04
Dsg2	2.00437	0	1.88673	1019.27	1847.84	0	0.952065	0	0.851027
Ptbp3	4562.94	5590.89	4134.78	1981.16	2489.59	1420.95	3789.22	3074.27	2966.68
Nrip3	4.00874	284.56	238.672	0	0	0	0.952065	25.1489	33.19
Rgs18	1.00218	878.756	75.4694	0	0	0	100.919	39.6286	3.40411
Mal2	0	1.09027	0.943367	590.808	1702.17	0	0.952065	0	1.70205
Brdt	0	0	0	21.9722	0	0	195.173	0	0
Pdlim4	93.2031	859.131	11.3204	0	4.07461	0	66.6445	89.9265	244.245
Npnt	717.564	0	716.016	0	0	0	4.76032	163.849	114.889
Snhg1	984.145	706.493	1035.82	325.921	249.57	280.968	263.722	552.514	467.214
Tmem199	508.107	279.108	348.102	1315.89	1385.37	995.916	496.026	803.242	921.662
Bpifb9b	304.664	138.464	566.02	0	0	0	1.90413	1.52418	741.244
Nr1d2	1563.41	1578.71	2629.16	571.278	547.017	203.12	835.913	837.536	632.313
Sh3pxd2b	1.00218	1403.17	249.992	2.44136	0	0	0.952065	5.33462	0.851027
Bend7	0	0	0	213.619	43.8021	65.3206	0	0.762089	0
Gm37403	0	0	0	0	38.7088	0	0	168.422	0
Ifi27l2a	4270.31	17964.3	4258.36	860.578	798.624	1299.25	6609.23	8664.95	21359.1
Il18rap	4425.65	879.846	3974.41	137.937	32.5969	0	2604.85	2429.54	3027.1
Fam234b	312.681	500.433	481.117	2990.66	2860.38	2406.13	1401.44	437.439	301.263
Cib1	1914.17	2231.78	1596.18	3837.81	5002.61	3637.37	2901.89	2180.34	2199.9
Ptgir	175.382	600.737	57.5454	0	0	0	0	43.4391	159.993
Snx4	2308.03	2782.36	3299.9	1166.97	1580.95	1265.25	3839.68	2995.01	3612.61
Oas1b	223.487	49.062	156.599	704.332	817.978	682.735	1244.35	1347.37	1507.17
Emid1	472.029	1110.98	890.538	3829.27	2824.73	4575.13	1161.52	668.352	454.448
Polr1e	334.73	340.163	414.138	937.481	742.598	765.951	600.753	915.269	813.581
Xcr1	672.466	831.874	318.858	83.0061	33.6156	82.3219	163.755	224.816	50.2106
Stk17b	20298.2	15902.6	20049.4	11345	11799.1	9184.26	8873.24	8864.62	8585.16
Commd5	2.00437	41.4302	88.6765	761.703	777.232	1186.51	733.09	477.83	285.945
Tet3	2558.58	3221.74	2514.07	1317.11	1695.04	1255.41	2796.21	2848.69	2399.9
Orai2	3985.69	2588.3	3759.32	670.153	832.24	1583.8	7020.52	6335.24	5635.5
Clstn1	300.655	94.8533	596.208	3705.98	3364.61	1856.72	883.516	726.271	301.263
Znrf3	936.04	321.629	1285.81	86.6682	120.201	210.279	1433.81	1150.75	1192.29
Gm43984	104.227	1010.68	16.9806	0	1.01865	1.78961	3.80826	7.62089	178.716
Entpd8	0	0	0	1308.57	930.03	0	1.90413	0	0.851027
Lncpint	1563.41	1187.3	2066.92	367.424	420.704	441.138	1113.92	690.452	401.685
Ndufa9	1907.16	2312.46	2033.9	3662.04	4422.99	3540.74	2600.09	2459.26	1954.81
Sidt2	8991.6	8757.03	9081.79	4433.5	3544.91	3957.71	11003	8077.38	6083.14
Ggct	123.269	139.554	360.366	1431.86	978.926	1743.97	515.067	294.928	925.917
Bach1	648.413	2013.72	205.654	78.1234	61.1192	19.6857	38.0826	81.5435	151.483
Trpm2	1.00218	877.665	360.366	0	0	0	0.952065	216.433	19.5736
Klrd1	7304.92	2775.82	5076.26	16866.1	17257	13724.5	6006.58	5843.7	5027.87
Gm24346	0	0	0	0	18.3358	0	136.145	0	0
Samd3	2852.22	468.815	2455.58	91.5509	30.5596	0	1688.01	3006.44	2681.58
Osbpl8	1150.51	1974.47	1413.16	734.848	465.524	506.458	1699.44	1785.57	1433.98
Pvr	881.922	4664.16	782.995	79.3441	256.701	196.857	357.024	496.882	231.479
Per1	2264.94	4367.61	3480.08	500.478	384.032	1148.03	622.65	343.702	566.784
Irf5	3634.92	20581	2685.77	0	59.0819	294.39	803.543	849.729	558.273
Mall	0	0	0	472.403	543.961	0	0.952065	0.762089	0.851027
Cldn2	0	0	0	629.87	1265.17	0	0	0.762089	0.851027
Igsf6	468.02	4161.55	680.168	0	35.6529	13.422	416.052	17.528	34.8921
Cdhr5	0	1.09027	0	5187.88	6140.44	0	1.90413	1.52418	0
Spr	741.616	767.548	790.542	1273.17	1711.34	1287.62	1085.35	896.216	923.364
Syk	585.276	16666.9	2432	1.22068	89.6415	0	2922.84	558.611	257.861
Ndufb11	3035.62	2412.76	2854.63	4888.82	4208.06	4919.63	2729.57	2989.67	3290.92
Zbtb46	1191.6	2039.89	424.515	0	35.6529	53.6882	36.1785	135.652	132.76
Dok1	593.293	963.796	839.597	2580.51	2182.97	3138.07	669.301	1398.43	753.159
Vwa3b	3.00655	3.2708	0	0	0	0	0	0	147.228
Abcg5	0	0	0	574.94	1565.67	0	0.952065	0	1.70205
Cd160	5079.07	1290.88	5365.87	22597.2	14271.3	27043.6	7126.2	7795.41	5309.56
Abca1	197.43	1602.69	1817.87	23.1929	38.7088	0	405.58	631.01	90.2088
Nedd9	3844.38	4294.56	4433.82	9537.16	10222.2	9301.48	5237.31	3913.33	2728.39
Phtf2	704.535	634.536	737.713	209.957	96.772	194.172	1604.23	922.127	668.056
Extl3	1624.54	1512.2	1085.82	377.19	373.846	651.417	1135.81	787.238	764.222
C230085N15Rik	944.057	266.025	1290.53	42.7237	2.03731	0	1092.97	1106.55	681.672
Gm20531	22.0481	9.81241	33.9612	108.64	166.04	321.234	58.0759	131.841	91.0598
Prkca	678.479	496.072	372.63	1381.81	1891.64	1281.36	1232.92	871.067	1423.77
Wdr45b	2791.08	2998.24	2189.55	1036.36	855.669	1328.78	1278.62	1178.95	1816.09
1700097N02Rik	146.319	40.3399	136.788	12.2068	14.2611	5.36882	217.071	153.18	99.5701
Cdk6	1413.08	1370.47	1316	644.518	476.73	620.098	1163.42	816.959	679.119
Mdp1	1547.37	1397.72	2366.91	3808.52	3952.37	4290.58	3127.53	2903.56	2387.98
Gna15	1349.94	1221.1	977.328	0	32.5969	86.7959	692.151	691.215	394.876
Rnu1a1	83.1813	152.637	91.5066	10.9861	2.03731	2.68441	0.952065	0.762089	0
Glod5	0	0	0	478.506	1490.29	0	0.952065	0	0.851027
A130023I24Rik	392.856	1.09027	615.075	0	0	0	1.90413	93.7369	2.55308
Rnf125	10611.1	2329.9	5662.09	650.622	1558.54	666.628	2997.1	1923.51	2328.41
Btnl5-ps	0	0	0	863.02	1355.83	0	0	0.762089	3.40411
Prr5	96.2097	360.879	181.126	2360.79	1991.47	3080.81	114.248	57.9187	458.703
Mrpl52	1316.87	1532.92	1075.44	3232.36	2240.02	3863.76	1052.98	1293.26	1142.93
Gm7502	83.1813	28.347	53.7719	0	0	0	0	0.762089	0.851027
Gm25436	2.00437	0	0	222.163	201.693	180.75	0	41.9149	22.1267
Tgfbr1	1177.57	2991.69	2409.36	554.188	511.364	770.425	647.404	710.267	951.448
Gm28884	0	0	0	158.688	52.97	267.546	0	42.677	52.7637
Armcx4	265.579	0	516.965	0	0	0	37.1305	118.124	29.7859
P2ry13	540.177	175.533	0.943367	0	0	0	1.90413	105.93	86.8047
Scrn2	169.369	186.436	302.821	1193.82	887.247	964.598	800.686	345.226	279.137
Srebf1	2210.82	1566.71	2404.64	4117.35	4733.68	4126.83	1901.27	2599.48	2376.92
Asb2	2054.48	846.048	2435.77	12013.9	11263.2	15175.9	227.543	1067.69	1256.97
Nfam1	1071.33	11315.9	1193.36	252.68	257.719	38.4765	566.478	169.946	169.354
5033403F01Rik	0	0	0	0	11.2052	2.68441	90.4461	0	0
Patl1	1176.56	1073.91	1815.98	507.802	342.267	489.457	1162.47	685.88	742.946
Dhrs11	938.044	482.989	961.291	2713.57	3459.35	1956.04	377.018	446.584	628.909
Cst6	0	0	0	111.082	564.334	40.2661	0	0	0
Gbp11	67.1463	1.09027	577.341	2.44136	0	0.894803	246.585	246.155	414.45
Cd82	22726.5	10413.1	26676.5	7136.09	4845.73	6141.93	11885.6	16746.9	14014.7
Cyc1	4620.07	5417.54	5005.51	9000.06	14189.8	8974.87	4390.92	4798.11	5474.65
Zcchc24	376.821	1684.46	1159.4	217.281	89.6415	66.2154	188.509	96.0232	94.464
Chst3	242.529	317.268	0	0	0	0	209.454	182.139	94.464
Gm12185	4.00874	3.2708	0.943367	299.066	0	735.528	527.444	599.764	736.138
Zg16	0	43.6107	0	66015.5	19391.1	8.05323	37.1305	11.4313	14.4675
Rnf144a	1064.32	307.455	2119.75	73.2407	4.07461	101.113	1431.91	1428.15	2026.29
Insrr	0	0	0.943367	91.5509	261.794	583.412	0	9.14507	177.014
Nr4a2	9748.25	13727.6	8523.32	2587.84	789.456	1321.62	60.9321	269.017	237.436
Rhpn2	0	0	0	316.156	1083.85	0	0.952065	33.5319	6.80821
Nae1	978.132	841.687	693.375	1425.75	2218.63	1756.5	1351.93	1515.79	1319.09
Mbd2	5908.88	3950.04	4951.73	10285.4	8266.37	11299.6	3404.58	3916.37	3276.45
Adamtsl4	2.00437	923.457	198.107	1.22068	0	0.894803	0.952065	156.228	142.972
Ebi3	40.0874	815.52	83.0163	0	0	0	0	27.4352	0.851027
Ano10	1961.27	672.695	1203.74	400.383	375.883	255.914	1813.68	1635.44	1502.06
Mgat3	0	0	0.943367	900.861	719.169	0	0	1.52418	0.851027
Mir23a	54.1179	102.485	33.9612	0	0	0	0.952065	9.14507	0.851027
Plvap	90.1966	99.2143	83.0163	0	0	0	30.4661	0.762089	1.70205
Zc3h12c	1.00218	509.155	185.843	0	0	0	36.1785	1.52418	2.55308
Cnga1	161.352	31.6178	1.88673	0	0	0	334.175	112.027	172.758
Slc4a4	1.00218	0	0	327.142	194.563	0.894803	1.90413	0.762089	1.70205
Coq5	487.061	281.289	259.426	1520.97	1630.86	905.541	1402.39	1525.7	706.352
Tnip3	180.393	13199.9	0.943367	19.5309	2.03731	38.4765	38.0826	76.2089	116.591
Agrp	0	0	0	7.32407	0	4.47401	0	86.8781	0
Enc1	56.1223	14.1735	51.8852	0	2.03731	1.78961	212.31	78.4951	249.351
Abcc2	0	0	0	51.2685	1186.73	0	0.952065	1.52418	0.851027
Pax5	0	617.091	64.149	0	0	0	154.234	159.277	188.928
Gm8369	2032.43	963.796	1270.72	1.22068	91.6788	0.894803	3776.84	4049.74	3454.32
1110020A21Rik	0	0	0	179.44	40.7461	68.005	96.1585	0.762089	23.8287
Mtpn	5615.24	7374.57	4567.78	2099.57	2982.62	1709.07	4171	3140.57	4257.69
Otud1	1215.65	632.355	1020.72	15.8688	118.164	173.592	586.472	675.973	470.618
Gm44592	0	0	0	0	11.2052	0	94.2544	0	0
Btnl6	0	0	0	598.132	1334.44	0	1.90413	0	4.25513
Rnf166	3149.86	3651.31	4121.57	9419.98	5586.29	9962.74	5248.73	6042.6	5784.43
Xpnpep2	0	0	0	405.265	855.669	20.5805	11.4248	0	0
Cox7a2	5087.09	4084.14	4286.66	9783.74	9578.39	7469.81	3648.31	3571.91	5039.78
Cux1	2420.27	3839.92	2377.28	965.557	1328.32	1325.2	3155.14	2404.39	2626.27
Muc2	0	10.9027	0	6172.97	2207.42	0	2.85619	1.52418	0.851027
Carns1	482.051	569.12	655.64	1226.78	1353.79	2319.33	1719.43	1093.6	1566.74
Gm44745	227.496	55.6036	0.943367	0	0	0	44.747	122.696	99.5701
Fbxo10	0	324.9	290.557	1.22068	0	0	317.99	102.12	285.094
Hhex	1132.47	1025.94	789.598	0	50.9327	0.894803	413.196	650.062	228.075
Smpd3	0	0	0.943367	378.41	1360.92	0	1.90413	0	0.851027
Ldb3	0	0	0	467.52	148.723	29.5285	0	0	0
Ttc33	379.828	135.193	248.106	920.392	1006.43	708.684	527.444	528.89	521.679
Ndufa13	5905.87	4234.6	4907.4	9122.13	7899.65	10216.9	4768.89	4407.16	5117.22
Ttyh2	0	40.3399	4.71684	498.037	692.684	444.717	25.7057	12.9555	31.488
Tmem206	627.367	1161.13	243.389	136.716	107.977	126.167	445.566	576.139	411.046
Hadh	667.455	294.372	381.12	2137.41	4017.57	1381.58	614.082	1117.98	415.301
Gm36266	0	2.18054	3.77347	29.2963	20.3731	365.974	100.919	223.292	77.4434
Cxcl16	825.8	13605.4	952.801	59.8132	44.8207	0	3.80826	289.594	41.7003
Fam124b	245.535	88.3117	2.8301	1.22068	0	0	26.6578	276.638	239.99
Mme	0	0	0	305.17	1269.24	0	0.952065	0.762089	0
Rasgrp4	5.01092	2466.19	565.077	0	13.2425	12.5272	283.715	57.1567	137.866
Gm42829	26.0568	425.204	197.164	0	2.03731	0	0	3.04836	11.9144
2024-03-01	0	2360.43	5.6602	1.22068	0	0	40.9388	3.81044	19.5736
Anxa5	5679.38	19358.8	6196.03	2825.87	1648.18	2244.17	2088.83	2327.42	2152.25
Kmo	232.507	3495.4	221.691	75.6821	37.6902	58.1622	580.759	235.485	175.311
Acot9	2910.34	2303.74	2548.03	839.827	492.009	157.485	1076.79	1378.62	1428.87
Zfp945	546.19	583.293	920.726	1629.61	1521.87	2110.84	2292.57	1799.29	1523.34
Dedd2	1669.64	1410.81	1814.09	3436.21	2515.05	4023.03	2898.08	2615.49	2461.17
Pde4b	4125.99	20908.1	7674.29	1584.44	1926.27	2010.62	4429.96	3292.22	2005.87
Gm9025	18.0393	236.588	9.43367	0	0	0	1.90413	1.52418	5.95719
Ier5l	2853.22	1212.38	3425.37	236.812	173.171	333.761	78.0693	9.14507	17.8716
Mrpl39	659.437	849.318	885.822	1611.3	1476.03	1367.26	1208.17	932.797	1125.06
6430571L13Rik	162.354	153.728	110.374	0	0	1.78961	1.90413	1.52418	43.4024
Klri1	238.52	790.444	326.405	80.5648	120.201	70.6894	287.524	306.36	353.176
Atcay	0	1.09027	2.8301	327.142	182.339	20.5805	6.66445	7.62089	0
Trim31	0	0	0	982.646	1832.56	0	0	0.762089	0
Sv2a	0	4.36107	0	86.6682	442.095	1260.78	0	163.087	168.503
Rap1gds1	3820.33	3691.65	3880.07	1984.82	1974.15	1107.77	3445.52	2990.44	2876.47
Letm1	1446.15	1725.89	2250.87	4842.43	4983.25	2955.53	3206.55	3101.7	3056.04
Tlr4	34.0743	1178.58	94.3367	0	0	0	0	121.934	1.70205
Brwd1	1070.33	1519.83	918.839	2584.18	2399.95	2898.27	3017.09	2242.07	2175.22
Mafk	3983.68	5437.16	4164.02	2131.3	1352.77	1780.66	1565.19	2845.64	2030.55
Dgkg	8.01747	332.532	164.146	0	0	0	1.90413	0.762089	50.2106
Fmnl2	95.2075	339.073	41.5081	0	0	0.894803	0	32.7698	21.2757
Isy1	2323.06	1703	1963.15	1027.81	554.147	877.802	523.636	645.489	639.121
Rcn3	440.961	498.252	483.947	1363.5	845.482	1174.88	547.437	600.526	845.92
Zeb1	1968.29	1822.93	1299.02	764.145	929.012	806.217	1390.97	1297.84	1662.91
Scly	975.125	391.406	499.041	2792.91	2158.53	3012.8	657.877	1715.46	1071.44
Gm28403	0	0	0	0	9.16788	0	0	0	108.08
Fgl2	7541.44	7080.2	8961.04	15337.8	13437.1	11500.9	786.405	731.605	811.028
Gm38020	0	0	0	201.412	123.257	76.0582	86.6379	67.8259	0
Zfpl1	455.994	352.156	299.991	821.517	834.277	963.703	640.74	1040.25	782.945
Ccdc184	0	0	1.88673	0	0	0	0.952065	0	1022.08
Mthfr	1748.81	2042.07	965.064	214.839	29.5409	212.068	994.908	762.089	241.692
Slc39a13	553.206	445.919	472.627	892.316	741.579	996.81	831.152	859.636	900.386
AA386476	1.00218	8.72214	0	109.861	131.406	37.5817	63.7883	79.2572	73.1883
Klra7	3490.61	693.41	1486.75	109.861	36.6715	0	694.055	652.348	732.734
Timp2	4441.68	7521.76	2448.04	921.612	1007.45	1752.02	1876.52	2040.11	2011.83
Tomm40l	133.29	168.991	174.523	336.907	309.671	484.983	183.748	179.091	176.163
Rfxank	307.671	307.455	354.706	562.733	517.476	645.153	711.192	589.095	613.59
Eng	815.778	1006.32	460.363	59.8132	6.11192	0	615.986	695.025	763.371
Phb2	1441.14	2386.6	2080.12	3795.09	4627.74	3628.43	3074.22	2928.71	2981.15
Jmjd1c	1883.1	6293.02	2601.81	998.515	908.639	536.882	1440.47	1542.47	1199.1
Cgref1	0	0	0.943367	532.216	1827.46	0	0.952065	0	0
Tmem208	1592.47	1330.13	1457.5	2331.5	2734.06	3711.64	3340.79	3177.15	2731.8
Tufm	1678.66	1806.57	1312.22	2755.07	4208.06	3274.08	3539.78	2618.54	3243.26
Ocln	0	0	0	302.728	1273.32	0	1.90413	0	0.851027
Anxa6	24614.6	12620.9	26131.3	5558.97	5355.06	9664.77	24396.7	21416.2	18712.4
Os9	3374.35	5921.24	6244.15	12984.4	11795	10676.8	4966.92	5987.73	5675.5
Ptpdc1	0	202.79	399.044	0	0	0	37.1305	16.766	79.9965
H2-DMb2	645.407	11329	621.679	67.1373	0	0	453.183	621.864	803.369
Degs2	7.01529	77.409	203.767	1387.91	3198.57	576.253	1092.97	768.186	977.83
C030034L19Rik	522.138	196.248	789.598	0	0	25.9493	778.789	947.276	628.058
Bach2	615.341	3096.36	978.272	1.22068	66.2125	0	1592.8	1111.89	612.739
Gm44645	75.1638	134.103	18.8673	0	0	0.894803	0.952065	17.528	13.6164
Prrt1	774.688	273.657	686.771	1793.18	1942.57	3307.19	332.271	334.557	228.926
Ighv1-23	0	0	0	70.7994	50.9327	124.378	0	13.7176	11.9144
Fem1a	513.118	878.756	618.849	1547.82	1473.99	2260.27	3163.71	2354.09	2115.65
Mir1904	106.232	14.1735	107.544	0	3.05596	0	26.6578	14.4797	34.0411
Qser1	492.072	583.293	415.081	0	24.4477	0	96.1585	258.348	208.502
Clpp	1213.64	1018.31	721.676	2297.32	2120.84	2760.47	1264.34	2040.11	1605.89
Slc13a2	0	0	0	672.594	2032.21	0	0	0	0.851027
Pald1	522.138	441.558	0.943367	1.22068	0	0	1.90413	1.52418	79.1455
Hemgn	241.526	15.2637	43.3949	0	0	0	1.90413	0	2.55308
Zfp608	99.2162	343.434	159.429	0	8.14922	0	79.9734	9.14507	65.5291
Mst1	1.00218	64.3258	43.3949	0	0	0	198.982	317.029	306.37
Ggt5	278.607	158.089	87.7331	823.958	666.199	935.964	299.9	527.365	248.5
Foxk1	412.9	707.584	715.072	262.446	177.246	127.957	462.703	351.323	479.979
Ms4a10	0	0	0	522.45	2251.22	0	0	0.762089	0
Ubac2	3294.18	5066.47	4246.09	10949.5	7082.69	9323.85	4716.53	3779.96	4672.14
Picalm	2797.1	7721.27	2387.66	856.916	1241.74	995.916	1545.2	1322.22	1857.79
Smad7	3262.11	1405.35	2784.82	786.117	722.225	1018.29	1723.24	1713.18	1297.82
Mmp8	195.426	192.977	178.296	0	0	0	43.795	0	0.851027
Nlrp1c-ps	0	2520.7	192.447	0	0	0	0	11.4313	0.851027
Fam184a	94.2053	2.18054	240.559	0	0	0	8.56858	32.7698	1.70205
Scn4a	3.00655	0	0	0	0	0	171.372	0	0
Jak3	4022.77	3023.31	6171.51	15193.8	9003.87	11862.4	4143.39	5350.63	4950.42
Soga1	27.059	838.416	0.943367	1.22068	1.01865	0	0.952065	6.09671	10.2123
Ifi213	1290.81	1780.41	1698.06	843.489	576.558	808.902	4607.04	3440.07	4638.1
Gm29340	36.0786	77.409	77.3561	1.22068	0	0	26.6578	48.7737	1.70205
Gm42638	0	0	2.8301	0	0	0	0	0	108.931
Popdc3	0	0	2.8301	0	0	0	0	0	120.846
Gm26809	1008.2	898.38	630.169	48.8271	144.649	7.15842	472.224	228.627	439.981
Slc25a4	4830.53	3515.02	4497.97	2343.7	1357.86	1770.82	3003.76	3626.02	4429.59
Igf1r	1083.36	812.249	935.82	1.22068	68.2498	0.894803	523.636	1042.54	295.306
Ccdc40	0	0	0	106.199	141.593	140.484	103.775	0	173.609
Grasp	1158.52	2851.05	1056.57	104.978	246.514	469.772	263.722	328.46	347.219
Cx3cr1	1411.08	7066.02	872.614	0	76.399	0	204.694	249.965	221.267
Igkv19-93	0	405.58	73.5826	0	0	0	98.0627	99.0715	134.462
Gfi1	204.446	26.1664	615.075	4000.16	2883.81	2961.8	843.529	698.073	665.503
RP23-423B21.6	138.301	15.2637	66.9791	0	1.01865	0	30.4661	2.28627	38.2962
Trim47	177.387	2062.79	0	0	0	0	0.952065	6.8588	0
Ldlrap1	1751.82	1367.2	1705.61	3507.01	2508.94	4551.86	2560.1	2735.14	2939.45
Traj59	86.1878	17.4443	60.3755	0	2.03731	0	109.487	27.4352	35.7431
Izumo4	1114.43	504.794	721.676	2192.34	2104.54	2858	1209.12	2011.91	2045.02
Oser1	1860.05	1853.45	1091.48	552.967	683.516	540.461	851.146	971.663	551.465
Muc3	0	0	0	606.677	1861.08	0	0	0	0.851027
Penk	8.01747	77.409	86.7898	1.22068	1.01865	0.894803	1.90413	1.52418	2.55308
Slc38a8	0	0	0	175.778	100.847	67.1102	0	0	0
Tert	0	0	1.88673	43.9444	184.376	63.531	82.8296	3.04836	99.5701
Rpgrip1l	0	7.63187	0.943367	39.0617	174.19	49.2142	74.261	120.41	88.5068
Arhgap31	1232.69	3154.14	2279.17	484.609	822.053	531.513	656.925	566.994	374.452
Vars	7534.42	7451.98	7710.14	5598.03	5432.48	5290.07	9156.96	8733.54	7621.79
Plk3	6596.38	3637.13	9237.45	1752.89	744.635	1163.24	664.541	198.143	604.229
Dock2	14881.4	14116.8	18966.4	6514.76	7114.27	8271.56	24304.3	20265.5	13880.2
Sult1b1	0	0	0	522.45	1931.37	0	0	0	0.851027
Pacs2	2039.44	2809.62	1655.61	426.017	998.28	407.135	1272.91	1012.82	942.938
Ngrn	545.188	366.33	436.779	1130.35	852.613	1695.65	886.372	1273.45	1078.25
Cst3	13783	81789.7	11047.8	4114.91	3453.23	5800.11	3333.18	3629.83	4373.43
Sigmar1	1373.99	2569.76	862.237	446.768	412.555	458.139	777.837	933.559	1328.45
Basp1	381.832	1600.51	287.727	86.6682	3.05596	26.8441	363.689	448.87	577.847
Dleu2	551.201	891.839	332.065	152.585	185.395	118.114	308.469	323.126	512.318
Mgat5	1700.71	2577.39	2684.82	753.159	917.806	960.124	1630.89	883.261	977.83
2510009E07Rik	158.345	609.46	0.943367	1.22068	0	0	0.952065	22.8627	0.851027
Gm37881	103.225	15.2637	23.5842	0	0	0	17.1372	3.81044	45.1044
Stmn2	184.402	10.9027	119.808	1.22068	0	0.894803	55.2198	93.7369	2.55308
Slc25a10	270.59	983.421	551.87	2462.11	3080.41	2191.37	639.787	366.565	374.452
5930420M18Rik	0	1.09027	0	258.784	5.09327	94.8491	0.952065	27.4352	28.9349
Surf1	1151.51	1037.93	1501.84	2221.63	2025.08	2571.66	2100.25	2421.92	2162.46
Gm2a	6766.75	34586.6	6531.87	2111.77	2522.19	2804.31	4766.99	4001.73	3003.27
Ubc	6652.5	14205.1	6630.93	3879.32	2996.88	2929.58	2298.28	2687.89	2335.22
Tmem54	0	0	0	396.721	2076.01	0	0.952065	0	0
Ninj1	2359.14	4857.14	1174.49	294.184	510.345	616.519	221.831	400.097	616.143
Large1	22.0481	395.767	34.9046	0	3.05596	4.47401	14.281	41.1528	53.6147
Ccdc137	348.76	714.125	526.399	1155.98	1390.46	1402.16	1470.94	1554.66	1176.12
Ccl25	131.286	210.422	164.146	2139.85	5938.75	144.958	117.104	303.311	176.163
2900097C17Rik	234.511	322.719	317.915	67.1373	130.388	55.4778	173.276	225.578	184.673
Ap1s2	1705.72	2619.91	967.895	318.597	458.394	622.783	458.895	547.942	748.903
Btnl7-ps	1.00218	0	0	378.41	749.729	31.3181	266.578	0	2.55308
Cd180	3.00655	349.976	32.0745	0	0	0	148.522	13.7176	5.95719
2210407C18Rik	0	0	0	1020.49	1095.05	0	0.952065	0	0
Gm13807	87.19	1.09027	200.937	1.22068	1.01865	0	127.577	75.4468	158.291
Susd4	0	0	2.8301	76.9027	180.302	456.349	0.952065	71.6363	1.70205
Kdm2b	2263.93	1832.74	1193.36	657.946	730.374	553.883	711.192	862.685	489.34
5730559C18Rik	0	0	0	505.361	567.39	0	0.952065	0	0.851027
Gstp1	4240.24	2183.81	4105.53	8097.98	8819.5	7710.52	3762.56	4788.2	4459.38
Atp13a2	1862.06	6966.81	3303.67	771.469	813.904	1214.25	1614.7	2729.8	2423.72
Clic3	1.00218	0	0.943367	3.66204	115.108	75.1634	456.991	100.596	105.527
Borcs8	1149.51	592.015	970.725	2906.44	1673.65	2809.68	1193.89	1310.79	1469.72
Amd1	1119.44	1697.55	1298.07	673.815	293.372	271.125	572.191	534.224	581.251
H2-T3	0	1.09027	0	548.085	1637.99	0	1.90413	0	0
Cdx2	0	0	0	600.574	1581.97	0	0	0.762089	0
Ppip5k1	350.764	170.082	267.916	944.805	984.019	1487.16	661.685	236.248	287.647
Gm9961	112.245	25.0762	46.225	0	0	0	61.8842	43.4391	0.851027
Lif	1102.4	209.331	932.99	0	15.2798	0	5.71239	0	8.51027
Clca4b	0	0	0	2983.34	6187.3	0.894803	0	2.28627	0
Fcgr3	996.171	10245.2	1915.04	399.162	235.309	417.873	287.524	85.3539	466.363
Slc29a1	1257.74	1939.59	1253.73	620.105	715.094	798.164	969.202	822.294	919.109
Sash1	81.1769	295.462	4.71684	0	1.01865	0.894803	0.952065	1.52418	0
Nxpe1-ps	0	273.657	235.842	0	0	0	132.337	19.0522	29.7859
Phlda1	382.834	536.412	257.539	31.7376	13.2425	64.4258	0.952065	2.28627	8.51027
Gm10499	1.00218	3.2708	2.8301	684.801	1285.54	0	0.952065	4.57253	82.5496
Tnfsf11	2065.5	590.925	2206.54	0	0	40.2661	8.56858	260.634	123.399
Rnf150	33.0721	517.877	3.77347	0	1.01865	0	0	2.28627	2.55308
Gm12258	4.00874	1.09027	64.149	417.472	978.926	476.93	754.987	243.868	485.936
Hnrnpll	1695.7	3114.89	2245.21	809.31	1039.03	853.642	1704.2	980.808	1180.37
Themis	389.85	364.149	606.585	1423.31	1492.33	853.642	3127.53	2788.48	2000.76
Bcl2l11	4938.76	6726.95	3665.92	1414.77	1228.5	1812.87	771.172	2135.37	1389.73
Ppp1r10	2932.39	3947.86	3057.45	1461.15	1569.74	1945.3	1814.64	1589.72	1253.56
Bcl2a1d	3726.12	5466.6	3479.14	1372.04	1170.43	1892.51	120.912	134.89	234.032
Zeb2os	50.1092	171.172	12.2638	0	0	0	2.85619	2.28627	0
Mitf	357.78	597.467	16.0372	4.88271	8.14922	0	258.01	19.0522	38.2962
Rnf114	5511.01	5792.59	5715.86	8222.49	7810.01	10486.2	8430.53	8788.41	8506.01
Nbas	104.227	49.062	22.6408	251.46	541.923	630.836	1279.57	327.698	594.868
Krt7	0	0	0	444.327	1738.84	0	0.952065	0	0
AW112010	29342.9	5210.39	29394.4	133854	84603.2	114554	30520.3	28967	28503.4
Zfp677	19.0415	23.9859	0.943367	172.116	322.913	238.018	113.296	550.99	173.609
Zbtb7c	440.961	119.929	21.6974	0	0	0	0	0	0
Zfp583	0	0	0	84.2268	27.5036	106.482	0	9.14507	11.9144
Runx1	1497.26	5125.35	1520.71	451.651	299.484	699.736	1040.61	1149.23	569.337
Evi2a	1506.28	3569.54	1221.66	711.656	433.946	477.825	436.998	580.712	398.28
Srms	1.00218	1.09027	0	0	0	0	0	121.172	0
Clca1	0	0	2.8301	9734.91	4888.52	0	0	2.28627	2.55308
Rubcnl	3.00655	463.364	326.405	0	0	0	0	114.313	11.9144
Fndc4	0	535.321	349.989	0	0	0	0.952065	125.745	63.827
Gstm3	0	0	0	595.691	1928.31	0	1.90413	0	0
Slc2a2	0	0	0	855.696	1092	0	0	0	0.851027
Slc28a3	1.00218	4.36107	4.71684	222.163	544.979	3.57921	0	2.28627	0.851027
Cdh10	664.448	34.8886	7.54694	0	0	0	6.66445	35.0561	0
Airn	56.1223	56.6939	65.0923	323.48	298.465	398.187	25.7057	137.938	97.8681
Rpusd3	55.1201	28.347	42.4515	133.054	176.227	279.179	138.049	67.8259	143.824
Maf	2653.78	806.798	2405.59	104.978	215.954	3.57921	886.372	502.217	1032.3
Slc25a11	4779.42	4298.92	4253.64	6437.86	6231.1	6719.97	5861.86	5401.69	4781.07
Mlycd	883.926	878.756	1341.47	3220.15	2212.51	1953.35	1071.07	855.826	844.218
Ndufaf3	895.953	490.62	632.999	2288.77	1343.6	2431.18	912.078	1378.62	805.922
Dchs2	2.00437	0	0	0	0	0	145.666	0	0
Prss2	2.00437	0	0	0	0	0	375.113	0	0
Pdcd5	1144.49	1387.91	999.969	2366.9	2059.72	2589.56	1979.34	1460.92	2175.22
Fbln7	2.00437	0	0	0	0	0	139.954	0	0
Gata4	0	0	0	489.492	1541.22	0	0	0	0.851027
H2-DMb1	1760.84	39587.6	962.234	738.511	715.094	572.674	371.305	413.814	321.688
Pitpnm1	8691.94	8676.35	12432.6	3903.73	4986.31	5596.99	14486.6	10717.3	11544.2
Chmp4c	0	0	0	187.984	631.565	0.894803	36.1785	0	49.3595
1810041H14Rik	487.061	20.7151	283.01	3441.09	1781.62	3300.93	409.388	356.658	359.133
Plek	3223.02	29399.1	3463.1	1112.04	818.997	1752.92	1344.32	1700.98	1182.93
Ints6	1771.86	1854.55	1541.46	1031.47	1007.45	1007.55	1424.29	1509.7	1092.72
Tnfrsf19	0	0	1.88673	0	0	0	0	0	344.666
Dpysl5	0	1.09027	0.943367	0	0	0	0	0	234.883
Lilrb4a	6029.14	50712.7	7208.27	3000.43	2753.42	1418.26	1148.19	1765.76	1720.78
St6galnac2	145.317	0	94.3367	2139.85	3086.52	2432.07	60.9321	12.9555	22.1267
Lama3	2.00437	0	0	0	0	0	319.894	0	0
Cyp2d26	0	0	0	662.828	1633.92	0	1.90413	0	0
Pcx	0	0	0	187.984	756.859	0	45.6991	147.083	0.851027
Tmem11	1566.41	1597.24	1485.8	889.875	1004.39	1046.02	1519.5	1178.95	1319.94
Tjp3	509.11	313.997	366.97	805.648	2752.4	1907.72	353.216	142.511	258.712
Triap1	589.284	540.773	435.836	1281.71	934.105	1440.63	1222.45	737.702	1025.49
Sh2d3c	3739.15	1771.68	3007.45	7502.29	6438.91	10970.3	7028.14	5265.27	4149.61
Tmem236	0	0	0	734.848	1093.01	0	0	0.762089	0
Creb3l3	0	0	0	322.259	1750.05	0	0	0	0.851027
R3hdm4	2349.12	2216.51	2981.04	5360	3818.93	5588.04	3738.76	3693.84	2956.47
Ighv10-1	26.0568	1058.65	0.943367	0	0	0	0	9.14507	37.4452
Nxpe4	0	775.18	1232.98	0	0	0	0	121.172	250.202
Tmem9	171.373	595.286	672.621	2742.86	1674.67	2168.11	1655.64	1128.65	840.814
Tbc1d16	180.393	130.832	3.77347	0	1.01865	0	1.90413	41.9149	89.3578
Elovl5	5347.65	7420.36	5743.22	3355.65	1913.03	1467.48	3639.74	4841.55	3502.83
Hnf4g	0	0	0	445.548	1454.64	0	0	0.762089	0
Itm2b	47533.6	49045.7	44585.4	78127.1	62062.5	87764.1	26873	29175	26015.9
Olfml3	183.4	657.431	129.241	2.44136	0	0	0	3.81044	127.654
Nrm	877.913	1434.79	883.935	263.667	87.6042	328.393	1223.4	600.526	1174.42
Tlr6	8.01747	18.5345	2.8301	289.301	290.316	37.5817	478.889	128.031	62.976
H2-Q10	211.461	182.075	51.8852	794.662	682.498	951.176	162.803	241.582	87.6557
Cbfa2t3	270.59	2711.5	116.978	48.8271	2.03731	52.7934	47.6032	52.5841	41.7003
Abi3bp	1147.5	175.533	1448.07	37.841	0	0	557.91	826.104	482.532
Rab8a	6802.83	5816.58	7061.1	10392.9	9169.92	9390.06	10181.4	9158.02	9030.24
Gm37780	160.349	1.09027	97.1668	0	0	0	0.952065	4.57253	0.851027
Gm37811	75.1638	1.09027	65.0923	0	0	0	64.7404	118.124	25.5308
Sdhaf2	1012.21	962.706	1303.73	2663.52	2311.32	1858.51	1981.25	1310.03	1582.06
Gabpb1	2033.43	2397.5	1484.86	810.531	945.31	995.021	1029.18	1114.94	1518.23
Fscn1	48.1048	658.522	1.88673	1.22068	1.01865	0	0	4.57253	0.851027
Kynu	0	674.876	69.8092	0	0	0	253.249	3.81044	101.272
Alkbh7	240.524	433.926	252.822	736.069	664.162	833.956	551.245	563.184	439.981
Tmem204	119.26	110.117	52.8286	0	0	0	59.9801	0	22.1267
Zfp473	0	308.546	254.709	0	0	0.894803	17.1372	25.1489	2.55308
Ptp4a1	1404.06	3240.28	1660.33	707.994	688.609	277.389	413.196	440.487	450.193
Spty2d1	4248.26	4330.54	5070.6	2326.61	1036.99	725.685	1100.59	1261.26	1193.14
Auh	1827.98	1423.89	1865.98	3061.46	3780.22	3288.4	2518.21	1899.89	1589.72
Gm6225	109.238	76.3187	48.1117	2.44136	2.03731	5.36882	0	0	2.55308
Atg14	326.712	503.704	587.718	1378.15	1394.54	1828.08	394.155	892.406	422.96
Eif5a	24481.4	24790.5	22919.1	18599.5	16264.8	17937.2	16786.8	15838.5	17998.4
Rheb	3491.61	4269.49	3482.91	2311.97	2260.39	2491.13	2439.19	2354.09	1948.85
Gm44083	146.319	46.8815	19.8107	4.88271	5.09327	4.47401	7.61652	6.8588	10.2123
Rps19	25762.1	21747.6	20883.3	11536.6	11468	16050.1	24739.4	21306.5	22877.3
Cgn	0	0	0	343.011	1526.96	0	0.952065	0	0
H2-Q1	3.00655	4.36107	41.5081	239.253	1287.58	127.062	7.61652	6.09671	40.8493
Gm26917	126805	139635	112463	37102.5	59772.5	72382.4	96846.9	79923.3	71769.6
Psmd10	562.225	807.888	866.954	1321.99	1852.93	2262.96	1087.26	1408.34	1664.61
Enpp7	0	0	0	284.418	1619.66	0	0	0.762089	0
Cyp4f14	0	0	0	2833.19	4740.81	0	1.90413	1.52418	0
Arl5c	2437.31	7525.03	3805.54	234.37	199.656	0	2496.31	2935.57	2390.53
Marcks	991.16	7837.93	977.328	76.9027	215.954	0.894803	332.271	207.288	164.248
Eprs	4058.85	5710.82	6980.92	2620.8	2555.8	1949.78	2682.92	2661.21	4132.59
Ogg1	188.411	209.331	136.788	438.224	365.696	475.14	344.647	564.708	475.724
4930563E22Rik	0	155.908	144.335	0	0	0	70.4528	282.735	60.4229
Camsap2	1179.57	686.869	1332.03	222.163	25.4663	43.8453	720.713	169.184	765.073
Fam162a	839.83	674.876	682.998	1677.21	1271.28	1482.69	1216.74	1149.23	1752.26
Insl6	0	67.5966	87.7331	1188.94	784.363	1794.08	263.722	324.65	621.249
Prr29	258.564	0	149.995	0	1.01865	0	42.8429	55.6325	199.991
Rab19	1325.89	478.627	1519.76	3892.74	3054.94	4063.3	3416.01	2959.95	2547.12
Rnf187	6747.71	6215.62	6522.44	11627	8845.98	13661.9	8076.36	8346.4	7065.22
Skil	3375.36	10462.2	4312.13	991.191	1983.32	726.58	704.528	413.052	871.451
Hist1h4n	64.1398	86.1311	66.9791	268.549	287.26	959.229	116.152	51.822	32.339
Sox5	1.00218	127.561	33.0178	0	0	0	374.161	26.6731	187.226
2024-03-02	2646.77	2130.38	2202.76	5102.44	6620.23	3410.99	2631.51	2497.36	2262.03
Fstl4	167.365	0	185.843	0	0	0	23.8016	276.638	83.4006
Psap	23405	161048	33514.1	13060	12280.9	9528.76	15844.3	18063	12885.4
Kctd12	512.116	3512.84	736.77	185.543	16.2984	55.4778	138.049	17.528	73.1883
Rbpj	1488.24	4109.22	1368.83	559.071	669.255	632.626	417.004	619.578	411.046
Acta1	132.288	11.9929	87.7331	2.44136	4.07461	5.36882	5.71239	3.04836	3.40411
Hmgb1-ps5	45.0983	195.158	78.2995	14.6481	17.3171	9.84283	37.1305	41.9149	25.5308
Fdft1	176.384	611.64	797.145	2332.72	2167.69	2952.85	301.805	269.017	537.849
Stc2	1.00218	59.9647	67.9224	0	0	0	88.542	25.911	125.101
Chst12	1934.22	2407.31	2088.61	4857.08	3441.01	8301.98	1158.66	1323.75	1291.01
Ganab	2994.53	3770.15	2834.82	4872.95	6483.73	5799.22	5869.48	4787.44	4581.08
Il18r1	3738.15	1474.04	4891.36	157.468	1.01865	0	3194.18	2216.92	1847.58
1500009L16Rik	219.478	2.18054	77.3561	0	0	0	0.952065	196.619	111.484
Siglech	535.166	535.321	0	0	0	0	6.66445	1.52418	0
Atoh8	39.0852	1.09027	237.728	0	0	0.894803	138.049	97.5474	17.0205
D16Ertd472e	4594.01	2893.57	4518.73	1788.29	1062.46	1299.25	1587.09	734.654	1362.49
Abcg2	8.01747	11.9929	96.2234	632.311	1031.9	191.488	870.187	335.319	285.945
Nosip	2259.93	1863.27	1855.6	4810.69	3265.8	5166.59	3037.09	3263.26	1985.45
Cxadr	0	0	0	203.853	678.423	0	23.8016	206.526	0.851027
Esr1	433.946	0	102.827	1.22068	0	0	33.3223	6.09671	62.976
Brap	2083.54	2228.51	2586.71	1121.8	1260.07	1597.22	2350.65	2288.55	2060.34
Eno1	19412.3	19658.6	18053.2	13084.5	14423.1	11403.4	13537.4	13818.2	15350.8
Rpl35	3332.26	2434.57	2441.43	1550.26	1471.95	1670.6	2148.81	2090.41	2612.65
Gm42759	30.0655	83.9506	82.0729	0	0	0	0	15.2418	15.3185
Jund	2437.31	3567.36	2387.66	1455.05	780.288	1278.67	882.564	874.116	706.352
Mtfr1l	1967.29	2532.69	1907.49	4614.16	3818.93	4531.28	3442.67	3148.19	2090.97
Ptpn6	9329.33	15705.3	10611.9	25851.5	20065.4	30787.5	12076	9836.28	10141.7
Cldn3	0	0	0	1950.64	5047.43	0	0	2.28627	2.55308
Tifab	218.476	5890.72	503.758	25.6342	0	0	0	22.8627	4.25513
Klf4	1976.31	5968.12	1017.89	197.75	128.35	0.894803	20.9454	38.8665	74.8903
Adam8	3566.77	12504.3	4040.44	0	287.26	334.656	1063.46	868.019	948.895
Cln8	306.668	1556.9	666.017	106.199	165.022	137.8	238.016	362.754	121.697
Tinf2	3390.39	3095.27	3244.24	941.143	1009.49	1631.23	2168.8	1455.59	989.744
Reg3a	0	0	0	48.8271	1065.51	0	0.952065	0	0.851027
Fbxo24	0	0	0	21.9722	15.2798	39.3713	21.8975	10.6692	2.55308
Cytip	13572.6	30416.3	14232.6	7768.4	5857.26	7622.83	10891.6	9134.4	7866.89
Arl5b	1517.31	943.081	1230.15	325.921	549.054	163.749	365.593	378.758	315.731
9130019P16Rik	0	0	0.943367	18.3102	140.574	84.1115	0	13.7176	11.0633
Tshz3	127.277	222.415	188.673	3.66204	0	0	0	43.4391	13.6164
Mep1b	0	0	0	2945.5	3336.09	0	0	2.28627	0.851027
Cxcl9	0	655.251	281.123	0	0	0	0	3.81044	5.10616
Sec24d	1135.47	720.667	986.762	2011.68	2436.62	1895.19	464.608	739.988	733.585
Hdac5	1275.78	3801.76	1735.8	457.754	570.446	577.148	1589	2279.41	782.093
RP24-94F12.3	238.52	379.413	3.77347	0	0	0	0	2.28627	62.1249
Gm26732	810.767	122.11	1441.46	21.9722	84.5482	112.745	955.873	2571.29	2340.32
Klrc1	9491.69	1276.7	5304.55	687.242	1042.08	139.589	3895.85	4206.73	3640.69
Faap100	1672.65	1997.37	1730.14	898.419	1141.91	1177.56	1055.84	871.83	1026.34
Aplnr	0	533.141	253.766	0	0	0	0	1.52418	0.851027
Nr1i2	0	1.09027	0	343.011	404.405	0	0.952065	0	0.851027
Sh2b3	4683.21	8495.36	2952.74	1740.69	1782.64	1543.54	4377.59	2527.09	2806.69
0610007P14Rik	1138.48	588.744	1151.85	2751.41	1836.63	3123.76	1245.3	910.696	1231.44
Tmc4	22.0481	33.7983	0	596.912	2144.26	176.276	3.80826	19.8143	91.9109
Malat1	46903.2	44397.9	36526.2	26251.9	29614.3	22860.4	39256.5	32987	36069.1
Fam71a	28.0612	402.309	61.3189	0	0	0	0	0	0
Pbx4	116.253	175.533	78.2995	228.267	541.923	809.797	612.178	542.607	485.936
Gm10874	0	0	1.88673	45.1651	40.7461	33.1077	1.90413	4.57253	0.851027
Aff3	1259.75	113.388	537.719	92.7716	75.3803	102.902	1653.74	2047.73	1421.21
Scarb1	373.815	3687.28	1026.38	286.859	97.7907	234.438	500.786	427.532	620.398
Rap2a	946.062	1287.61	618.849	286.859	97.7907	232.649	563.622	265.207	230.628
Mlx	2002.36	1632.13	2037.67	3348.32	3028.46	3060.23	2087.88	2149.85	1605.89
Gm10778	0	0	0	8.54475	23.429	10.7376	17.1372	17.528	25.5308
Ssr2	2103.58	2473.82	1649.01	4676.42	4198.89	3328.67	2169.76	2132.32	2785.41
Arhgap32	0	0	0.943367	112.302	276.055	0.894803	0.952065	1.52418	0
Serpinf1	219.478	750.104	0	0	0	0	0.952065	3.81044	0
Alox5ap	100.218	2758.38	192.447	36.6204	2.03731	0	45.6991	9.14507	7.65924
Neurl3	16222.4	16989.6	13260.9	8808.42	7373.01	9767.67	5504.84	6044.89	4292.58
Dhx32	647.411	639.987	593.378	1110.82	969.758	973.546	464.608	378.758	502.106
Ppp1r2	2056.48	2241.59	1731.08	1114.48	940.217	547.619	814.967	1015.1	870.6
Sult4a1	190.415	3.2708	127.355	1.22068	0	0.894803	3.80826	1.52418	0
Dio1	0	0	0	292.963	1266.19	0	0	0.762089	0
Ankrd33b	160.349	292.192	2.8301	0	1.01865	0	1.90413	12.9555	0
F420014N23Rik	0	0	1.88673	30.517	15.2798	59.057	12.3768	39.6286	24.6798
E130307A14Rik	537.171	622.543	799.975	229.488	225.122	290.811	444.614	786.476	411.046
Stub1	1086.37	873.304	1059.4	1828.58	1511.68	2093.84	1271.96	1683.45	1550.57
Tmem41a	107.234	83.9506	232.068	633.532	950.403	349.868	248.489	338.367	189.779
Cobl	0	1.09027	0	124.509	341.249	0	0.952065	0.762089	1.70205
Acot13	888.937	669.424	1082.99	1568.57	2043.42	2136.79	936.832	876.402	1296.11
B4galt1	4434.66	4083.05	3484.8	2214.31	2588.4	1820.03	3787.31	3412.63	2805.83
Vpreb1	0	0	0	6.10339	16.2984	110.956	51.4115	3.81044	28.0839
C8g	56.1223	113.388	123.581	236.812	384.032	318.55	272.29	401.621	449.342
Rnf144b	279.609	41.4302	3.77347	0	0	0	3.80826	0	5.10616
Gzmc	5439.86	620.362	2246.16	316.156	211.88	144.958	28.5619	76.2089	314.88
Shtn1	309.675	1140.42	75.4694	3.66204	7.13057	0	0	81.5435	3.40411
Slc36a1	157.343	296.553	66.0357	858.137	1016.62	1579.33	136.145	654.634	371.899
F830115B05Rik	0	0	0	12.2068	141.593	340.92	0	0	0
Map3k5	2140.67	2219.78	948.084	472.403	275.036	620.098	697.863	1222.39	559.976
Rnf145	8012.46	5781.69	7092.23	3065.12	3404.34	4719.19	6572.1	7223.84	7117.14
Idh3b	3704.07	2810.71	3183.86	4543.37	7100.01	6295.83	4314.76	3783.01	4406.62
Ggnbp2	3305.2	2894.66	2873.5	4011.15	4948.62	5743.74	4114.82	4232.64	4422.79
Gm43010	0	1.09027	0	0	0	0	0	149.369	0
Cst7	4208.17	549.495	4539.48	19380.7	12779	22235.9	5638.13	4178.53	5147.86
Gpr176	0	1.09027	0	0	0	0	108.535	0	0
Trim14	741.616	890.749	924.5	1430.64	1973.13	1937.25	1656.59	1778.72	1079.95
Crebbp	3571.78	2866.31	2835.76	1846.89	2150.38	1539.96	3339.84	3131.42	3347.09
Gm43445	10.0218	269.296	14.1505	0	2.03731	0	87.59	12.1934	50.2106
Nxf2	0	1.09027	0	0	0	0	0	84.5919	0
Gm1720	0	1.09027	0	0	0	0	0	90.6886	0
Lpin3	0	0	0	367.424	1044.12	0	0.952065	0	0
Cyp4f40	0	0	0	341.79	1083.85	0	0	0	0.851027
Gm15910	265.579	154.818	0	0	0	0	1.90413	0.762089	5.95719
Ift57	320.699	206.061	295.274	47.6065	67.2311	18.7909	71.4049	260.634	258.712
[truncated: 47,586 more rows]

## Sheet: GSE118166
ensembl_gene_id	39LT	14UV	15LV	16UV	22UV	24UV	26UV	28UT	30UT	32UT	34UT	38UT	17LV	21LV	23LV	25LV	27LT	33LT	35LT	37LT
ENSMUSG00000000001	2262	2796	4067	3547	3367	2969	2373	2281	2900	2643	2917	2621	3444	3408	3560	3086	3542	2844	3913	2699
ENSMUSG00000000003	0	0	0	0	0	0	0	0	0	0	0	0	0	0	0	0	0	0	0	0
ENSMUSG00000000028	90	38	133	64	45	48	41	32	54	37	54	52	94	69	91	82	93	77	126	110
ENSMUSG00000000031	483	114	635	648	415	576	217	448	496	109	490	224	1324	310	367	357	744	276	696	383
ENSMUSG00000000037	52	67	61	65	79	37	45	64	61	64	76	78	32	45	33	42	52	55	48	42
ENSMUSG00000000049	1	0	4	0	0	0	0	1	0	0	1	0	1	0	0	0	3	0	0	1
ENSMUSG00000000056	550	604	731	662	624	576	497	610	653	608	733	480	634	575	653	584	879	654	806	513
ENSMUSG00000000058	748	570	851	547	534	357	324	426	487	397	592	552	759	648	709	599	793	629	809	543
ENSMUSG00000000078	2086	1711	2724	2137	2054	2025	1549	1676	2291	1715	1959	1844	2409	2052	2700	2033	2606	2114	3024	1871
ENSMUSG00000000085	484	392	514	417	435	348	279	347	418	322	455	378	429	395	353	347	537	417	474	326
ENSMUSG00000000088	488	572	791	706	645	642	462	489	607	486	688	501	612	669	666	641	712	612	789	508
ENSMUSG00000000093	230	205	277	289	263	181	151	216	236	194	215	179	214	194	196	172	274	204	265	159
ENSMUSG00000000094	2	5	4	8	7	8	2	5	2	3	0	2	2	2	2	1	4	3	6	3
ENSMUSG00000000103	0	0	0	0	0	0	0	0	0	0	0	0	0	0	1	0	0	0	0	0
ENSMUSG00000000120	124	168	136	160	127	82	97	113	109	132	151	138	82	76	73	52	113	93	95	75
ENSMUSG00000000125	3	2	0	1	3	1	0	3	5	3	5	6	2	1	1	0	0	3	3	1
ENSMUSG00000000126	156	93	216	76	102	91	61	84	129	45	70	57	251	145	177	160	245	118	199	112
ENSMUSG00000000127	625	571	876	864	812	600	539	593	655	622	732	685	701	723	712	608	845	667	885	672
ENSMUSG00000000131	1566	1593	2171	1486	1565	1389	1065	1209	1572	1214	1433	1329	1730	1721	1549	1559	2068	1675	2028	1460
ENSMUSG00000000134	480	454	764	580	567	518	422	461	600	462	519	489	637	518	576	529	742	589	786	507
ENSMUSG00000000142	333	340	342	410	364	295	257	316	413	385	349	383	291	261	273	251	386	365	374	233
ENSMUSG00000000148	277	242	345	244	233	275	186	205	248	214	263	225	248	220	240	269	317	275	330	211
ENSMUSG00000000149	543	507	767	585	488	464	382	402	490	457	493	396	644	612	559	547	690	561	694	451
ENSMUSG00000000154	124	145	187	149	177	154	111	140	139	133	154	139	134	165	148	136	204	165	186	128
ENSMUSG00000000157	1	0	1	1	0	0	1	0	1	0	0	0	1	0	2	0	2	0	3	0
ENSMUSG00000000159	9	14	1	1	0	0	1	1	0	0	0	0	0	0	0	0	0	5	0	0
ENSMUSG00000000167	137	89	18	27	20	15	15	14	16	14	15	25	16	17	16	19	9	47	18	17
ENSMUSG00000000168	559	433	753	524	536	499	373	451	541	402	524	466	557	584	559	547	711	563	691	473
ENSMUSG00000000171	492	358	694	440	442	421	343	344	481	332	438	405	515	520	485	452	586	476	610	453
ENSMUSG00000000182	8	0	26	8	4	11	2	4	5	3	2	2	19	5	10	8	1	4	4	5
ENSMUSG00000000183	2	0	5	1	1	5	0	2	1	0	1	0	2	0	0	0	2	3	2	4
ENSMUSG00000000184	1704	1627	1914	1788	1725	1222	1194	1400	1705	1644	1618	2002	1543	1362	1096	1221	1871	1456	1950	1395
ENSMUSG00000000194	1235	1127	1578	1189	1197	1207	936	976	1230	949	1199	1031	1356	1298	1414	1219	1561	1286	1602	1076
ENSMUSG00000000197	19	30	8	38	26	24	23	36	29	36	27	21	10	18	8	15	12	10	16	8
ENSMUSG00000000202	3	2	2	0	0	2	0	0	0	1	2	0	2	4	2	4	4	3	0	0
ENSMUSG00000000204	268	46	877	93	57	65	84	71	111	57	60	63	471	305	598	379	350	239	853	358
ENSMUSG00000000214	1	0	1	1	3	1	0	1	2	2	0	1	2	0	2	0	2	0	1	0
ENSMUSG00000000215	0	0	0	0	0	0	0	0	0	0	0	0	0	0	0	0	0	0	0	0
ENSMUSG00000000216	286	508	450	622	516	485	551	469	638	580	636	608	297	418	300	384	502	486	609	345
ENSMUSG00000000223	103	302	61	306	161	268	267	323	134	396	273	98	112	103	76	205	114	81	210	52
ENSMUSG00000000244	45	242	73	17	20	7	10	13	17	14	12	4	16	29	16	7	16	27	49	12
ENSMUSG00000000247	0	3	3	2	0	2	0	3	1	1	2	2	2	1	2	1	3	1	1	3
ENSMUSG00000000248	138	145	234	189	143	157	143	133	169	112	141	170	169	185	237	207	298	237	253	160
ENSMUSG00000000253	97	50	32	36	24	31	16	24	30	10	31	13	38	28	28	24	35	45	34	23
ENSMUSG00000000263	0	0	0	0	0	1	2	0	1	0	1	0	0	0	0	0	0	1	0	0
ENSMUSG00000000266	987	1278	1444	1581	1501	1258	1067	1057	1456	1301	1284	1315	1188	1367	1233	1111	1381	1158	1483	1091
ENSMUSG00000000275	864	958	1452	1035	990	1067	904	712	1202	751	785	771	1102	894	1144	1077	1165	1010	1315	809
ENSMUSG00000000276	274	215	309	222	236	215	168	176	249	187	234	244	268	209	194	210	283	233	309	185
ENSMUSG00000000278	540	845	868	1034	840	589	696	689	792	786	805	605	680	773	661	618	746	639	869	545
ENSMUSG00000000282	358	305	393	305	289	361	253	297	378	279	322	272	406	298	362	332	477	358	440	250
ENSMUSG00000000290	223	283	543	95	103	98	107	67	166	68	73	55	313	291	364	232	268	192	389	161
ENSMUSG00000000295	104	111	134	130	93	98	94	117	104	103	107	107	113	108	100	89	117	96	153	110
ENSMUSG00000000296	33	28	40	43	26	25	18	21	26	15	31	30	25	40	30	37	39	32	35	25
ENSMUSG00000000301	16	23	20	24	14	14	13	10	19	11	27	21	12	15	17	14	29	13	23	17
ENSMUSG00000000303	5308	4855	7546	6196	6394	5499	4743	4777	6471	5109	5913	6052	6495	5695	5726	5899	7755	6050	7605	4876
ENSMUSG00000000305	63	68	97	78	65	41	40	46	65	75	62	62	47	72	45	55	112	88	71	52
ENSMUSG00000000308	1882	1617	2621	2036	2307	2342	1701	1732	2617	1891	2120	1978	1940	2148	2116	2110	2652	2269	2802	1933
ENSMUSG00000000317	99	43	160	36	51	29	27	23	46	16	26	28	92	74	101	98	131	66	115	92
ENSMUSG00000000318	32	39	19	20	13	9	15	13	28	17	20	8	22	16	13	17	22	17	24	8
ENSMUSG00000000320	887	946	1623	1397	1444	1331	1067	1188	1469	1312	1327	1193	1719	1061	1506	1134	1504	992	1356	859
ENSMUSG00000000325	327	482	415	532	523	386	381	481	583	468	540	507	366	370	338	281	544	455	456	321
ENSMUSG00000000326	587	553	781	640	627	506	430	533	649	546	670	579	620	627	562	538	813	647	822	569
ENSMUSG00000000339	168	154	192	170	135	120	97	108	150	118	131	131	123	151	153	148	172	154	187	100
ENSMUSG00000000340	217	264	245	252	276	227	180	196	289	245	256	233	161	221	172	201	241	271	297	180
ENSMUSG00000000346	1198	1251	1615	1245	1160	1133	914	953	1322	1032	1140	1124	1225	1262	1192	1094	1492	1225	1532	1019
ENSMUSG00000000355	288	288	393	317	292	271	219	265	303	297	324	308	297	295	299	261	380	346	394	296
ENSMUSG00000000359	21	18	36	35	37	9	23	16	16	16	18	10	40	25	17	19	36	13	31	25
ENSMUSG00000000365	4	17	2	4	4	5	3	3	14	9	2	6	12	3	9	9	4	12	6	4
ENSMUSG00000000374	1694	1518	2025	1719	1706	1713	1282	1341	1833	1510	1647	1676	1701	1730	1724	1618	2214	1835	2183	1590
ENSMUSG00000000378	222	283	325	119	119	121	102	108	162	113	118	104	188	180	167	148	188	169	261	125
ENSMUSG00000000381	0	0	0	1	0	0	1	0	0	1	0	0	0	0	0	0	0	0	0	0
ENSMUSG00000000384	448	333	594	417	398	382	309	321	429	291	406	401	509	429	473	435	566	464	631	408
ENSMUSG00000000385	359	214	89	128	102	109	83	59	132	52	76	86	76	91	117	75	91	204	85	53
ENSMUSG00000000386	61	56	33	21	23	47	32	13	41	16	11	11	42	12	35	25	19	31	125	80
ENSMUSG00000000392	413	399	502	372	346	200	286	314	388	334	405	119	461	461	363	325	536	377	532	225
ENSMUSG00000000394	2	0	0	0	1	0	0	0	0	1	0	0	0	0	0	0	0	0	0	0
ENSMUSG00000000399	473	505	694	662	611	511	397	508	639	469	601	524	525	583	516	543	669	507	748	456
ENSMUSG00000000402	279	380	702	497	581	659	465	351	557	393	395	463	484	688	658	635	563	538	651	464
ENSMUSG00000000409	21	136	44	11	17	17	21	11	14	1	15	9	11	22	20	16	17	14	33	13
ENSMUSG00000000411	1	0	0	0	1	0	1	0	0	0	0	0	0	0	1	0	0	0	0	0
ENSMUSG00000000416	187	225	179	314	228	201	152	167	179	161	189	202	171	152	124	106	167	124	175	111
ENSMUSG00000000420	1131	1090	1708	948	877	769	656	734	932	815	852	769	1387	1186	1223	1154	1412	1117	1526	901
ENSMUSG00000000435	0	0	0	0	0	0	0	0	0	0	0	0	2	0	2	0	0	0	0	0
ENSMUSG00000000439	306	295	351	315	325	280	213	272	304	263	310	268	304	272	256	229	330	293	387	218
ENSMUSG00000000440	37	90	92	97	97	40	63	68	58	57	73	100	52	91	33	53	61	72	78	71
ENSMUSG00000000441	1516	1472	2164	1669	1577	1453	1267	1354	1614	1358	1596	1539	1645	1702	1567	1582	1996	1631	2044	1532
ENSMUSG00000000486	53	153	91	33	31	23	36	20	24	19	32	14	27	25	26	32	35	57	50	27
ENSMUSG00000000489	303	126	432	164	148	114	113	103	169	118	160	127	356	293	320	272	389	240	350	256
ENSMUSG00000000530	323	254	489	240	218	157	160	167	247	215	222	185	320	315	308	283	384	252	349	231
ENSMUSG00000000531	107	92	93	60	71	34	38	50	61	38	53	38	77	60	63	62	78	73	105	52
ENSMUSG00000000532	1070	1178	1422	1233	1233	1222	983	943	1274	1132	1180	1275	1231	1057	1203	1084	1411	1145	1394	944
ENSMUSG00000000538	1710	1721	2673	2280	2285	2589	1735	1853	2406	1784	2156	1841	2613	2190	2708	2221	2605	2219	2591	1940
ENSMUSG00000000544	6	16	17	19	17	17	4	14	14	23	12	19	22	11	21	7	10	13	6	12
ENSMUSG00000000552	503	640	662	738	856	692	714	727	926	781	848	774	516	537	444	586	857	703	783	534
ENSMUSG00000000555	933	166	1656	251	273	218	184	189	289	199	239	150	1120	884	885	935	967	569	1021	608
ENSMUSG00000000560	2	1	2	4	6	3	3	2	1	3	1	1	0	3	2	2	0	2	0	3
ENSMUSG00000000561	352	318	466	331	360	324	324	275	362	325	401	422	322	347	347	411	454	378	516	378
ENSMUSG00000000562	1	1	3	1	0	2	4	0	3	0	0	1	3	4	3	3	2	2	4	2
ENSMUSG00000000563	1446	1316	2090	1740	1651	1582	1156	1263	1608	1288	1631	1307	1477	1678	1595	1545	2017	1652	2002	1456
ENSMUSG00000000567	229	135	257	168	164	134	111	120	196	74	124	116	209	179	164	177	182	97	187	146
ENSMUSG00000000568	849	772	1141	813	800	747	652	655	973	695	856	889	856	778	830	866	1141	953	1182	760
ENSMUSG00000000579	55	36	42	21	32	21	20	26	22	20	18	23	33	27	30	12	35	30	34	22
ENSMUSG00000000581	288	285	406	294	277	210	228	219	270	235	296	256	301	273	309	303	322	261	374	285
ENSMUSG00000000594	695	1831	1480	1771	1387	1197	1206	1000	1240	1123	1118	986	1034	1067	1369	893	1193	887	1206	867
ENSMUSG00000000600	1105	1089	1342	1051	957	808	731	772	996	768	1035	941	1042	1077	1005	1016	1382	1046	1306	931
ENSMUSG00000000605	1068	1195	1392	1263	1266	1009	934	965	1225	1061	1157	1059	1186	1192	1117	1101	1434	1173	1419	958
ENSMUSG00000000606	0	0	0	0	0	0	0	0	0	0	0	0	1	0	0	0	0	0	0	0
ENSMUSG00000000617	1	3	5	0	0	2	0	1	0	1	0	0	0	1	0	0	0	0	1	0
ENSMUSG00000000627	42	27	29	28	16	18	16	20	29	14	22	18	41	35	32	27	24	19	34	20
ENSMUSG00000000628	1309	1049	3109	1698	1581	1887	1340	1139	1608	977	1293	1081	2610	1710	2242	1772	2068	1348	1922	1134
ENSMUSG00000000631	3312	3338	5058	4658	4596	4555	3492	3624	4896	3334	4385	3831	4676	3692	4301	4238	5260	4257	5396	3687
ENSMUSG00000000632	6	2	2	5	1	1	6	2	0	4	9	5	2	2	2	1	2	1	2	3
ENSMUSG00000000673	17	86	30	6	6	6	5	8	10	2	5	3	9	5	4	6	4	14	21	4
ENSMUSG00000000682	126	531	256	66	78	58	64	42	88	30	38	42	75	92	111	87	108	99	158	79
ENSMUSG00000000686	37	27	56	37	28	30	25	27	30	26	28	23	41	35	62	40	42	42	37	26
ENSMUSG00000000690	0	0	0	0	0	2	1	0	0	0	0	0	0	0	1	0	0	1	0	1
ENSMUSG00000000693	270	88	383	105	86	65	83	87	82	128	101	45	272	270	281	259	291	199	366	194
ENSMUSG00000000701	0	0	0	0	0	0	0	0	0	0	0	0	0	0	0	0	0	0	0	0
ENSMUSG00000000706	2	3	3	2	1	2	0	2	1	0	1	1	3	4	3	3	0	0	2	1
ENSMUSG00000000708	620	639	785	613	515	550	439	447	638	421	579	418	664	590	664	573	651	514	718	394
ENSMUSG00000000711	838	982	1206	1097	1073	925	739	860	1024	931	952	904	1018	951	962	885	1197	920	1223	807
ENSMUSG00000000724	0	0	0	0	0	0	1	1	0	0	0	2	0	0	0	1	0	0	1	0
ENSMUSG00000000730	10	4	6	3	7	3	0	2	4	1	2	0	6	13	6	6	11	3	9	7
ENSMUSG00000000731	6	7	7	7	5	4	1	2	0	6	2	2	4	3	4	3	10	4	7	6
ENSMUSG00000000732	442	796	599	405	382	344	318	347	401	371	425	373	309	424	339	408	548	488	520	380
ENSMUSG00000000738	526	463	708	562	537	458	394	420	555	447	535	481	542	508	572	523	676	580	699	435
ENSMUSG00000000739	40	29	18	27	27	27	19	19	64	46	27	16	19	22	20	25	28	16	28	18
ENSMUSG00000000740	4177	5392	7105	6109	5619	5107	4042	4359	5228	4667	4742	5337	5260	5852	5448	5119	6490	5407	6628	4976
ENSMUSG00000000743	1146	1610	1948	1878	1708	1599	1338	1377	1614	1428	1507	1520	1733	1589	1601	1518	1895	1501	1920	1297
ENSMUSG00000000751	483	533	717	496	423	392	346	364	512	403	492	469	548	532	476	482	644	495	681	478
ENSMUSG00000000753	1236	1274	1691	1277	1064	453	682	863	884	999	1069	398	1268	1247	1156	998	1604	1090	1705	691
ENSMUSG00000000759	797	666	744	573	593	552	431	487	600	475	639	602	563	555	617	550	764	659	794	543
ENSMUSG00000000766	1	0	0	0	0	0	0	0	0	1	2	0	0	0	0	1	0	0	0	1
ENSMUSG00000000776	189	198	301	224	208	191	159	202	230	199	219	216	233	206	202	231	302	244	339	214
ENSMUSG00000000782	101	206	111	85	87	62	50	54	75	59	74	80	84	84	67	63	103	96	136	58
ENSMUSG00000000787	6120	7286	9047	7814	8053	6332	5772	5401	7503	6163	7018	6587	6990	7717	7469	7301	9203	7518	9655	6430
ENSMUSG00000000791	17	16	21	3	7	9	6	1	11	4	3	5	10	8	13	11	9	9	12	3
ENSMUSG00000000792	4	5	5	1	0	4	1	0	2	3	1	1	0	3	6	2	3	6	2	7
ENSMUSG00000000794	366	170	308	206	256	419	204	226	444	327	406	501	264	213	234	327	408	464	457	432
ENSMUSG00000000804	1291	1474	1833	1738	1710	1568	1287	1310	1680	1353	1560	1441	1492	1475	1722	1444	1853	1416	1933	1256
ENSMUSG00000000805	2	0	4	0	0	1	2	1	1	0	3	0	2	2	1	1	3	0	5	5
ENSMUSG00000000811	137	118	209	136	157	118	99	128	134	129	133	174	152	152	131	139	184	166	200	178
ENSMUSG00000000817	2	3	2	0	0	3	3	0	2	1	0	1	0	3	3	3	1	1	3	2
ENSMUSG00000000823	790	770	959	797	812	655	644	708	790	713	786	834	732	738	717	729	983	929	1000	652
ENSMUSG00000000826	3298	4531	4970	2752	2539	3131	1986	3124	2387	2446	2167	1954	5001	7764	5887	5256	3383	3154	3806	4980
ENSMUSG00000000827	806	710	1099	792	833	711	622	664	813	721	789	719	841	808	827	775	951	787	962	778
ENSMUSG00000000838	756	831	1043	728	771	693	545	564	795	630	770	712	762	780	685	713	944	810	1030	650
ENSMUSG00000000861	1121	1486	1341	1132	1050	1008	878	1036	1231	1166	1280	1324	1064	1042	866	996	1515	1285	1475	883
ENSMUSG00000000869	0	0	0	0	1	0	0	1	0	0	1	0	0	0	1	0	0	0	1	0
ENSMUSG00000000876	159	191	242	226	218	198	163	173	213	194	219	181	184	203	230	140	245	190	199	141
ENSMUSG00000000881	443	668	657	857	823	567	544	524	678	610	611	594	578	522	597	473	588	479	644	423
ENSMUSG00000000884	52	51	59	52	41	30	29	38	63	48	53	50	38	40	33	50	81	42	62	49
ENSMUSG00000000889	0	0	0	0	0	0	0	1	0	0	0	0	0	0	0	1	0	0	0	0
ENSMUSG00000000901	47	53	74	104	90	62	68	73	114	89	66	52	77	51	75	51	89	53	85	40
ENSMUSG00000000902	674	721	951	768	728	675	554	655	754	672	780	746	735	658	718	676	995	815	986	599
ENSMUSG00000000903	16	31	10	0	2	0	1	2	0	0	1	0	0	2	1	0	2	6	8	0
ENSMUSG00000000915	2050	2550	3392	3093	2885	3121	2260	2241	3081	2250	2434	2459	2800	2292	2878	2476	3206	2722	3066	2114
ENSMUSG00000000916	152	153	189	150	157	113	123	128	159	148	179	197	153	151	140	129	209	186	228	147
ENSMUSG00000000934	154	143	203	146	152	128	119	113	150	123	181	183	118	148	130	143	210	155	172	132
ENSMUSG00000000938	0	1	0	0	0	0	0	0	0	0	0	0	0	0	0	0	0	0	0	1
ENSMUSG00000000942	0	0	1	0	0	0	0	0	0	0	0	0	1	0	0	0	0	0	0	0
ENSMUSG00000000948	9	8	9	4	10	9	7	7	5	5	16	6	5	5	4	4	6	6	3	1
ENSMUSG00000000957	2060	1194	3754	1521	1544	1047	992	1202	1543	1120	1447	1053	2915	2241	2604	2169	3348	2054	3043	1576
ENSMUSG00000000958	138	82	137	49	36	38	28	30	43	20	39	30	104	89	77	71	92	79	89	47
ENSMUSG00000000959	423	366	480	398	371	369	270	335	435	326	376	385	368	387	397	325	542	444	505	341
ENSMUSG00000000976	397	413	577	467	427	385	300	376	467	367	423	435	424	395	437	393	552	446	528	397
ENSMUSG00000000982	8	0	26	3	2	1	4	3	3	3	0	0	5	7	13	2	8	3	14	3
ENSMUSG00000000983	4511	6827	15	15	204	19	57	18	6	12	3	16	9	20	11	22	11	72	6	7
ENSMUSG00000001014	3	2	1	1	1	1	0	1	0	0	0	0	2	0	1	0	1	1	1	0
ENSMUSG00000001016	595	557	813	573	608	466	427	476	569	490	632	621	536	555	520	519	724	608	786	599
ENSMUSG00000001017	1136	1278	1490	1330	1339	1181	980	1043	1259	1181	1299	1170	1202	1220	1224	1202	1570	1313	1647	1083
ENSMUSG00000001018	383	390	436	446	417	342	338	343	338	400	332	345	399	377	371	358	487	429	497	308
ENSMUSG00000001020	52	54	120	40	47	43	39	36	60	45	51	17	65	78	79	45	78	55	87	53
ENSMUSG00000001021	8	6	20	29	17	11	12	10	14	18	17	16	8	11	6	9	14	9	17	7
ENSMUSG00000001023	0	0	1	0	0	1	0	0	0	0	0	0	0	0	0	0	1	0	0	0
ENSMUSG00000001025	2244	2176	3542	2448	2283	1794	1632	1936	2390	2027	2578	2303	2808	1978	2404	2183	2743	1873	2669	1758
ENSMUSG00000001027	55	22	43	114	53	110	42	116	103	5	100	5	135	6	24	23	63	6	47	24
ENSMUSG00000001029	51	58	118	30	25	19	16	16	39	22	24	23	60	65	36	49	65	46	72	47
ENSMUSG00000001034	216	200	301	208	199	193	157	137	218	161	223	195	239	178	245	213	273	200	280	202
ENSMUSG00000001036	817	775	1120	989	885	776	687	746	1003	776	899	881	983	802	901	823	979	789	973	698
ENSMUSG00000001039	110	78	84	100	88	68	61	83	85	71	111	107	78	62	62	49	88	80	84	53
ENSMUSG00000001052	1421	1118	1585	1165	1183	1091	891	969	1251	1027	1193	1107	1336	1348	1289	1319	1637	1354	1667	1196
ENSMUSG00000001053	266	530	555	690	528	438	423	400	481	445	483	491	446	350	371	337	441	389	437	325
ENSMUSG00000001054	309	414	468	512	416	407	308	333	417	395	390	365	431	376	369	333	447	382	422	319
ENSMUSG00000001056	462	446	640	571	570	513	445	413	497	474	495	498	515	538	493	529	638	513	668	535
ENSMUSG00000001062	368	418	505	561	558	528	377	378	509	390	448	405	455	392	436	425	549	462	586	361
ENSMUSG00000001065	418	419	577	458	444	411	347	379	439	396	467	409	464	434	457	422	549	440	529	434
ENSMUSG00000001076	0	0	1	0	0	0	0	0	0	0	0	0	0	0	0	0	0	0	0	0
ENSMUSG00000001082	359	257	452	279	274	278	194	220	305	222	266	312	344	343	339	328	466	358	451	339
ENSMUSG00000001089	2105	1925	3271	2313	2341	1830	1665	1636	2160	1716	2007	2049	2433	2284	2343	2315	2901	2242	2905	2095
ENSMUSG00000001095	47	7	3	1	2	0	0	0	0	1	0	0	0	0	0	0	0	7	1	0
ENSMUSG00000001098	973	639	1289	670	656	558	454	495	643	516	626	531	1036	881	854	896	1112	844	1106	796
ENSMUSG00000001100	449	530	686	602	574	514	385	506	564	464	573	588	503	551	527	539	749	582	756	498
ENSMUSG00000001103	0	0	0	0	0	0	0	0	0	0	1	0	0	0	0	0	0	0	0	0
ENSMUSG00000001105	358	571	543	574	497	420	395	380	478	473	516	446	425	460	485	425	530	452	535	406
ENSMUSG00000001119	3805	2015	5070	2468	2366	1280	1462	2017	2469	2012	2898	1241	4317	3288	4180	3413	6113	3753	5789	2395
ENSMUSG00000001120	88	73	120	62	87	86	53	63	95	62	73	65	119	131	101	102	107	121	108	87
ENSMUSG00000001123	333	194	329	116	122	175	136	77	262	84	105	59	260	214	293	219	261	235	434	180
ENSMUSG00000001127	1197	1194	1381	1292	1287	1140	945	1013	1229	1101	1248	1135	1163	1121	1150	1119	1568	1261	1521	1029
ENSMUSG00000001128	168	105	211	95	62	66	55	52	73	45	67	46	116	118	127	136	152	127	207	93
ENSMUSG00000001131	443	63	1054	96	86	60	52	76	88	61	89	36	684	682	784	619	534	318	685	482
ENSMUSG00000001134	102	86	152	115	110	103	87	104	138	101	117	111	110	115	121	94	115	110	139	97
ENSMUSG00000001138	312	283	398	313	302	318	228	282	394	268	318	305	392	323	345	332	431	373	416	267
ENSMUSG00000001143	315	258	291	280	251	276	189	244	271	217	269	255	324	247	272	279	385	293	357	219
ENSMUSG00000001150	737	671	860	664	642	598	460	545	736	523	641	654	660	641	640	678	866	709	866	574
ENSMUSG00000001151	1255	1074	1455	1025	1039	1064	779	955	1234	869	1070	1012	1157	965	1022	991	1388	1204	1380	943
ENSMUSG00000001155	0	0	2	0	0	0	0	0	0	0	1	0	0	0	1	0	0	0	0	0
ENSMUSG00000001156	1294	1565	3035	2224	1988	2030	1489	1328	1967	1324	1429	1327	2606	1729	2575	1642	2034	1326	2053	1361
ENSMUSG00000001157	322	351	489	378	398	313	246	249	378	267	355	324	383	357	398	369	433	339	393	245
ENSMUSG00000001158	135	153	227	173	181	140	115	131	180	164	168	157	179	160	158	162	235	167	213	141
ENSMUSG00000001166	36	48	42	32	42	41	34	28	38	26	22	27	33	30	30	32	31	31	47	14
ENSMUSG00000001168	0	0	0	0	0	0	0	0	0	0	0	0	0	0	0	0	0	0	0	0
ENSMUSG00000001173	709	662	923	742	736	534	539	581	673	654	709	711	760	852	724	666	987	766	950	680
ENSMUSG00000001175	5798	4121	6278	3829	3697	3171	2592	2801	3520	2877	3422	2867	4850	4723	4993	4236	5438	4629	5600	3854
ENSMUSG00000001211	1174	1116	1571	1353	1403	1395	1121	1055	1382	1118	1299	1197	1376	1307	1326	1377	1660	1375	1649	1158
ENSMUSG00000001225	1	2	0	0	0	0	0	0	0	0	2	0	0	0	0	1	0	0	1	0
ENSMUSG00000001227	96	56	155	55	33	41	35	40	41	46	43	36	96	83	114	98	112	83	113	80
ENSMUSG00000001228	308	166	495	176	209	162	136	135	179	127	186	235	364	348	278	327	406	299	432	293
ENSMUSG00000001229	554	410	707	481	517	471	379	409	564	416	483	454	575	501	534	511	730	547	701	432
ENSMUSG00000001240	165	129	215	155	124	102	118	122	115	126	138	113	143	146	160	151	223	158	214	132
ENSMUSG00000001247	379	296	581	370	360	416	261	335	400	291	328	336	502	365	469	425	507	430	440	329
ENSMUSG00000001248	568	645	858	421	443	408	354	338	429	310	399	349	561	534	619	520	700	533	714	449
ENSMUSG00000001249	40	16	16	18	19	14	6	23	16	11	12	9	15	10	18	5	25	23	13	10
ENSMUSG00000001260	0	0	0	0	0	0	0	0	0	0	0	0	0	0	0	0	1	1	0	0
ENSMUSG00000001270	337	363	370	271	172	151	185	168	172	219	218	151	299	718	341	251	434	401	335	220
ENSMUSG00000001280	2478	2706	3414	2898	2979	2459	2034	2106	2829	2350	2542	2628	2719	2744	2534	2589	3180	2740	3348	2343
ENSMUSG00000001281	170	351	194	62	64	66	52	45	101	31	37	28	84	87	101	69	72	89	121	54
ENSMUSG00000001285	141	139	186	148	170	109	98	120	131	133	151	108	125	142	149	143	196	144	188	123
ENSMUSG00000001288	1707	1878	2446	2639	2544	2273	1865	2026	2721	1901	2322	2203	2113	1830	1920	2012	2767	2119	2486	1682
ENSMUSG00000001289	566	770	812	750	622	514	480	535	664	642	686	611	555	582	527	503	685	615	706	488
ENSMUSG00000001300	799	674	975	822	702	640	594	569	683	786	857	964	794	803	811	945	1269	966	1135	726
ENSMUSG00000001305	179	201	273	188	204	152	150	139	202	177	190	249	175	166	164	209	244	225	289	205
ENSMUSG00000001313	26	17	30	40	41	24	21	27	24	27	31	29	35	39	24	22	36	23	52	26
ENSMUSG00000001323	211	205	273	252	199	167	151	161	233	189	204	192	199	210	180	181	281	219	262	159
ENSMUSG00000001333	30	9	20	32	10	23	10	21	29	0	30	6	50	15	5	10	29	7	19	9
ENSMUSG00000001334	3	4	10	18	9	15	8	11	12	1	7	0	14	1	7	2	5	4	4	1
ENSMUSG00000001348	722	316	1239	317	324	219	224	225	263	144	216	146	860	1737	1067	815	1089	875	1062	538
ENSMUSG00000001349	66	50	32	36	12	45	53	17	60	70	51	36	24	21	10	27	40	23	36	5
ENSMUSG00000001366	487	577	692	625	541	549	448	482	607	529	531	569	513	601	587	559	616	606	657	532
ENSMUSG00000001376	678	672	929	697	676	667	536	565	732	591	638	678	781	782	743	723	885	685	932	661
ENSMUSG00000001380	570	509	995	656	667	613	530	540	699	565	652	640	698	758	726	696	915	699	947	668
ENSMUSG00000001383	313	382	451	402	389	331	265	302	461	332	399	326	356	270	369	318	500	388	457	290
ENSMUSG00000001403	168	102	271	144	138	155	90	119	144	98	161	132	230	204	228	218	292	194	240	193
ENSMUSG00000001415	1063	1002	1446	1094	1072	1005	757	839	1108	859	1024	1044	1188	1001	1110	1093	1431	1115	1526	1102
ENSMUSG00000001416	1655	1504	2407	1756	1621	1303	1178	1335	1614	1563	1727	1694	1604	1771	1619	1646	2183	1874	2408	1656
ENSMUSG00000001418	481	410	664	439	407	456	310	386	394	321	392	342	563	497	556	556	602	486	561	364
ENSMUSG00000001419	1014	1078	1326	1021	992	954	668	788	1082	784	954	757	1145	852	1007	889	1263	947	1213	796
ENSMUSG00000001420	898	997	1710	1555	1358	1328	1101	1047	1375	1076	1248	1161	1442	1353	1465	1282	1591	1356	1652	1227
ENSMUSG00000001424	2218	1652	2976	1858	1818	2042	1385	1565	2186	1511	1823	1769	2480	2126	2527	2139	2733	2250	2938	1954
ENSMUSG00000001435	3422	1449	6093	1961	1913	1253	1312	1574	1949	1680	2152	1919	4331	3718	4026	4062	5169	3609	5220	3421
ENSMUSG00000001436	174	125	149	122	140	113	102	106	119	105	141	172	125	115	94	120	179	156	165	135
ENSMUSG00000001440	3365	2648	4718	2949	3063	2657	2220	2354	3064	2621	3121	3010	3702	3697	3501	3483	4552	3621	4735	3164
ENSMUSG00000001441	2726	2417	3780	3104	3132	3056	2347	2389	3212	2727	3114	2841	3363	3376	3199	3203	3905	3238	3974	2813
ENSMUSG00000001444	3	7	2	0	0	0	2	1	7	2	0	1	0	2	2	3	2	3	2	2
ENSMUSG00000001445	340	312	480	405	363	312	268	309	353	319	402	338	372	401	407	385	441	404	475	315
ENSMUSG00000001467	925	1080	1591	1377	1614	1415	1052	1136	1455	1095	1407	1242	1585	1335	1515	1226	1557	1214	1738	1235
ENSMUSG00000001472	2841	2743	4164	3078	2779	2789	2094	2258	3093	2301	2857	2607	3389	2924	3201	3049	3903	3064	3784	2483
ENSMUSG00000001473	627	119	1298	191	178	185	125	133	201	110	175	167	1043	736	802	767	870	489	836	488
ENSMUSG00000001482	493	557	787	756	734	678	549	575	796	595	710	682	633	592	696	633	792	610	752	558
ENSMUSG00000001493	122	50	338	67	49	35	47	47	71	42	51	42	163	148	167	139	163	95	181	117
ENSMUSG00000001494	2	0	0	0	0	1	1	0	1	1	0	0	0	0	0	0	0	1	0	0
ENSMUSG00000001496	0	0	1	0	0	0	0	0	0	0	0	0	0	0	0	1	1	1	0	0
ENSMUSG00000001497	861	393	985	876	817	785	411	624	680	326	720	359	1220	674	1157	628	1201	913	1202	647
ENSMUSG00000001504	69	57	113	76	80	81	60	73	88	66	50	74	75	61	89	61	110	93	106	67
ENSMUSG00000001506	76022	38197	106626	52082	46513	22140	29174	40457	45744	43811	51407	17960	98724	74052	76155	68868	105986	68420	106173	53238
ENSMUSG00000001507	1563	871	1834	1149	1100	911	677	898	1151	942	1011	1126	1484	1121	1247	1235	1746	1285	1699	1106
ENSMUSG00000001508	13	2	17	23	15	32	18	26	14	3	22	4	37	7	12	5	18	5	13	10
ENSMUSG00000001510	275	811	582	1061	909	656	776	699	824	720	814	767	436	479	389	478	624	518	605	364
ENSMUSG00000001517	216	120	366	144	172	148	95	124	179	78	143	176	294	237	283	255	313	219	309	217
ENSMUSG00000001518	194	188	253	213	238	222	164	188	219	174	215	229	219	159	221	190	263	221	280	169
ENSMUSG00000001520	9	13	9	11	9	8	11	14	17	13	17	6	5	6	1	5	10	2	7	9
ENSMUSG00000001521	538	362	539	437	447	514	387	369	548	395	448	388	419	404	384	433	515	510	557	312
ENSMUSG00000001524	94	100	145	107	110	102	67	90	97	91	120	106	111	119	80	100	136	106	146	109
ENSMUSG00000001525	3228	2195	5406	2451	2425	2136	1652	2009	2605	1820	2562	2363	3853	3490	3649	3448	4552	3246	4640	2956
ENSMUSG00000001542	2141	2829	3984	3505	3392	2456	2342	2310	2700	2786	2919	3172	2986	3445	2855	2799	3791	3107	4086	3102
ENSMUSG00000001552	18420	18930	30311	26677	27288	24760	21605	21504	28685	22161	25811	24696	24469	24333	25165	24698	33684	27308	34022	24342
ENSMUSG00000001555	571	251	941	328	301	190	178	246	309	260	323	224	710	638	648	582	790	509	840	433
ENSMUSG00000001558	3	1	2	4	2	4	3	2	5	2	0	3	1	5	2	2	7	2	5	4
ENSMUSG00000001566	0	0	0	0	0	0	0	0	1	0	0	0	0	0	0	0	0	0	0	0
ENSMUSG00000001569	463	479	694	470	497	425	351	435	581	407	485	525	515	478	498	532	667	565	715	452
ENSMUSG00000001576	1044	738	1250	806	762	633	529	721	740	642	799	785	944	942	877	889	1230	1001	1172	812
ENSMUSG00000001583	251	184	221	206	211	249	165	158	269	157	202	241	250	172	241	196	274	210	237	181
ENSMUSG00000001588	128	429	201	33	44	56	37	37	45	19	19	19	64	61	60	47	51	94	109	43
ENSMUSG00000001604	67	71	22	53	48	44	20	33	46	22	42	12	49	17	22	17	28	31	39	13
ENSMUSG00000001622	2	1	6	7	4	3	0	6	6	1	2	1	4	3	2	1	2	1	5	2
ENSMUSG00000001627	651	677	1097	874	882	810	553	608	855	529	716	628	1018	888	978	695	829	665	905	684
ENSMUSG00000001630	634	676	938	719	855	743	663	649	905	662	779	714	806	783	677	697	937	691	909	642
ENSMUSG00000001632	588	589	853	612	593	523	454	466	616	476	490	579	651	587	633	591	779	579	785	548
ENSMUSG00000001642	632	350	958	436	379	346	282	352	472	290	405	350	814	565	715	551	871	479	790	498
ENSMUSG00000001655	0	0	0	0	0	0	0	0	1	0	1	0	0	0	0	0	0	0	0	0
ENSMUSG00000001656	0	0	0	0	0	0	0	0	0	0	0	0	0	0	0	0	0	0	0	0
ENSMUSG00000001657	0	0	1	0	1	0	0	0	0	2	0	0	0	0	1	0	0	0	0	1
ENSMUSG00000001661	0	0	0	0	0	1	0	0	0	1	0	0	0	0	1	1	1	0	0	0
ENSMUSG00000001663	33	44	27	43	27	24	25	25	28	25	30	17	17	24	11	22	19	17	22	12
ENSMUSG00000001665	79	84	100	104	79	87	56	68	98	76	97	86	77	53	71	51	94	72	89	59
ENSMUSG00000001666	14	15	19	16	24	21	5	17	16	14	12	13	17	21	21	17	20	16	36	11
ENSMUSG00000001670	0	1	0	0	0	0	0	0	0	0	0	0	0	0	2	0	0	0	1	0
ENSMUSG00000001672	106	67	65	68	57	42	33	32	50	36	43	53	51	39	59	47	57	45	51	46
ENSMUSG00000001674	417	365	547	382	430	369	322	329	412	326	403	482	386	398	381	388	496	496	607	380
ENSMUSG00000001687	1081	1704	1785	1927	1720	1618	1304	1311	1629	1240	1424	1309	1554	1345	1709	1162	1511	1249	1484	1161
ENSMUSG00000001700	553	588	532	542	534	471	312	301	397	347	392	362	406	407	541	374	484	439	468	323
ENSMUSG00000001707	149	159	189	175	165	120	130	155	139	139	140	194	134	151	146	138	206	140	231	162
ENSMUSG00000001729	1412	1144	2063	1292	1380	1182	941	1022	1427	1016	1214	1233	1683	1397	1470	1432	1803	1445	1898	1285
ENSMUSG00000001739	8	7	7	8	5	6	5	10	9	1	9	9	5	11	9	9	6	7	12	5
ENSMUSG00000001741	198	554	321	210	170	137	193	198	196	226	239	93	141	151	132	122	171	165	222	89
ENSMUSG00000001750	1029	463	1421	349	365	429	322	305	426	268	297	365	1024	987	1070	1020	1015	800	1156	851
ENSMUSG00000001751	174	171	198	116	138	87	86	98	118	110	108	127	138	165	128	125	181	156	192	126
ENSMUSG00000001755	288	270	372	327	317	260	207	265	319	281	259	324	299	317	291	302	384	325	312	272
ENSMUSG00000001761	1040	820	1551	1180	1104	946	783	874	1047	907	1020	1007	1286	1181	1162	1181	1549	1203	1494	1061
ENSMUSG00000001763	45	40	58	11	18	21	10	13	24	5	16	15	52	37	40	37	34	22	24	15
ENSMUSG00000001767	362	363	540	385	385	341	328	332	416	358	419	395	366	385	405	383	563	450	539	360
ENSMUSG00000001768	1603	1448	1992	1790	1607	1703	1462	1387	2002	1774	1965	1768	1759	1680	1762	1820	2400	1993	2325	1394
ENSMUSG00000001773	1	1	1	4	2	1	0	4	1	3	0	1	0	0	0	0	0	1	0	2
ENSMUSG00000001774	609	611	826	620	572	539	495	492	545	568	624	636	538	642	588	651	789	673	905	599
ENSMUSG00000001783	981	1096	1432	1191	1127	906	890	936	1189	1045	1114	1074	1022	1180	984	1018	1317	1175	1445	967
ENSMUSG00000001785	380	338	471	346	409	269	290	322	352	337	380	416	370	407	385	338	434	346	550	431
ENSMUSG00000001786	334	366	438	343	338	295	304	297	368	301	355	330	308	326	316	292	397	352	439	301
ENSMUSG00000001794	1421	745	2140	1014	969	793	667	755	1046	829	950	918	1854	1262	1506	1275	1741	1250	1788	1126
ENSMUSG00000001802	77	53	98	70	48	48	33	51	58	50	50	26	51	63	49	46	66	66	68	51
ENSMUSG00000001804	1	0	0	0	1	0	0	0	0	0	2	1	1	2	0	1	0	0	0	0
ENSMUSG00000001815	0	0	0	0	1	0	0	0	0	1	0	0	0	0	0	0	0	1	0	0
ENSMUSG00000001819	0	0	0	0	0	0	0	1	0	0	0	0	0	0	0	0	0	0	0	0
ENSMUSG00000001823	0	0	0	0	0	0	0	0	0	0	0	0	0	0	1	0	0	0	0	0
ENSMUSG00000001827	4	9	1	0	0	0	0	0	1	0	0	1	1	0	0	0	1	1	0	1
ENSMUSG00000001829	489	444	752	620	580	552	452	507	521	488	535	583	543	570	597	500	673	610	745	531
ENSMUSG00000001833	1596	1806	2410	1958	1899	1499	1399	1439	1788	1597	1729	1586	1709	1884	1888	1795	2248	1881	2531	1505
ENSMUSG00000001844	223	226	281	227	276	214	195	229	284	194	258	212	274	268	223	226	314	244	282	192
ENSMUSG00000001847	3223	2679	4532	3067	3038	2920	2185	2333	3241	2436	2831	2771	3877	3634	3742	3625	4368	3385	4467	3034
ENSMUSG00000001855	1088	1017	1405	1169	1157	930	838	944	1130	937	1079	1070	1114	1037	1055	1074	1447	1135	1480	1004
ENSMUSG00000001864	66	399	249	494	370	252	298	230	255	232	250	205	164	155	236	96	134	115	169	137
ENSMUSG00000001865	23	68	12	36	31	12	24	17	19	18	52	5	21	28	3	3	8	24	20	3
ENSMUSG00000001870	2209	1164	2801	1170	1246	1494	1038	1098	1709	1153	1304	989	2375	2280	2471	2514	2889	2282	2989	1952
ENSMUSG00000001891	729	601	854	805	786	697	524	713	756	594	845	630	869	654	580	648	862	636	884	546
ENSMUSG00000001901	4	15	2	14	16	4	15	25	29	17	25	27	5	5	3	2	14	10	18	5
ENSMUSG00000001909	490	446	652	537	437	458	354	398	504	423	471	540	478	440	425	465	670	533	661	482
ENSMUSG00000001910	1075	951	1550	1153	1173	1046	852	938	1177	903	1148	1120	1201	1082	1124	1078	1518	1201	1537	1046
ENSMUSG00000001911	2751	2561	2884	3314	3326	2638	2397	2748	3391	2706	3502	3353	2608	2360	2115	2350	3807	3121	3485	2373
ENSMUSG00000001918	765	654	640	328	318	294	251	293	340	292	301	270	518	411	402	418	529	509	609	364
ENSMUSG00000001924	3924	3505	6304	4716	4462	3857	3267	3420	4475	3628	4280	3820	4717	4654	4858	4454	5699	4439	6103	4058
ENSMUSG00000001930	1287	1215	1424	1182	793	778	798	607	1049	962	1046	966	1342	1080	805	975	1086	809	937	774
ENSMUSG00000001942	156	141	179	133	133	123	130	127	152	128	151	117	144	154	131	126	181	159	161	130
ENSMUSG00000001943	53	31	76	36	34	34	25	26	33	25	23	26	60	49	35	48	59	38	44	39
ENSMUSG00000001946	326	164	446	205	156	172	132	151	170	149	200	161	347	293	283	273	330	247	358	243
ENSMUSG00000001948	90	56	9	13	8	11	7	9	11	11	10	5	7	7	5	6	12	41	12	6
ENSMUSG00000001962	162	168	229	164	166	162	143	157	202	153	189	167	175	146	194	182	277	227	258	132
ENSMUSG00000001964	342	367	499	412	396	357	286	296	404	317	342	364	393	321	431	374	438	382	491	288
ENSMUSG00000001983	94	82	139	96	101	83	63	77	117	87	119	111	109	93	85	106	143	99	138	98
ENSMUSG00000001985	51	25	78	25	33	23	17	17	22	26	40	28	59	51	65	73	62	43	73	52
ENSMUSG00000001986	183	175	218	173	180	101	112	142	163	170	168	110	166	191	151	131	221	171	217	132
ENSMUSG00000001988	1	0	0	1	0	0	0	0	0	0	1	0	0	1	1	0	2	0	0	0
ENSMUSG00000001995	1009	818	1422	1069	1026	1164	889	790	1202	966	1106	972	1255	1107	1209	1093	1287	1052	1341	864
ENSMUSG00000001998	520	499	674	531	477	472	429	456	544	494	514	494	530	543	541	487	593	492	620	450
ENSMUSG00000001999	142	99	143	106	103	104	72	99	117	108	127	106	120	117	103	101	199	111	143	119
ENSMUSG00000002006	122	97	158	118	110	78	82	83	110	100	119	96	118	115	116	130	151	104	151	105
ENSMUSG00000002007	39	125	58	30	20	13	11	21	10	19	14	4	25	18	7	10	23	21	33	12
ENSMUSG00000002010	574	569	692	641	561	562	377	545	584	473	560	537	510	511	504	432	699	521	676	534
ENSMUSG00000002012	143	62	423	89	148	329	182	339	461	303	211	142	212	156	248	252	265	199	413	281
ENSMUSG00000002014	612	594	843	640	615	619	466	515	640	510	562	618	649	692	723	597	781	651	804	642
ENSMUSG00000002015	773	743	1027	820	817	641	564	612	802	659	739	692	692	813	770	751	930	841	992	736
ENSMUSG00000002017	473	359	659	480	426	464	392	396	531	415	533	480	504	461	553	478	729	584	778	482
ENSMUSG00000002020	804	576	1627	475	458	237	254	334	384	347	464	191	767	950	838	1025	807	628	1013	548
ENSMUSG00000002028	2901	2967	3473	2750	2746	2455	2005	2342	2892	2342	2667	2672	2739	2494	2575	2563	3562	2859	3377	2345
ENSMUSG00000002031	466	378	363	319	330	262	203	279	336	260	362	258	317	268	345	258	373	374	377	231
ENSMUSG00000002032	9	16	7	19	5	15	6	10	13	7	14	7	15	7	10	7	13	8	11	17
ENSMUSG00000002033	18	65	31	3	10	9	10	5	22	7	7	3	14	9	14	11	7	30	16	9
ENSMUSG00000002043	231	268	468	344	289	274	218	241	276	270	271	257	301	305	344	313	370	306	386	265
ENSMUSG00000002052	2096	1951	3272	2504	2391	2058	1832	1768	2528	2023	2345	2332	2525	2285	2563	2384	3322	2577	3339	2090
ENSMUSG00000002055	175	97	292	138	148	137	88	95	151	93	100	152	213	198	198	202	247	169	221	172
ENSMUSG00000002057	367	501	457	584	677	573	541	495	671	490	572	621	429	438	380	452	699	534	646	452
ENSMUSG00000002058	53	71	70	49	41	37	45	46	45	33	33	39	47	45	45	45	67	58	62	46
ENSMUSG00000002059	181	150	281	206	181	143	151	139	152	156	181	166	226	234	208	217	239	184	260	165
ENSMUSG00000002064	415	489	611	617	531	447	383	400	462	416	454	364	512	482	526	410	482	446	509	409
ENSMUSG00000002068	74	23	120	27	34	32	17	17	43	14	32	30	65	74	80	73	87	52	112	60
ENSMUSG00000002076	3	2	3	1	4	2	2	3	1	4	1	1	1	1	0	2	4	1	4	0
ENSMUSG00000002083	39	27	27	24	13	18	10	14	32	16	18	17	36	18	26	26	38	21	31	11
ENSMUSG00000002100	6	2	6	3	1	1	3	0	3	1	0	0	6	3	6	5	5	2	1	2
ENSMUSG00000002102	993	874	1598	1129	1083	969	822	899	1081	910	1042	956	1115	1121	1170	1020	1435	1182	1482	899
ENSMUSG00000002103	364	248	479	285	260	232	231	232	305	225	258	235	314	353	352	294	421	292	422	283
ENSMUSG00000002104	6	3	8	15	9	5	2	7	5	3	5	1	10	1	3	2	6	1	2	6
ENSMUSG00000002105	365	261	568	310	267	230	218	277	286	224	310	254	419	366	437	308	534	334	462	263
ENSMUSG00000002107	619	975	690	414	412	338	329	404	420	402	503	296	457	423	333	345	450	397	587	312
ENSMUSG00000002108	56	47	72	52	45	51	42	39	57	50	46	50	46	47	58	53	83	50	86	37
ENSMUSG00000002109	210	203	238	185	168	167	144	166	209	169	178	202	181	156	171	155	229	177	230	157
ENSMUSG00000002111	100	85	183	52	41	39	40	36	52	22	21	23	109	124	121	95	108	96	148	65
ENSMUSG00000002129	915	830	1245	932	963	777	708	745	911	877	972	885	907	878	887	880	1302	1071	1344	921
ENSMUSG00000002147	1983	1654	3037	2054	2046	1905	1537	1555	2018	1474	1877	1685	2590	2124	2217	2034	2631	2072	2670	1783
ENSMUSG00000002190	3	0	2	0	1	1	0	0	1	2	1	0	3	1	2	2	0	0	2	1
ENSMUSG00000002204	81	244	101	31	33	35	25	23	42	20	33	10	52	45	59	38	44	53	99	17
ENSMUSG00000002205	275	250	322	194	219	237	135	140	209	137	205	182	236	231	269	218	280	251	263	194
ENSMUSG00000002210	285	242	353	259	244	263	210	225	309	235	271	266	288	239	276	213	332	250	348	246
ENSMUSG00000002221	624	478	636	435	503	395	372	353	480	349	466	517	475	505	524	470	642	584	667	493
ENSMUSG00000002222	1734	3126	2729	3170	2920	2437	2238	2000	2462	2116	2319	2186	2312	2247	2511	2069	2450	2023	2447	1722
ENSMUSG00000002227	264	175	231	124	131	113	110	85	140	82	79	71	190	148	142	143	188	164	222	129
ENSMUSG00000002228	43	17	72	18	16	22	13	8	9	4	12	9	54	49	51	47	45	33	44	36
ENSMUSG00000002233	290	166	374	119	112	91	75	90	108	104	124	60	299	169	268	250	304	175	288	158
ENSMUSG00000002240	0	0	0	0	0	1	0	0	0	0	0	1	0	0	0	0	0	0	0	1
ENSMUSG00000002249	576	634	881	891	843	823	665	694	958	658	752	695	733	579	728	625	914	725	832	594
ENSMUSG00000002250	711	380	1073	567	672	706	486	462	677	447	510	556	910	667	883	779	992	698	937	655
ENSMUSG00000002257	382	483	581	536	460	482	386	418	521	419	470	492	433	432	442	433	590	502	581	336
ENSMUSG00000002265	836	642	615	751	653	442	544	648	687	672	959	756	575	648	548	612	902	758	1072	610
ENSMUSG00000002266	25	13	21	27	6	9	12	8	21	23	16	11	13	15	14	21	19	15	20	4
ENSMUSG00000002274	32	23	37	19	19	19	19	15	20	13	18	13	26	28	27	25	35	39	28	25
ENSMUSG00000002279	285	236	302	206	184	185	133	177	228	162	238	167	256	203	224	217	317	255	310	175
ENSMUSG00000002280	169	170	271	222	216	237	154	199	263	181	196	169	216	194	202	194	262	231	278	198
ENSMUSG00000002289	221	40	626	126	76	44	28	33	42	68	43	31	360	323	417	258	232	119	363	174
ENSMUSG00000002297	243	144	382	182	164	182	135	127	175	122	174	192	279	249	274	266	297	205	325	219
ENSMUSG00000002307	253	303	359	310	269	278	254	219	352	228	266	295	282	230	289	230	368	278	400	234
ENSMUSG00000002308	56	55	78	60	45	45	34	51	58	51	55	56	51	50	57	54	80	49	75	46
ENSMUSG00000002319	886	684	1244	884	869	732	659	673	897	754	849	897	932	884	809	819	1153	978	1280	947
ENSMUSG00000002320	500	455	641	480	479	381	357	352	498	369	439	416	551	452	540	521	635	560	622	408
ENSMUSG00000002324	55	88	66	90	90	97	81	90	96	97	69	42	53	77	59	48	75	33	102	39
ENSMUSG00000002325	405	533	551	406	464	645	562	280	958	313	381	371	455	380	456	485	492	432	650	396
ENSMUSG00000002326	129	105	145	102	92	53	74	103	108	98	105	114	96	102	97	116	147	91	148	79
ENSMUSG00000002329	207	247	311	254	295	186	167	189	225	251	249	216	224	215	209	187	283	251	284	201
ENSMUSG00000002332	742	940	1561	1348	1312	1179	927	1023	1298	990	1182	970	1299	990	1322	997	1358	919	1327	863
ENSMUSG00000002341	11	2	1	2	0	1	1	0	0	2	3	1	0	1	0	0	1	5	2	1
ENSMUSG00000002342	241	207	239	229	189	185	163	206	216	186	208	229	205	185	215	191	284	259	258	186
ENSMUSG00000002343	140	121	162	147	155	123	122	126	149	138	144	165	131	148	127	146	196	144	205	150
ENSMUSG00000002345	211	260	322	341	282	256	203	241	290	258	282	266	288	260	281	247	347	287	399	236
ENSMUSG00000002346	174	91	233	137	176	243	139	96	157	106	113	113	198	143	189	190	176	139	144	138
ENSMUSG00000002365	629	591	1040	745	590	619	496	475	649	507	588	517	813	638	785	639	840	640	855	550
ENSMUSG00000002372	570	454	748	551	582	491	446	478	634	437	532	575	497	531	515	513	687	610	723	557
ENSMUSG00000002379	269	242	334	280	272	288	180	209	271	235	283	239	254	293	251	244	294	220	309	235
ENSMUSG00000002384	0	0	1	0	1	2	0	1	2	0	2	1	1	0	3	3	1	1	2	0
ENSMUSG00000002393	440	420	625	486	442	439	340	336	393	346	363	389	505	490	510	485	588	570	631	397
ENSMUSG00000002395	358	533	586	573	521	426	385	403	551	459	501	478	415	452	398	376	513	440	600	428
ENSMUSG00000002396	144	175	189	149	140	132	114	127	188	123	139	114	148	105	119	135	142	118	163	90
ENSMUSG00000002409	242	244	280	260	250	299	181	228	285	204	243	212	283	215	205	180	315	234	267	145
ENSMUSG00000002413	1567	1995	2151	2174	1996	1399	1417	1484	1762	1767	1870	1826	1564	1860	1586	1574	2151	1830	2257	1365
ENSMUSG00000002416	142	188	217	191	192	181	134	165	196	174	177	164	146	153	150	167	193	182	199	123
ENSMUSG00000002428	705	727	820	612	605	535	469	526	671	549	593	580	638	669	623	571	793	699	837	531
ENSMUSG00000002455	935	823	1254	994	1023	832	749	797	980	793	1000	907	1031	980	949	958	1273	1091	1355	845
ENSMUSG00000002458	188	254	281	128	136	134	112	125	162	101	158	156	152	212	187	181	224	195	275	187
ENSMUSG00000002459	68	47	100	65	69	55	58	49	52	29	78	51	91	84	93	87	117	80	115	71
ENSMUSG00000002475	72	32	15	11	11	9	9	6	9	9	5	7	17	15	10	8	18	30	17	7
ENSMUSG00000002477	205	169	322	200	189	138	164	189	182	206	204	191	215	203	174	203	302	215	327	178
ENSMUSG00000002486	220	155	141	157	127	123	91	116	146	119	155	140	118	92	131	150	183	183	177	141
ENSMUSG00000002489	4822	4703	6620	6254	6433	6784	5091	5181	7321	5411	6397	6458	6060	5705	6241	6291	7955	6907	8306	5247
ENSMUSG00000002496	1249	1123	1579	1321	1270	1226	970	1040	1350	1080	1248	1215	1339	1259	1267	1183	1626	1234	1611	1093
ENSMUSG00000002500	12	0	7	56	23	65	18	47	45	0	44	1	28	5	3	5	14	4	6	5
ENSMUSG00000002504	203	147	216	173	146	120	117	129	161	145	195	137	177	131	153	124	264	184	243	161
ENSMUSG00000002524	983	896	1271	1055	1043	848	768	863	1035	902	1040	1002	904	940	960	868	1249	1071	1333	873
ENSMUSG00000002546	1464	1583	2241	2131	2042	1746	1446	1620	2024	1508	1851	1653	1990	1668	1968	1692	2252	1839	2315	1499
ENSMUSG00000002550	177	215	257	196	208	163	130	147	168	150	158	183	211	199	195	198	242	231	238	179
ENSMUSG00000002565	304	289	642	411	364	329	259	312	418	286	307	333	571	378	493	387	387	235	354	222
ENSMUSG00000002578	109	112	74	101	108	122	97	96	150	102	126	119	62	82	66	98	119	86	125	70
ENSMUSG00000002580	198	238	271	265	223	218	173	178	193	211	242	177	255	193	244	248	287	223	289	176
ENSMUSG00000002588	104	81	2	2	4	1	1	0	0	3	1	1	0	0	1	1	0	47	0	0
ENSMUSG00000002602	1450	1204	1995	1335	1280	876	878	1067	1342	998	1281	911	1617	1413	1399	1401	1785	1199	1834	1059
ENSMUSG00000002603	280	280	557	258	248	213	170	185	292	178	230	171	406	288	300	317	434	234	383	230
ENSMUSG00000002608	457	312	525	328	338	396	287	266	393	279	332	339	372	334	390	328	482	411	440	313
ENSMUSG00000002617	114	128	82	91	92	70	72	78	80	78	95	90	80	90	72	67	115	77	112	81
ENSMUSG00000002625	426	446	451	386	365	325	270	339	399	315	393	321	323	300	287	315	435	389	415	279
ENSMUSG00000002633	0	0	0	0	0	0	0	1	0	0	0	0	0	0	0	0	1	0	0	1
ENSMUSG00000002635	122	120	154	125	102	116	69	77	155	90	126	108	134	133	114	111	153	100	147	94
ENSMUSG00000002658	438	402	644	499	494	468	371	421	530	415	510	457	473	404	472	455	649	515	680	419
ENSMUSG00000002660	161	161	231	186	185	159	128	148	177	161	169	149	138	141	141	150	196	176	212	132
ENSMUSG00000002661	54	70	95	88	78	74	63	57	72	61	87	55	50	56	73	52	70	66	71	46
ENSMUSG00000002664	0	1	3	1	1	7	1	1	2	0	0	2	2	2	6	1	2	0	2	1
ENSMUSG00000002668	83	188	166	32	43	45	35	28	36	18	27	23	65	52	75	58	75	46	93	47
ENSMUSG00000002679	171	163	227	165	136	134	131	123	181	136	172	174	162	160	160	142	188	177	208	157
ENSMUSG00000002688	158	107	210	112	103	87	68	77	97	101	97	94	141	140	126	154	221	164	186	152
ENSMUSG00000002699	113	119	207	47	48	48	54	31	65	31	35	29	130	133	151	93	125	103	170	71
ENSMUSG00000002718	923	1000	1334	972	977	743	688	756	877	813	948	1028	857	1055	852	911	1236	989	1240	940
ENSMUSG00000002728	442	497	660	568	540	492	417	426	554	431	502	581	505	537	482	481	598	541	704	517
ENSMUSG00000002731	153	174	230	196	190	177	157	160	164	166	165	164	134	228	189	140	217	159	211	154
ENSMUSG00000002732	78	87	153	76	70	34	37	45	42	75	70	35	100	124	104	97	115	90	137	67
ENSMUSG00000002733	224	206	297	181	145	168	138	122	159	137	143	171	212	212	199	198	232	196	229	173
ENSMUSG00000002741	900	936	1462	1099	1080	1032	804	782	1139	884	1016	931	1263	1065	1277	1148	1400	1093	1468	903
ENSMUSG00000002748	2134	2123	3054	1999	1982	1599	1536	1570	2080	1762	2044	2123	2093	2018	2037	2073	2703	2282	2899	1962
ENSMUSG00000002763	451	398	573	387	440	422	305	371	419	381	360	392	468	388	492	469	606	507	541	380
ENSMUSG00000002767	145	154	204	164	138	126	108	150	172	136	159	153	151	147	144	144	194	167	204	163
ENSMUSG00000002768	259	233	372	313	256	197	216	220	329	253	290	270	202	263	262	238	323	308	386	226
ENSMUSG00000002769	21	22	17	12	15	9	21	13	18	16	21	15	13	13	7	17	20	14	23	8
ENSMUSG00000002771	63	39	49	34	30	18	30	17	27	14	32	29	46	42	37	30	57	49	42	28
ENSMUSG00000002778	824	688	1198	754	757	693	545	571	739	610	648	644	938	852	895	869	1077	792	1129	720
ENSMUSG00000002781	103	80	111	104	93	78	68	95	111	79	126	81	95	80	89	82	107	110	116	85
ENSMUSG00000002791	6	1	0	1	0	1	0	0	3	0	1	1	1	2	0	0	1	0	1	2
ENSMUSG00000002797	65	78	110	47	53	54	33	31	58	49	52	45	82	66	71	61	91	66	84	65
ENSMUSG00000002799	1123	978	1424	1287	1295	1027	838	1053	1229	962	1127	1379	1075	949	959	876	1547	1152	1357	1036
ENSMUSG00000002803	112	109	156	134	132	118	100	124	163	116	148	128	132	110	126	128	171	140	171	102
ENSMUSG00000002804	106	111	124	95	91	96	82	88	124	117	88	124	92	72	78	101	132	105	116	65
ENSMUSG00000002808	178	168	336	202	164	158	123	134	153	138	172	119	236	243	183	206	273	198	271	156
ENSMUSG00000002812	1812	1606	2643	1894	1876	1672	1342	1532	2050	1516	1768	1593	2265	1915	2043	1811	2418	1976	2562	1633
ENSMUSG00000002814	174	153	249	152	160	114	132	148	164	158	162	149	195	187	182	167	227	177	217	141
ENSMUSG00000002820	295	281	426	356	335	326	246	241	340	208	296	274	378	280	369	322	388	273	358	246
ENSMUSG00000002825	98	89	118	93	113	77	59	94	91	69	91	97	56	68	66	78	99	93	111	85
ENSMUSG00000002831	114	63	48	238	87	240	97	132	189	99	246	43	123	25	22	26	65	39	83	39
ENSMUSG00000002833	375	359	432	311	320	274	236	261	330	257	325	332	307	258	306	335	440	411	481	241
ENSMUSG00000002835	259	186	424	245	231	225	161	155	231	187	183	202	285	299	330	249	373	305	335	217
ENSMUSG00000002844	235	226	399	230	179	214	155	160	227	171	202	161	279	232	255	286	321	224	325	204
ENSMUSG00000002845	467	340	538	403	377	401	323	288	354	324	349	299	525	422	481	404	479	432	581	369
ENSMUSG00000002846	220	197	288	238	229	200	193	176	230	201	220	222	231	187	220	248	281	223	304	214
ENSMUSG00000002847	26	6	84	8	3	8	6	9	8	5	7	4	35	21	28	27	44	16	38	21
ENSMUSG00000002870	283	169	471	155	144	145	102	113	178	129	184	231	345	329	310	312	393	296	419	290
ENSMUSG00000002871	376	383	502	483	414	384	322	376	427	373	406	378	488	386	450	362	463	393	482	360
ENSMUSG00000002881	1900	1692	2961	1951	2276	2304	1642	1701	2390	1675	2043	2036	2599	2519	2646	2400	3038	2444	3127	2089
ENSMUSG00000002885	652	623	731	213	195	156	169	171	240	160	163	114	444	395	412	312	442	360	554	284
ENSMUSG00000002897	437	569	799	405	429	351	305	318	427	342	372	393	515	440	612	521	638	493	706	422
ENSMUSG00000002900	1620	835	2743	1018	817	612	609	736	772	851	1007	639	2018	1765	1862	1835	2135	1491	2178	1214
ENSMUSG00000002908	15	22	29	29	22	25	26	20	31	14	21	22	23	22	19	19	28	19	32	10
ENSMUSG00000002910	77	102	125	95	91	114	69	82	110	86	115	57	104	85	87	81	106	99	103	61
ENSMUSG00000002930	0	0	0	0	0	0	0	0	0	0	0	1	0	0	0	0	0	0	0	0
ENSMUSG00000002944	1167	639	80	152	126	144	53	97	101	43	166	12	120	27	37	35	68	372	98	39
ENSMUSG00000002948	328	377	419	378	391	353	323	300	410	325	347	361	363	286	322	331	471	435	435	287
ENSMUSG00000002949	472	428	657	505	472	469	333	367	471	416	457	488	450	477	433	452	589	503	589	448
ENSMUSG00000002957	1318	1051	1766	1104	1122	1043	844	902	1218	947	1093	1047	1456	1325	1375	1225	1617	1319	1670	1072
ENSMUSG00000002963	231	237	346	220	208	186	150	183	236	157	184	201	250	178	240	228	248	234	280	194
ENSMUSG00000002968	943	809	1243	939	985	999	728	761	1046	779	923	859	1124	923	1100	1018	1307	1096	1332	961
ENSMUSG00000002980	1307	1115	1609	1329	1300	1274	1059	1066	1492	1050	1297	1370	1287	1116	1250	1126	1549	1299	1501	1272
ENSMUSG00000002981	1139	1051	1654	1372	1277	1203	960	981	1248	1030	1241	1140	1232	1292	1359	1278	1584	1327	1589	1092
ENSMUSG00000002983	187	241	406	184	158	154	121	101	197	99	112	104	263	181	260	248	245	161	283	162
ENSMUSG00000002984	526	477	728	636	559	485	424	466	539	468	562	602	555	586	508	600	779	628	802	574
ENSMUSG00000002985	1721	2449	2186	1785	1600	1119	1327	1429	1751	1584	1587	1471	1259	1214	1187	1197	1848	1599	1941	1046
ENSMUSG00000002992	1	0	0	0	0	0	0	0	0	0	0	0	0	0	0	0	0	0	0	0
ENSMUSG00000002996	1206	1476	1749	1648	1432	1266	1106	1272	1480	1228	1434	1208	1406	1452	1516	1252	1529	1200	1560	978
ENSMUSG00000002997	488	339	186	209	206	121	124	131	174	132	140	157	152	133	137	103	204	256	181	88
ENSMUSG00000003031	691	856	954	857	853	775	648	744	976	759	899	760	783	740	743	724	1021	812	942	543
ENSMUSG00000003032	2683	5002	5149	6628	5800	4623	4628	3886	5112	4926	5258	5169	4010	4270	4011	4249	5048	4681	5583	3805
ENSMUSG00000003033	369	287	389	260	271	225	196	227	305	201	252	245	296	276	272	263	389	308	428	272
ENSMUSG00000003037	608	816	1017	838	792	746	587	609	814	668	732	696	808	754	830	745	977	786	1020	669
ENSMUSG00000003038	385	361	500	420	386	284	248	278	345	264	401	413	379	353	373	394	464	394	504	349
ENSMUSG00000003039	703	792	925	783	811	738	616	671	869	599	783	591	799	743	875	764	1021	732	1064	572
ENSMUSG00000003051	812	244	805	270	330	389	240	223	377	155	180	213	751	404	529	434	512	318	406	303
ENSMUSG00000003053	0	0	0	0	0	1	0	0	0	0	0	1	0	0	0	0	0	0	0	1
ENSMUSG00000003062	296	238	271	188	195	201	148	176	214	196	200	176	258	211	236	247	270	232	285	210
ENSMUSG00000003068	769	716	1104	756	754	743	594	652	831	675	689	698	880	712	784	759	1067	840	982	631
ENSMUSG00000003070	33	22	46	24	27	17	20	29	28	19	21	15	29	31	22	24	49	23	45	24
ENSMUSG00000003072	880	987	1472	1308	1132	1125	891	1028	1192	904	1125	1046	1032	1019	1044	1014	1346	1078	1344	909
ENSMUSG00000003099	562	462	503	480	476	382	297	428	471	394	451	435	431	426	377	419	541	491	597	373
ENSMUSG00000003119	1815	1764	2234	1772	1783	1578	1428	1459	1958	1532	1778	1829	1761	1665	1626	1601	2326	1862	2368	1679
ENSMUSG00000003123	276	298	424	427	326	376	280	266	352	261	285	231	332	263	422	251	397	270	329	280
ENSMUSG00000003131	1126	1057	1621	1131	1118	896	844	831	1122	906	1022	1068	1233	1196	1171	1108	1481	1155	1495	1043
ENSMUSG00000003134	549	424	499	478	407	454	342	394	486	366	461	432	474	452	479	461	537	471	568	395
ENSMUSG00000003135	303	332	454	341	381	293	273	273	351	311	379	343	337	387	288	337	453	394	469	333
ENSMUSG00000003153	104	126	259	70	64	35	39	46	65	57	59	39	126	109	126	88	93	79	108	67
ENSMUSG00000003154	501	544	730	636	631	597	439	478	681	453	563	493	652	529	624	585	820	599	715	473
ENSMUSG00000003161	729	743	829	625	564	483	391	444	579	500	558	500	668	627	609	572	750	587	773	484
ENSMUSG00000003166	956	909	1243	1078	1075	975	801	856	1112	936	995	1069	1094	1081	977	1103	1246	1140	1264	951
ENSMUSG00000003184	573	534	754	620	579	534	441	516	585	440	577	559	581	501	595	585	759	684	734	567
ENSMUSG00000003190	125	127	165	112	110	118	96	106	125	112	145	127	111	92	121	117	174	107	182	104
ENSMUSG00000003198	88	92	113	88	96	85	63	68	94	77	72	78	81	72	87	97	105	93	98	61
ENSMUSG00000003199	294	322	428	328	343	263	237	271	315	256	325	256	293	294	313	282	418	320	409	252
ENSMUSG00000003200	725	862	1137	1053	969	783	724	725	897	738	772	829	879	790	929	771	1021	859	1112	773
ENSMUSG00000003206	5	9	13	1	5	6	9	5	8	4	0	3	10	4	6	6	13	7	4	6
ENSMUSG00000003208	92	87	118	84	69	71	68	75	117	60	101	83	72	74	63	64	122	95	93	79
ENSMUSG00000003226	4130	4613	5859	4671	4486	3724	3428	3502	4425	3925	4368	4300	4431	4775	4465	4246	5375	4691	6031	4092
ENSMUSG00000003227	81	88	65	108	65	69	71	86	117	131	136	127	49	40	26	43	103	91	80	45
ENSMUSG00000003228	156	90	258	118	126	108	86	96	126	101	129	87	168	170	171	160	192	133	191	133
ENSMUSG00000003233	517	515	733	654	633	640	477	519	659	554	653	666	659	567	600	599	821	707	799	545
ENSMUSG00000003234	601	633	804	715	636	608	461	513	644	541	693	619	677	608	643	635	761	688	820	633
ENSMUSG00000003235	809	1048	1336	1319	1177	936	836	887	1018	968	1141	1030	1088	1128	1121	1017	1320	1006	1270	928
ENSMUSG00000003269	473	431	634	524	522	443	313	385	520	374	493	427	467	449	486	456	600	461	600	334
ENSMUSG00000003271	611	389	906	684	643	576	456	506	611	508	605	582	825	676	731	648	909	634	893	613
ENSMUSG00000003273	19	35	20	23	21	22	23	20	23	32	26	28	19	13	11	11	15	18	23	16
ENSMUSG00000003279	38	23	11	15	15	10	10	15	8	16	19	7	15	4	12	12	15	10	12	5
ENSMUSG00000003282	62	66	79	92	82	93	77	58	69	55	60	53	78	53	86	57	82	61	77	52
ENSMUSG00000003283	86	112	143	28	37	39	36	12	56	22	23	13	95	74	95	74	73	65	121	63
ENSMUSG00000003299	240	286	357	301	333	249	232	234	303	256	326	282	294	284	277	266	343	291	361	252
ENSMUSG00000003308	498	477	722	577	566	507	419	448	591	430	563	557	585	485	549	503	755	618	723	476
ENSMUSG00000003309	548	571	949	820	781	717	535	630	707	623	665	711	727	728	766	715	933	783	884	662
ENSMUSG00000003316	2523	1921	3269	1943	1949	1651	1438	1537	2061	1626	1891	1681	2659	2423	2413	2253	2890	2266	2867	1905
ENSMUSG00000003341	2	1	1	0	0	0	1	0	1	0	0	1	1	4	0	0	2	1	1	0
ENSMUSG00000003344	281	277	363	317	286	242	207	258	270	241	305	262	267	241	249	244	371	290	317	209
ENSMUSG00000003345	759	827	1191	916	846	809	620	631	891	690	773	814	1005	744	853	797	1137	912	1092	759
ENSMUSG00000003346	343	376	623	493	413	427	278	337	410	323	349	351	504	494	543	488	540	422	585	370
ENSMUSG00000003348	313	378	510	259	283	251	181	172	243	183	198	210	360	328	360	312	369	302	461	286
ENSMUSG00000003352	246	221	343	233	269	288	200	217	291	183	214	191	281	224	276	242	324	236	318	219
ENSMUSG00000003354	93	54	9	6	10	7	1	3	7	2	4	0	13	11	11	10	10	55	12	1
ENSMUSG00000003355	43	27	49	18	13	8	10	17	21	13	12	14	31	30	41	39	37	38	51	25
ENSMUSG00000003360	674	667	982	826	754	645	567	638	742	666	770	711	793	702	760	804	1056	827	1051	659
ENSMUSG00000003363	655	661	1102	825	780	670	618	609	819	599	744	603	865	735	883	774	918	752	976	650
ENSMUSG00000003378	144	100	118	134	159	112	82	115	143	121	130	102	108	97	83	79	140	106	115	108
ENSMUSG00000003379	60	546	145	23	26	1	14	20	5	16	12	3	0	25	1	1	10	53	78	2
ENSMUSG00000003380	433	463	500	445	391	459	306	362	388	348	383	290	450	435	469	379	462	348	431	325
ENSMUSG00000003382	1154	1224	1774	1505	1518	1383	1067	1040	1476	1175	1355	1397	1454	1285	1404	1324	1593	1405	1771	1273
ENSMUSG00000003402	625	471	776	521	514	476	351	419	557	448	498	482	557	537	574	542	778	599	721	502
ENSMUSG00000003410	0	2	0	0	0	1	0	0	1	2	1	0	2	0	0	0	1	0	0	0
ENSMUSG00000003411	4	3	6	1	2	1	4	2	4	3	2	0	5	3	1	4	7	2	2	2
ENSMUSG00000003418	141	128	145	68	55	77	45	38	41	24	51	26	99	125	112	89	101	95	124	85
ENSMUSG00000003420	272	340	373	305	238	214	199	226	218	223	279	133	318	301	232	227	352	219	339	185
ENSMUSG00000003421	289	292	372	330	311	302	217	260	378	286	328	281	343	290	321	237	389	311	373	291
ENSMUSG00000003423	190	223	259	215	218	192	157	201	222	187	211	198	244	230	227	217	259	192	250	187
ENSMUSG00000003429	2759	3612	4615	4201	3912	3232	2850	3002	3910	3446	3731	3888	2944	3651	3293	3164	4351	3565	4492	3158
ENSMUSG00000003435	1394	1427	1881	1460	1423	1229	1122	1132	1528	1145	1473	1343	1464	1235	1388	1306	1859	1530	1887	1196
ENSMUSG00000003436	0	2	2	0	1	1	0	1	0	0	0	1	0	1	1	0	2	2	0	1
ENSMUSG00000003437	381	402	511	465	392	332	327	323	461	379	434	407	360	378	395	388	525	473	574	368
ENSMUSG00000003438	191	166	321	229	201	202	155	184	198	189	224	219	227	214	197	217	313	232	298	202
ENSMUSG00000003444	77	57	92	69	68	62	49	56	64	59	74	66	74	63	53	60	79	59	66	45
ENSMUSG00000003452	112	131	50	89	82	84	72	84	74	114	93	51	45	60	26	32	61	65	77	24
ENSMUSG00000003458	1233	1050	1879	1189	1182	1071	860	954	1255	926	1084	1114	1402	1412	1428	1313	1685	1358	1705	1177
ENSMUSG00000003464	547	590	798	634	564	500	396	475	582	503	548	519	579	590	601	577	699	612	727	543
ENSMUSG00000003469	334	572	509	733	730	524	565	664	737	651	832	721	456	418	457	429	681	602	718	445
ENSMUSG00000003476	18	3	10	21	11	19	6	19	15	6	23	1	42	5	3	7	15	3	20	10
ENSMUSG00000003477	414	344	39	250	133	124	121	127	153	132	153	74	22	30	7	23	22	106	39	12
ENSMUSG00000003484	69	121	111	23	8	8	7	2	24	10	10	3	50	45	60	31	47	36	62	29
ENSMUSG00000003500	311	225	441	240	263	233	197	204	265	180	254	221	346	301	310	334	439	312	439	299
ENSMUSG00000003505	0	0	0	0	0	0	0	0	0	0	0	0	0	2	0	0	0	0	0	0
ENSMUSG00000003518	407	362	600	329	274	233	224	256	331	281	317	231	482	394	368	360	507	339	477	293
ENSMUSG00000003526	342	254	377	350	320	393	298	302	394	346	374	372	271	315	348	321	424	421	508	365
ENSMUSG00000003527	197	194	231	186	198	160	143	153	195	167	185	187	168	167	197	179	207	214	238	163
ENSMUSG00000003528	516	561	949	726	660	594	471	499	602	538	652	516	643	749	757	791	940	777	945	664
ENSMUSG00000003531	128	128	148	150	149	134	92	119	178	111	134	102	114	97	118	110	154	131	177	107
ENSMUSG00000003534	2395	2018	2828	2372	2773	3057	2025	2048	3060	2085	2321	2597	2525	2296	2507	2650	3341	2926	3029	2252
ENSMUSG00000003541	270	310	660	362	336	260	220	184	276	232	207	239	514	349	421	308	340	211	343	242
ENSMUSG00000003545	37	36	140	66	78	37	35	47	362	16	41	135	71	52	59	36	41	36	46	59
ENSMUSG00000003546	228	180	239	227	176	198	146	162	237	157	180	178	184	163	185	156	254	194	199	143
ENSMUSG00000003549	212	200	268	200	212	177	147	165	190	149	213	172	227	189	208	186	281	200	260	142
ENSMUSG00000003555	13	34	26	37	30	34	21	13	29	29	42	37	39	28	32	32	47	28	33	21
ENSMUSG00000003559	82	56	71	36	29	26	11	27	35	29	34	19	64	50	58	43	53	44	75	44
ENSMUSG00000003573	260	142	477	209	190	217	142	129	186	144	161	168	367	266	319	278	350	267	357	252
ENSMUSG00000003575	346	407	333	403	373	327	325	326	443	328	397	392	287	306	283	307	443	400	422	274
ENSMUSG00000003581	263	235	356	255	256	243	155	226	268	214	219	237	263	266	242	257	376	262	284	231
ENSMUSG00000003585	65	44	153	79	94	58	66	63	79	55	72	66	108	88	108	90	99	92	98	75
ENSMUSG00000003604	210	247	256	256	209	162	179	188	255	234	252	240	195	242	187	224	301	263	333	193
ENSMUSG00000003617	1175	803	999	443	310	212	301	260	416	365	433	187	444	757	611	606	392	516	584	514
ENSMUSG00000003623	1476	2224	2440	2754	2109	1478	1573	1735	1797	2410	2131	2257	1648	2195	1948	1931	2433	2168	2655	1846
ENSMUSG00000003644	580	618	654	609	630	489	409	461	572	472	550	619	512	523	477	495	712	598	649	501
ENSMUSG00000003657	0	0	0	0	0	0	0	0	0	0	1	2	0	0	0	0	1	0	1	0
ENSMUSG00000003660	2455	2261	3235	2352	2338	1955	1738	1965	2447	2112	2342	2457	2391	2243	2221	2291	3138	2510	3149	2070
ENSMUSG00000003662	279	289	377	318	285	260	229	238	308	280	331	260	283	308	298	275	349	277	362	232
ENSMUSG00000003665	4	5	15	4	1	0	0	4	1	2	1	0	17	8	9	3	2	3	9	2
ENSMUSG00000003680	266	253	286	247	218	196	153	182	206	203	242	220	214	192	237	193	294	241	304	213
ENSMUSG00000003721	379	429	478	493	372	322	310	296	417	337	389	294	373	400	393	345	438	347	399	270
ENSMUSG00000003731	1079	1009	1581	1242	1190	1068	853	904	1191	962	1078	1124	1237	1183	1147	1099	1478	1264	1526	1037
ENSMUSG00000003746	925	1283	1442	451	459	369	346	388	525	406	411	353	928	805	881	789	817	720	1081	670
ENSMUSG00000003752	779	1114	1311	1410	1298	1147	1009	1058	1334	1188	1235	1194	1233	958	1195	979	1290	1123	1273	874
ENSMUSG00000003762	395	249	330	202	193	228	150	183	240	179	203	198	242	238	240	228	311	341	335	204
ENSMUSG00000003778	1129	1032	1308	964	958	849	738	844	1089	829	1017	1001	975	1030	1002	892	1282	1073	1300	879
ENSMUSG00000003779	250	137	423	204	243	180	141	156	230	119	173	206	291	317	266	254	352	237	328	250
ENSMUSG00000003808	506	525	624	604	543	483	416	488	576	511	622	619	516	504	491	512	717	594	714	562
ENSMUSG00000003809	202	131	195	168	148	129	104	139	180	127	143	141	135	124	133	132	200	188	209	139
ENSMUSG00000003810	919	601	1178	719	685	653	512	641	751	522	755	515	1100	806	905	886	1130	793	1119	676
ENSMUSG00000003812	352	417	625	505	424	445	335	417	480	393	470	410	528	472	495	467	595	462	549	367
ENSMUSG00000003813	518	561	751	663	574	504	453	486	592	560	599	550	585	554	519	541	722	619	719	520
ENSMUSG00000003814	4978	4377	7626	5313	4774	4964	3894	3879	5867	4482	5646	4867	5391	4679	6042	5180	7116	6195	8088	5301
ENSMUSG00000003824	23	24	50	14	21	11	15	21	21	30	12	36	31	23	28	28	40	32	44	30
ENSMUSG00000003847	4301	4308	5369	4607	4515	3627	3240	3620	4383	3613	4214	4136	4455	3976	3849	3553	5146	4037	4873	3256
ENSMUSG00000003848	291	244	336	294	284	297	218	254	327	250	295	294	263	234	289	305	360	302	343	246
ENSMUSG00000003849	443	313	810	625	517	422	321	491	496	397	520	595	393	645	578	559	753	596	726	633
ENSMUSG00000003863	595	824	989	1182	1116	1044	851	830	1113	864	969	1009	879	756	879	813	1074	889	1018	699
ENSMUSG00000003865	527	205	676	375	294	374	222	350	341	166	370	222	672	368	488	449	599	342	461	309
ENSMUSG00000003868	446	296	452	333	286	237	245	293	310	271	311	313	343	305	291	319	447	380	476	309
ENSMUSG00000003872	11	19	19	20	20	18	20	16	20	15	20	18	13	15	17	12	24	16	18	12
ENSMUSG00000003873	110	110	166	117	127	104	63	96	125	99	115	104	122	117	104	104	174	126	178	95
ENSMUSG00000003882	83	168	123	44	45	61	56	30	76	22	35	25	71	47	59	59	72	65	102	31
ENSMUSG00000003923	226	296	335	243	278	193	185	204	232	212	225	237	231	227	239	235	307	255	292	219
ENSMUSG00000003929	215	192	235	197	229	157	134	190	240	189	223	206	184	205	159	185	218	233	250	190
ENSMUSG00000003934	22	15	15	18	19	16	12	10	15	15	15	9	12	3	9	10	10	11	15	9
ENSMUSG00000003948	132	139	199	102	117	76	95	68	110	97	118	103	143	156	115	148	207	138	174	117
ENSMUSG00000003949	392	375	241	328	344	336	274	281	454	321	434	416	299	211	231	233	340	327	402	225
ENSMUSG00000003955	1176	1099	2330	1416	1394	1356	1138	1049	1389	1264	1382	1216	1665	1783	1712	1994	2136	1731	1998	1448
ENSMUSG00000003970	5127	5977	7966	6744	6731	5885	4810	5172	6561	5819	6166	6584	5829	6289	5986	6001	7342	6404	7816	5837
ENSMUSG00000003974	0	0	0	0	1	1	1	0	1	0	0	1	1	0	0	0	1	0	0	1
ENSMUSG00000003992	474	618	552	620	659	485	453	524	641	548	586	625	400	476	379	490	661	517	611	403
ENSMUSG00000004018	130	126	154	141	104	74	69	85	77	75	101	108	107	126	112	82	131	103	121	89
ENSMUSG00000004031	4	17	16	12	4	9	3	2	6	3	8	6	5	3	3	5	8	2	15	4
ENSMUSG00000004032	158	176	321	221	238	194	150	151	208	172	189	175	183	278	316	210	240	217	260	211
ENSMUSG00000004035	13	15	8	15	10	10	7	11	14	8	9	10	11	6	1	8	17	9	11	11
ENSMUSG00000004038	0	2	1	4	4	5	3	3	2	0	0	0	2	0	2	1	1	5	3	0
ENSMUSG00000004040	2976	1814	4628	1943	2291	2656	1578	1637	2480	1513	1880	1733	3639	3077	3637	3249	3824	3019	3971	2853
ENSMUSG00000004043	212	216	314	215	212	172	150	190	222	136	219	191	237	211	237	192	288	192	275	174
ENSMUSG00000004044	1960	1685	2686	2018	2025	1701	1530	1820	2414	1773	2320	2108	2349	1749	1887	2050	2703	2092	2737	1630
ENSMUSG00000004054	474	492	770	568	613	540	376	393	570	345	479	504	613	522	542	536	685	556	702	504
ENSMUSG00000004056	1049	1107	1563	1287	1257	1073	923	967	1238	991	1112	1086	1252	1091	1164	1067	1419	1154	1393	998
ENSMUSG00000004069	570	537	714	599	581	524	387	481	578	493	615	594	561	572	491	529	717	667	778	552
ENSMUSG00000004070	300	259	365	290	264	229	220	213	251	248	249	249	327	321	323	280	374	279	411	228
ENSMUSG00000004071	558	620	675	625	613	571	460	582	673	597	670	627	525	516	508	518	717	559	703	470
ENSMUSG00000004085	5836	7668	7626	9039	8656	6380	6573	7136	8707	9050	9300	9925	5581	6258	4887	6175	8820	7258	8932	5808
ENSMUSG00000004096	435	451	598	515	492	404	368	417	525	437	466	467	419	439	439	423	560	438	650	336
ENSMUSG00000004098	1770	589	3665	848	806	607	588	654	742	692	819	364	2698	1810	2401	2320	2598	1385	2472	1313
ENSMUSG00000004099	1276	1119	2123	1267	1298	1042	971	1066	1296	995	1189	1274	1485	1493	1537	1507	2086	1567	2055	1429
ENSMUSG00000004100	376	342	436	385	372	317	284	301	401	328	339	468	287	332	298	376	483	492	573	410
ENSMUSG00000004105	641	367	864	458	528	322	355	429	598	401	556	249	834	612	587	519	853	511	856	429
ENSMUSG00000004110	91	224	165	89	87	85	58	76	78	72	97	45	64	72	58	36	55	111	76	24
ENSMUSG00000004113	30	18	19	4	8	0	6	4	2	1	3	0	9	13	11	10	4	12	9	8
ENSMUSG00000004127	107	137	169	153	117	93	78	121	122	101	143	116	136	147	120	159	145	132	163	128
ENSMUSG00000004151	161	157	65	70	59	39	48	50	57	48	76	47	79	67	46	62	55	53	57	24
ENSMUSG00000004187	93	68	85	105	90	88	75	88	95	79	79	74	86	59	69	70	90	78	86	71
ENSMUSG00000004207	6438	6146	8935	6033	5976	5276	4519	4924	6438	5258	5609	5447	6622	6726	6914	6351	8658	6901	8934	5636
ENSMUSG00000004221	785	757	938	777	737	694	563	613	752	659	692	699	795	731	703	679	896	725	862	609
ENSMUSG00000004231	2	0	1	0	0	1	0	0	0	0	0	0	1	0	0	1	1	0	0	0
ENSMUSG00000004233	199	166	176	170	139	142	127	132	189	165	165	212	190	180	120	156	223	186	217	155
ENSMUSG00000004263	40	22	55	34	30	41	26	37	34	28	37	31	41	29	36	42	56	46	52	27
ENSMUSG00000004264	896	807	1352	980	1022	866	664	802	1016	880	923	1030	1000	1006	966	1005	1495	1179	1398	959
ENSMUSG00000004266	282	762	475	169	211	156	158	155	197	156	157	162	228	203	264	206	263	235	366	171
ENSMUSG00000004267	96	71	90	79	76	39	30	54	72	60	84	51	70	77	50	51	81	69	66	48
ENSMUSG00000004268	470	465	639	460	502	450	384	384	456	407	463	441	499	522	471	461	619	478	640	453
ENSMUSG00000004270	437	278	678	361	403	391	281	270	372	262	314	316	554	483	590	503	588	455	647	443
ENSMUSG00000004285	314	402	483	417	391	343	309	320	376	335	352	329	342	366	374	313	433	345	437	331
ENSMUSG00000004296	1	15	6	0	4	6	3	3	4	0	0	0	8	4	1	2	3	3	3	5
ENSMUSG00000004317	419	368	706	437	431	393	327	320	409	329	400	352	588	548	613	534	593	477	602	432
ENSMUSG00000004319	1781	1742	2390	1935	1901	1730	1359	1397	1734	1426	1630	1695	2067	1831	1978	1842	2204	1937	2409	1647
ENSMUSG00000004328	32	16	4	15	13	8	7	10	7	25	26	11	9	0	5	4	10	11	10	5
ENSMUSG00000004341	0	0	0	0	0	0	0	0	0	0	0	0	0	0	0	0	0	1	0	1
ENSMUSG00000004344	0	0	0	0	0	0	0	0	0	0	0	0	0	1	0	0	0	0	0	0
ENSMUSG00000004347	92	79	107	55	57	32	35	63	73	50	63	47	97	61	71	77	81	76	83	47
ENSMUSG00000004356	924	861	1286	855	931	758	661	765	912	857	1037	1031	957	987	838	942	1255	1033	1380	1013
ENSMUSG00000004359	4	9	14	3	1	0	6	0	2	0	0	3	4	7	9	2	16	6	12	5
ENSMUSG00000004360	37	26	18	71	38	53	46	61	49	27	79	9	32	10	7	7	25	9	23	7
ENSMUSG00000004364	1678	2178	2572	2411	2103	1808	1668	1690	2127	1979	2154	2005	1941	2055	2029	1932	2315	1968	2578	1722
ENSMUSG00000004366	0	0	0	0	0	0	0	0	0	0	0	0	0	0	0	0	1	0	0	0
ENSMUSG00000004371	19	10	41	11	7	13	9	9	15	9	9	11	23	21	15	24	19	14	16	13
ENSMUSG00000004383	508	405	626	506	469	382	360	420	424	412	471	421	571	436	496	487	592	463	583	390
ENSMUSG00000004393	368	371	586	439	421	363	309	371	340	370	419	410	448	447	383	408	564	483	546	436
ENSMUSG00000004394	293	262	309	241	270	212	173	171	262	207	236	216	263	210	243	223	281	261	306	207
ENSMUSG00000004415	7	6	7	5	3	4	2	3	3	5	5	1	0	6	3	6	3	8	7	2
ENSMUSG00000004446	91	98	139	97	84	79	43	62	93	64	66	73	69	83	88	75	112	91	137	83
ENSMUSG00000004451	586	475	925	508	543	534	395	396	544	422	478	449	791	641	680	650	727	578	809	526
ENSMUSG00000004455	644	719	934	712	623	502	468	500	624	553	598	591	715	684	702	653	850	667	807	571
ENSMUSG00000004460	779	638	1048	674	700	721	568	524	762	609	738	666	897	722	885	820	1015	888	1191	769
ENSMUSG00000004462	199	174	208	156	160	189	144	139	170	143	182	171	188	141	178	195	241	221	287	183
ENSMUSG00000004473	245	275	289	291	286	156	184	211	263	185	255	124	248	236	191	186	359	252	335	132
ENSMUSG00000004500	244	243	286	281	256	259	223	260	281	235	323	253	240	211	278	229	339	317	368	232
ENSMUSG00000004508	236	190	364	210	242	179	189	157	226	178	212	149	307	268	274	222	293	223	299	175
ENSMUSG00000004530	1837	1421	2883	1743	1947	1682	1394	1513	2142	1564	1885	1730	2434	2175	2116	2178	2932	2166	2843	1797
ENSMUSG00000004535	2688	2894	3744	3020	2892	2632	2216	2351	3123	2453	2804	2714	2834	2857	3015	2740	3478	2952	3586	2283
ENSMUSG00000004540	3	1	1	0	1	1	0	0	1	0	1	0	3	1	4	0	0	2	4	0
ENSMUSG00000004542	0	0	0	0	0	0	0	1	0	0	1	0	0	0	0	0	0	1	0	0
ENSMUSG00000004552	10	25	27	2	8	6	1	1	1	0	1	1	6	6	4	4	6	13	5	3
ENSMUSG00000004558	459	514	636	999	746	868	553	789	834	467	829	474	839	447	475	445	684	412	669	377
ENSMUSG00000004561	191	176	199	165	143	151	151	170	194	160	188	159	172	134	168	141	241	189	194	151
ENSMUSG00000004562	548	395	647	439	425	306	315	396	418	398	459	292	554	469	418	366	651	401	649	360
ENSMUSG00000004565	922	810	995	853	868	781	667	770	873	740	769	771	818	751	868	774	1105	905	1075	686
ENSMUSG00000004567	408	393	543	463	432	396	326	364	441	382	393	324	481	394	458	395	536	429	535	349
ENSMUSG00000004568	1275	2009	1911	1951	1735	1547	1419	1441	1753	1501	1632	1499	1410	1319	1565	1307	1655	1394	1811	1130
ENSMUSG00000004591	1595	1599	2180	1707	1608	1380	1197	1250	1564	1383	1614	1681	1673	1725	1692	1563	2057	1683	2133	1457
ENSMUSG00000004609	216	112	429	84	99	70	72	76	105	70	80	56	276	232	376	256	232	171	295	158
ENSMUSG00000004610	53	39	64	64	62	49	34	41	44	51	54	41	48	52	52	57	76	52	76	37
ENSMUSG00000004612	5	20	2	7	4	3	4	2	6	0	0	0	1	1	3	2	4	9	10	0
ENSMUSG00000004613	0	0	0	0	0	0	0	0	0	0	0	0	0	0	0	0	0	0	0	0
ENSMUSG00000004626	647	642	804	692	721	648	514	608	758	586	690	607	668	618	657	694	880	748	889	552
ENSMUSG00000004630	0	1	0	0	0	1	0	0	0	0	0	0	0	0	0	0	0	0	1	0
ENSMUSG00000004631	125	134	122	125	119	86	88	94	116	90	103	66	144	130	103	88	148	106	167	73
ENSMUSG00000004633	282	266	424	242	255	216	170	168	259	205	244	252	251	329	267	325	400	373	312	246
ENSMUSG00000004637	287	232	319	246	280	227	202	242	221	235	240	261	247	276	255	257	324	266	361	242
ENSMUSG00000004642	285	275	378	245	204	205	163	175	223	186	202	228	290	275	268	258	327	262	310	243
ENSMUSG00000004651	1	1	0	1	0	0	0	1	0	0	0	0	0	0	0	0	1	0	0	0
ENSMUSG00000004654	0	0	0	0	0	0	0	1	0	0	1	1	0	0	0	0	0	0	0	0
ENSMUSG00000004655	2126	1668	2332	1715	1491	911	1050	1301	1529	1157	1471	873	1813	1623	1583	1352	1988	1561	2025	1206
ENSMUSG00000004661	67	169	103	48	36	35	31	48	37	36	44	17	60	48	42	48	46	41	67	34
ENSMUSG00000004665	1137	881	1758	695	667	467	418	551	640	512	624	365	1205	1187	1083	1150	1419	993	1456	783
ENSMUSG00000004667	263	287	377	335	327	252	224	294	351	263	316	362	280	234	275	293	395	306	431	205
ENSMUSG00000004668	338	259	14	9	12	3	11	6	2	4	5	1	9	11	12	8	4	166	8	7
ENSMUSG00000004677	1795	1352	2500	1378	1406	1329	1066	1189	1553	1150	1518	1336	1946	1684	1800	1701	2227	1726	2288	1611
ENSMUSG00000004698	56	161	116	77	72	74	67	87	81	55	88	28	57	61	45	37	76	61	88	43
ENSMUSG00000004707	34	139	60	10	14	8	14	9	20	8	5	7	13	16	23	15	19	21	57	16
ENSMUSG00000004709	129	74	234	64	64	69	60	25	72	34	40	34	180	153	199	154	118	103	167	117
ENSMUSG00000004730	120	95	147	56	83	48	67	76	167	55	73	25	154	108	152	92	146	110	167	95
ENSMUSG00000004748	11	12	16	12	6	25	11	16	15	12	22	10	17	4	10	14	20	15	19	16
ENSMUSG00000004768	348	192	310	145	170	143	137	149	189	152	167	164	218	212	202	223	272	229	244	157
ENSMUSG00000004771	1438	1747	2561	2142	1982	1810	1521	1483	1851	1647	1883	1625	2008	2050	2241	1915	2145	1834	2420	1770
ENSMUSG00000004788	268	207	288	267	234	201	159	215	234	188	240	262	233	195	212	210	312	268	308	205
ENSMUSG00000004789	1081	865	1541	1020	985	990	753	818	1052	826	972	998	1196	1084	1014	1058	1429	1095	1445	1036
ENSMUSG00000004791	62	32	60	34	31	14	14	23	31	32	25	26	50	35	22	31	43	32	55	24
ENSMUSG00000004798	838	659	867	632	586	462	420	515	639	541	544	520	710	643	678	565	857	705	828	514
ENSMUSG00000004814	1	2	0	0	2	3	0	2	1	2	4	0	0	0	0	0	0	0	0	0
ENSMUSG00000004815	885	814	1111	1055	1009	946	794	859	990	811	985	975	963	970	934	919	1222	971	1132	892
ENSMUSG00000004821	0	0	0	0	0	0	0	0	0	0	0	0	0	1	0	0	0	0	0	0
ENSMUSG00000004837	42	160	97	48	37	21	29	24	36	21	25	30	26	32	36	34	40	42	50	24
ENSMUSG00000004842	0	0	0	0	0	0	0	1	0	2	1	0	0	1	0	0	0	0	0	0
ENSMUSG00000004843	775	883	1267	1121	1047	978	794	779	1001	846	887	800	1011	1066	1067	912	1091	924	1179	843
ENSMUSG00000004846	407	220	647	249	234	186	188	210	236	185	237	206	509	444	439	405	538	346	582	362
ENSMUSG00000004849	363	272	486	342	375	328	266	304	338	284	347	301	393	321	416	401	505	385	482	366
ENSMUSG00000004864	579	783	1088	1085	1034	1097	815	748	929	795	868	862	948	876	1139	913	1037	888	1016	759
ENSMUSG00000004865	1513	1701	2441	1934	2069	1521	1551	1614	1862	1630	1995	2027	1803	1890	1898	1847	2387	2002	2436	1679
ENSMUSG00000004872	40	35	11	13	11	9	8	12	17	11	16	10	3	7	5	3	9	16	10	8
ENSMUSG00000004880	801	974	1140	811	799	752	588	627	734	567	736	764	812	855	809	795	913	795	1066	762
ENSMUSG00000004885	864	553	1729	1272	1123	834	768	864	920	669	963	774	1389	1120	1431	1277	1428	1001	1669	940
ENSMUSG00000004891	219	114	364	118	82	81	102	101	82	145	137	70	254	162	201	235	314	194	295	146
ENSMUSG00000004892	6	6	2	4	5	1	2	3	2	2	3	2	0	3	2	3	3	2	1	0
ENSMUSG00000004894	0	0	0	0	0	0	0	0	0	0	0	0	0	0	0	1	0	0	0	0
ENSMUSG00000004895	400	417	539	449	421	398	335	361	462	363	451	405	428	423	455	423	596	467	619	351
ENSMUSG00000004896	289	274	363	309	304	263	220	279	360	244	317	317	308	294	296	290	420	342	345	273
ENSMUSG00000004897	2114	2159	3291	2846	2782	2638	1973	2095	2720	2328	2631	2634	2776	2337	2793	2591	3441	2710	3483	2306
ENSMUSG00000004902	39	23	2	2	2	2	2	1	2	1	0	1	0	0	1	0	3	11	1	1
ENSMUSG00000004929	1434	2565	2626	3470	3022	2306	2381	2532	2641	2537	2960	2537	1937	2244	2273	1876	2604	2499	2854	2036
ENSMUSG00000004931	351	331	583	485	453	409	338	358	427	342	424	375	465	412	436	398	559	444	602	405
ENSMUSG00000004933	33	32	51	16	18	11	7	17	14	15	17	14	33	46	43	21	33	25	44	20
ENSMUSG00000004934	281	286	409	313	284	307	214	222	313	224	266	298	342	289	274	282	382	280	378	268
ENSMUSG00000004936	802	907	1425	1107	946	816	657	714	878	731	847	699	1176	1025	1117	1010	1179	924	1183	771
ENSMUSG00000004937	597	538	822	681	676	658	529	539	766	531	667	612	700	622	716	698	902	694	869	573
ENSMUSG00000004939	14	0	13	11	2	8	2	10	6	0	11	1	24	2	2	9	24	2	13	11
ENSMUSG00000004945	205	264	334	261	252	218	215	211	279	221	253	224	246	289	229	220	297	244	317	191
ENSMUSG00000004947	425	379	527	427	458	364	362	385	457	309	401	389	467	421	442	347	594	469	545	348
ENSMUSG00000004948	3	0	0	0	0	0	0	0	2	0	0	0	0	0	0	0	0	0	0	0
ENSMUSG00000004951	4480	4535	7532	6959	6048	4958	4601	4965	6060	4942	6130	5350	5092	6033	6415	6058	8113	6356	8254	5608
ENSMUSG00000004952	411	402	439	399	381	292	246	296	406	271	372	354	462	346	339	343	566	377	494	355
ENSMUSG00000004961	69	38	3	4	2	1	0	0	0	0	2	3	2	2	2	0	3	24	2	4
ENSMUSG00000004980	3373	3354	4452	3146	3088	2658	2353	2410	3506	2695	3395	3351	3207	2856	3177	3487	4272	3654	4540	2572
ENSMUSG00000004988	57	41	133	61	53	41	37	42	43	48	40	45	127	47	75	30	62	36	44	42
ENSMUSG00000004994	99	103	116	123	96	108	74	94	105	103	111	114	93	102	85	98	137	101	150	83
ENSMUSG00000004996	268	255	294	266	277	263	231	231	265	221	263	303	257	265	254	268	348	297	337	259
ENSMUSG00000005034	1033	912	1345	796	850	691	617	634	819	681	781	723	1008	959	946	925	1221	897	1105	828
ENSMUSG00000005043	197	173	188	126	126	121	92	102	129	90	133	129	163	168	126	137	211	177	208	128
ENSMUSG00000005045	37	31	30	60	48	39	45	43	41	55	50	44	17	16	26	18	42	26	35	29
ENSMUSG00000005054	594	465	1209	691	667	724	496	534	791	480	619	559	827	731	944	733	880	603	851	597
ENSMUSG00000005057	65	53	187	34	53	37	26	31	34	20	24	27	88	79	84	87	82	58	83	76
ENSMUSG00000005069	313	312	449	310	299	271	234	220	297	237	261	275	403	323	324	309	381	289	438	307
ENSMUSG00000005078	186	204	313	228	208	191	147	175	194	173	205	215	224	210	225	208	265	195	287	168
ENSMUSG00000005087	9856	10167	14791	11962	12952	10827	9574	9597	12623	10716	11704	12964	11563	12853	11162	12455	15132	12729	15363	11513
ENSMUSG00000005089	32	68	38	7	5	1	6	6	3	2	5	6	1	4	2	2	7	8	33	5
ENSMUSG00000005102	333	400	453	335	338	213	252	271	348	295	279	314	335	325	283	278	418	378	455	286
ENSMUSG00000005103	3593	3107	6199	3496	3451	2843	2393	2704	3416	2775	3235	3028	4407	4379	4409	4259	5219	4107	5514	3672
ENSMUSG00000005107	69	84	116	96	95	59	54	76	84	68	98	99	76	73	61	65	94	67	58	49
ENSMUSG00000005124	509	136	841	219	230	136	153	170	189	189	188	79	650	542	516	536	710	380	766	374
ENSMUSG00000005125	1412	905	2664	1301	1019	1153	967	886	1086	991	1026	798	2599	1857	1911	1847	1851	1069	1519	946
ENSMUSG00000005131	14	11	5	4	0	2	2	5	4	2	3	2	3	6	3	1	4	2	5	3
ENSMUSG00000005142	983	963	1269	775	771	710	588	645	817	659	786	699	1019	990	968	867	1105	966	1194	792
ENSMUSG00000005148	1591	1274	2372	2001	1953	2249	1541	1634	2266	1725	2042	2175	2104	1749	2121	1876	2697	2413	2859	1590
ENSMUSG00000005150	115	135	171	165	121	127	118	123	123	109	149	127	167	123	156	125	178	136	171	104
ENSMUSG00000005161	1622	3332	2947	3784	2932	2093	2317	2316	2614	3095	2973	2650	2070	2434	2256	2204	2679	2303	2890	1975
ENSMUSG00000005198	2137	1765	2677	1831	1716	1655	1388	1390	1999	1518	1736	1547	2079	1983	1849	1798	2340	1873	2413	1561
ENSMUSG00000005202	0	0	1	0	0	1	0	0	0	0	0	0	2	0	0	1	0	0	0	1
ENSMUSG00000005204	703	646	978	816	766	663	581	609	746	587	629	651	753	738	701	746	889	796	1003	656
ENSMUSG00000005220	9	15	7	11	12	7	6	4	11	6	10	5	5	4	2	3	9	6	6	3
ENSMUSG00000005225	231	249	305	263	206	228	191	186	234	165	224	198	241	256	277	238	279	233	314	237
ENSMUSG00000005232	0	0	0	0	0	0	0	0	0	1	0	0	0	0	1	0	0	0	0	0
ENSMUSG00000005233	92	59	128	62	58	60	46	50	63	28	43	61	87	104	80	100	102	79	94	68
ENSMUSG00000005237	944	478	19	45	54	21	17	22	34	24	26	15	13	25	20	18	26	377	51	17
ENSMUSG00000005251	1201	1115	1764	1562	1517	1438	1247	1395	1730	1387	1565	1683	1387	1491	1415	1501	2016	1616	1941	1451
ENSMUSG00000005262	628	566	770	603	629	552	482	514	678	527	618	567	606	577	596	577	731	586	734	553
ENSMUSG00000005267	106	85	85	90	63	59	53	76	79	67	72	46	74	67	57	64	76	67	109	48
ENSMUSG00000005268	361	535	528	498	544	542	425	450	664	517	595	733	392	547	294	449	499	437	601	542
ENSMUSG00000005299	756	706	1057	838	855	840	639	667	949	681	814	788	879	812	762	850	1076	864	1110	728
ENSMUSG00000005312	1609	1686	2486	2058	1941	1670	1444	1494	1863	1690	1884	1719	1797	1956	2010	1796	2300	2006	2543	1683
ENSMUSG00000005320	11	9	13	22	15	11	12	3	7	15	11	5	6	9	11	12	15	10	10	11
ENSMUSG00000005338	116	127	131	143	119	94	122	115	132	127	153	80	161	94	113	106	138	81	166	99
ENSMUSG00000005339	2	2	4	4	2	2	1	1	0	1	1	0	4	3	0	0	0	2	0	1
ENSMUSG00000005354	421	394	477	471	502	417	365	361	433	340	429	403	424	406	500	473	628	457	595	315
ENSMUSG00000005355	126	94	245	290	307	250	223	237	260	202	254	267	198	155	285	156	277	204	316	160
ENSMUSG00000005357	3	3	7	3	3	0	1	1	1	3	4	3	0	1	1	1	1	0	1	1
ENSMUSG00000005360	550	511	907	683	718	649	580	622	760	690	554	762	661	640	609	555	811	564	912	538
ENSMUSG00000005362	365	467	481	455	408	379	312	331	422	343	436	351	390	418	389	356	458	419	460	340
ENSMUSG00000005364	2	31	14	1	0	0	4	1	0	0	0	2	1	2	0	0	1	3	1	0
ENSMUSG00000005370	613	570	787	542	523	451	419	421	566	478	586	614	594	604	593	647	715	652	837	555
ENSMUSG00000005371	1135	1089	1575	1093	1049	1030	810	892	1146	929	1068	1030	1172	1233	1168	1158	1426	1214	1444	1012
ENSMUSG00000005373	29	1	24	29	20	32	14	28	24	8	25	6	37	11	8	11	30	10	22	18
ENSMUSG00000005374	468	362	602	448	405	318	290	288	411	334	333	400	526	481	452	441	552	461	589	384
ENSMUSG00000005378	233	228	292	203	227	201	174	169	250	186	226	226	205	223	221	230	286	226	313	188
ENSMUSG00000005397	1323	600	1881	639	470	337	374	423	536	475	648	284	1414	1212	1214	1178	1499	932	1605	840
ENSMUSG00000005410	395	215	634	249	206	166	147	166	205	154	205	273	461	374	377	392	497	337	491	411
ENSMUSG00000005413	489	438	976	622	498	509	454	361	461	429	420	408	759	559	749	552	741	563	922	581
ENSMUSG00000005417	6299	6327	8340	7667	7112	5525	5378	5613	6828	5831	6530	6270	6808	5455	6579	5359	7708	6162	7627	5065
ENSMUSG00000005442	1693	1574	2351	1600	1562	1538	1124	1335	1699	1198	1449	1480	2014	1579	1795	1531	2332	1720	2124	1545
ENSMUSG00000005447	148	122	195	144	140	120	103	112	119	105	138	105	148	146	155	110	184	169	188	107
ENSMUSG00000005465	41	150	79	13	20	24	25	17	17	14	17	13	32	28	33	20	32	21	41	24
ENSMUSG00000005469	504	471	778	575	507	470	382	459	519	450	509	429	612	525	585	576	737	526	747	460
ENSMUSG00000005470	75	34	106	40	50	40	27	23	45	23	32	38	59	51	65	68	72	61	88	54
ENSMUSG00000005474	0	4	3	8	3	2	1	4	3	4	3	0	2	0	0	0	3	2	2	1
ENSMUSG00000005481	451	423	721	517	461	399	321	370	471	379	428	463	518	512	498	513	647	506	660	492
ENSMUSG00000005483	1487	1568	2491	2136	1960	1771	1488	1522	2076	1688	1788	1843	1854	1830	1926	1748	2289	1854	2488	1758
ENSMUSG00000005493	7	12	16	14	11	9	9	10	7	13	8	11	15	12	11	11	14	24	19	11
ENSMUSG00000005501	1269	1042	1597	1205	1159	1197	995	938	1230	1157	1177	1308	1340	1418	1366	1376	1642	1457	1760	1285
ENSMUSG00000005503	0	0	0	0	0	0	0	0	0	0	1	0	0	0	0	0	0	0	0	0
ENSMUSG00000005505	253	289	300	375	327	249	222	248	277	326	306	292	207	260	262	255	303	304	366	272
ENSMUSG00000005506	1796	1570	2226	1536	1549	1287	1090	1209	1548	1279	1513	1576	1750	1746	1614	1522	2161	1719	2213	1563
ENSMUSG00000005510	395	490	605	625	508	490	382	453	444	431	514	432	472	468	500	442	639	507	651	408
ENSMUSG00000005514	1575	1310	1656	1725	1356	1194	1109	1160	1288	1128	1282	1275	1315	1220	1445	1302	1568	1461	1699	1048
ENSMUSG00000005533	2749	1743	2908	1877	1829	1710	1400	1550	2097	1577	1910	1800	2417	1901	2222	2327	2770	2400	3010	1964
ENSMUSG00000005534	1903	1339	2352	1514	1364	1453	1127	1302	1684	1227	1463	1352	1872	1699	1828	1691	2097	1697	2067	1466
ENSMUSG00000005540	58	499	128	18	15	7	8	14	4	17	7	2	1	11	3	4	10	39	61	7
ENSMUSG00000005547	2124	1002	324	611	341	349	196	302	152	224	197	471	282	192	179	85	150	632	301	153
ENSMUSG00000005553	0	1	0	2	1	1	0	2	1	0	0	1	0	1	2	0	1	2	0	2
ENSMUSG00000005566	1746	1578	2493	1690	1755	1579	1269	1369	1735	1495	1678	1684	1856	1815	1793	1766	2415	2040	2479	1788
ENSMUSG00000005575	596	615	995	736	750	639	516	551	729	587	720	627	749	701	725	707	897	741	968	616
ENSMUSG00000005580	391	467	477	574	476	349	365	468	520	484	580	513	414	345	320	293	522	484	543	273
ENSMUSG00000005583	673	1265	955	628	497	555	396	615	600	260	627	179	957	480	368	385	732	375	676	284
ENSMUSG00000005609	654	704	891	764	674	540	519	548	703	612	718	733	670	698	671	669	921	736	895	612
ENSMUSG00000005610	13095	13208	19357	15617	15155	13263	11133	11728	14051	13237	13920	14197	15256	16537	14847	14914	17914	15367	19075	14202
ENSMUSG00000005611	123	140	66	94	80	96	77	67	101	151	125	60	73	61	32	46	81	69	68	38
ENSMUSG00000005615	892	855	1309	1099	974	734	747	758	975	799	926	897	1037	951	921	876	1150	941	1187	825
ENSMUSG00000005621	715	785	830	668	640	555	510	521	676	501	615	592	693	615	624	589	877	714	846	614
ENSMUSG00000005625	907	809	1329	998	972	813	691	825	1005	774	968	896	966	917	958	857	1209	944	1202	891
ENSMUSG00000005628	32	11	34	63	36	78	38	53	51	7	56	6	78	17	19	17	53	16	32	21
ENSMUSG00000005640	16	45	12	2	2	3	3	2	2	1	0	1	2	1	0	0	3	13	12	3
ENSMUSG00000005649	1	0	0	0	0	1	0	1	0	0	0	1	0	0	1	0	1	0	0	0
ENSMUSG00000005656	738	826	1151	848	807	723	660	620	792	728	738	729	826	899	864	839	1031	803	1067	735
ENSMUSG00000005667	117	82	164	87	93	125	71	73	108	74	108	72	133	124	150	146	141	142	163	115
ENSMUSG00000005672	341	429	303	361	266	185	187	231	181	276	247	284	180	211	165	188	201	202	273	139
ENSMUSG00000005674	232	212	295	279	247	241	177	208	268	195	240	214	231	237	266	265	299	273	322	205
ENSMUSG00000005677	4	0	0	0	0	0	0	0	0	0	0	1	1	0	0	0	0	2	2	0
ENSMUSG00000005681	1	0	6	0	2	2	2	0	0	1	0	1	1	3	2	2	2	2	2	3
ENSMUSG00000005682	636	643	869	694	709	643	492	563	767	648	738	706	705	677	642	662	886	709	913	584
ENSMUSG00000005683	2471	2258	3576	3347	3263	3154	2373	2524	3225	2446	3032	2828	3094	2878	3022	2814	3732	3013	3632	2488
ENSMUSG00000005686	374	224	478	234	276	260	167	177	286	185	237	220	311	356	422	421	408	401	442	370
ENSMUSG00000005687	464	439	655	500	533	413	377	401	455	406	471	438	502	472	471	444	591	506	569	410
ENSMUSG00000005696	1	10	4	1	1	1	0	1	1	1	2	1	1	1	0	3	1	1	4	0
ENSMUSG00000005698	987	1078	1354	1087	1080	922	779	820	1141	956	1101	1184	1048	1006	1028	964	1320	1150	1418	910
ENSMUSG00000005699	36	41	43	37	35	33	34	31	38	30	41	23	47	31	28	40	54	24	38	36
ENSMUSG00000005705	6	6	6	4	2	5	1	1	1	0	2	0	5	2	2	3	7	7	4	1
ENSMUSG00000005716	2	0	6	27	10	47	24	40	54	1	28	0	16	6	2	14	10	3	8	1
ENSMUSG00000005718	81	67	90	81	71	54	77	86	111	91	121	114	87	62	69	66	128	124	145	74
ENSMUSG00000005732	486	414	735	488	464	350	320	376	478	402	509	536	474	532	487	565	762	564	792	531
ENSMUSG00000005763	37	97	27	7	9	13	16	4	8	8	6	5	15	10	7	9	17	15	13	14
ENSMUSG00000005774	352	382	527	286	350	298	211	291	344	288	314	321	331	367	305	306	455	338	430	257
ENSMUSG00000005779	858	929	1380	1057	1010	808	708	792	952	880	969	905	976	1047	1023	888	1191	899	1223	888
ENSMUSG00000005800	15	2	48	4	1	5	3	1	1	5	0	0	12	27	33	21	8	11	16	20
ENSMUSG00000005802	1232	2056	2440	2327	1978	1691	1550	1339	1684	1563	1719	1547	2058	1959	2119	1793	2049	1492	2128	1552
ENSMUSG00000005803	333	216	340	260	215	219	157	155	229	147	192	123	299	237	287	218	301	260	306	185
ENSMUSG00000005804	186	189	312	214	183	176	151	152	189	200	217	185	224	228	233	208	255	194	285	170
ENSMUSG00000005813	689	680	892	631	652	559	459	462	679	519	599	634	779	708	735	692	876	706	917	679
ENSMUSG00000005823	507	502	602	503	479	431	382	382	445	417	458	388	485	476	449	400	577	478	531	413
ENSMUSG00000005824	15	7	12	4	1	3	3	2	6	2	0	3	12	9	15	5	11	8	11	6
ENSMUSG00000005836	5	9	7	11	8	4	4	7	9	9	4	2	6	4	5	4	4	4	7	3
ENSMUSG00000005846	703	674	958	813	780	589	578	642	738	660	739	795	659	776	678	747	926	787	1005	760
ENSMUSG00000005864	0	2	1	1	1	0	0	0	2	0	0	0	1	1	1	1	0	0	0	2
ENSMUSG00000005871	2218	2129	2676	2053	2023	1753	1560	1636	2045	1600	1978	1934	2074	2049	2042	2011	2770	2260	2730	1790
ENSMUSG00000005873	1079	1092	1322	1220	1200	878	881	979	1137	987	1084	946	1135	1017	1119	999	1415	1091	1302	795
ENSMUSG00000005881	609	652	870	715	664	598	481	528	656	573	635	572	646	648	690	662	830	661	842	511
ENSMUSG00000005882	307	327	358	329	305	260	248	273	351	274	339	309	259	283	269	277	357	309	387	270
ENSMUSG00000005883	7	19	5	3	7	6	4	7	12	7	6	18	6	8	5	8	14	11	6	2
ENSMUSG00000005886	1683	2338	2442	2594	2275	1942	1715	1813	2185	1755	2033	1905	2014	1975	2115	1764	2396	1926	2322	1680
ENSMUSG00000005891	0	0	0	0	0	0	0	0	0	0	0	0	0	0	0	0	0	0	0	0
ENSMUSG00000005892	1	0	2	0	0	0	1	0	1	0	0	0	1	0	1	2	1	0	1	1
ENSMUSG00000005893	1486	1479	1844	1425	1329	1196	987	1100	1502	1205	1357	1302	1402	1410	1430	1255	1770	1441	1822	1207
ENSMUSG00000005897	293	273	366	302	257	219	196	227	253	251	281	297	283	279	282	260	377	298	378	222
ENSMUSG00000005899	417	342	458	420	380	302	285	325	388	304	360	402	352	358	355	366	464	439	479	389
ENSMUSG00000005907	291	290	321	262	301	265	185	235	279	243	291	280	283	278	246	283	336	275	351	274
ENSMUSG00000005917	105	56	48	36	56	47	30	32	62	29	48	70	49	36	41	32	40	66	61	47
ENSMUSG00000005936	842	892	1314	904	929	880	702	738	996	820	953	831	1067	1011	992	984	1252	1022	1258	795
ENSMUSG00000005947	48	46	57	41	67	119	68	35	110	15	31	28	93	77	99	93	63	63	84	36
ENSMUSG00000005949	273	274	406	314	291	322	257	248	322	271	318	291	294	310	327	297	390	312	345	262
ENSMUSG00000005950	15	9	34	15	24	29	17	11	30	10	12	7	32	7	40	16	25	10	23	17
ENSMUSG00000005951	77	88	89	95	73	88	78	100	75	85	101	82	54	68	68	53	96	56	88	58
ENSMUSG00000005952	4	4	8	7	3	7	4	4	9	5	3	8	5	3	1	2	2	4	4	4
ENSMUSG00000005958	1039	1077	1511	1487	1383	1147	1053	1038	1328	1206	1214	1106	1380	1093	1360	1082	1498	1154	1414	907
ENSMUSG00000005968	887	1764	1502	2210	1876	1181	1323	1401	1475	1472	1624	1637	1145	1260	1183	930	1513	1186	1525	1193
ENSMUSG00000005973	1445	1677	3148	2057	1733	1457	1368	1242	1558	1543	1619	1487	2206	2270	2238	2249	2678	1974	2696	1723
ENSMUSG00000005980	0	0	4	0	0	0	0	0	0	0	0	0	0	0	0	0	0	0	0	0
ENSMUSG00000005981	776	711	1023	795	693	603	599	686	788	686	872	834	684	734	722	660	1051	833	1021	725
ENSMUSG00000005982	481	421	637	495	462	389	330	392	466	428	478	489	500	439	498	426	592	572	651	484
ENSMUSG00000005983	60	35	40	22	16	20	14	18	34	24	23	21	25	15	26	20	29	32	44	15
ENSMUSG00000005986	207	244	252	230	239	201	172	200	247	192	206	181	170	207	208	161	205	197	210	167
ENSMUSG00000005994	3	5	2	8	5	1	5	7	5	6	7	3	2	3	1	0	5	1	2	2
ENSMUSG00000006005	3255	3214	4439	3159	2980	2559	2431	2498	3299	2652	3284	3100	3247	3272	2989	3263	4431	3619	4537	2931
ENSMUSG00000006007	0	1	0	0	0	1	0	0	0	0	0	1	0	0	0	0	0	0	0	0
ENSMUSG00000006010	423	401	518	440	397	329	266	337	468	373	404	367	427	432	404	384	531	447	489	312
ENSMUSG00000006014	102	4	88	13	8	18	10	11	23	7	17	3	131	28	14	77	139	21	57	43
ENSMUSG00000006019	272	262	385	315	289	314	237	241	334	247	253	273	349	264	337	244	383	330	374	287
ENSMUSG00000006021	151	137	160	151	161	156	96	143	148	163	152	131	147	141	128	150	172	148	157	110
ENSMUSG00000006024	1051	1027	1534	1368	1265	1180	915	1011	1209	1001	1209	1154	1217	1151	1185	1077	1473	1146	1436	1061
ENSMUSG00000006050	534	533	718	483	455	412	362	371	509	417	480	448	522	565	501	476	620	465	633	440
ENSMUSG00000006056	18	15	0	1	1	0	0	0	0	0	0	0	0	0	0	0	0	4	0	0
ENSMUSG00000006057	609	493	811	685	617	613	454	569	677	525	708	547	634	620	594	551	888	641	749	597
ENSMUSG00000006058	274	272	324	274	290	260	197	215	296	228	273	246	304	317	306	316	349	293	355	235
ENSMUSG00000006095	309	259	424	326	280	271	258	270	343	274	346	323	286	298	347	283	401	343	471	276
ENSMUSG00000006127	537	592	674	613	615	544	437	523	729	501	616	577	556	489	549	485	712	597	662	413
ENSMUSG00000006134	633	608	914	742	712	622	564	627	720	574	694	683	738	700	740	677	963	739	832	611
ENSMUSG00000006143	29	13	13	21	29	16	13	25	24	28	23	20	18	9	15	11	19	14	22	10
ENSMUSG00000006154	1267	2315	2258	3393	2809	2407	2511	2383	2683	2392	2958	2510	1893	1599	2517	1554	2331	2150	2384	1930
ENSMUSG00000006169	2026	2292	2943	2596	2651	2081	2054	1993	2507	2093	2429	2311	2355	2440	2359	2219	2773	2444	3123	2052
ENSMUSG00000006179	22	15	39	12	6	29	22	12	13	12	18	14	34	23	38	26	36	20	37	25
ENSMUSG00000006191	408	445	503	381	419	357	314	369	461	361	476	418	381	424	380	372	492	442	541	335
ENSMUSG00000006200	0	0	0	0	0	0	0	0	0	0	0	0	0	0	0	0	1	0	0	0
ENSMUSG00000006204	2	0	2	5	1	4	3	2	0	2	1	2	3	1	1	1	2	1	1	1
ENSMUSG00000006205	1109	1023	2098	1098	1111	714	767	909	1048	916	1054	715	1738	1329	1656	1269	1763	1201	1758	894
ENSMUSG00000006215	447	549	601	606	595	540	495	508	638	518	595	587	483	415	472	486	694	556	691	449
ENSMUSG00000006216	2	2	0	0	0	0	0	1	0	0	0	0	1	0	0	2	1	0	1	1
ENSMUSG00000006218	54	76	80	104	106	106	71	74	95	52	66	84	101	75	86	75	94	79	86	60
ENSMUSG00000006219	296	51	428	49	41	32	44	19	63	48	45	29	325	221	236	238	288	174	236	174
ENSMUSG00000006221	186	9	115	81	54	111	58	126	100	30	74	14	326	38	54	93	234	24	122	107
ENSMUSG00000006235	0	7	2	0	2	1	2	3	4	1	1	3	4	1	0	2	1	2	3	1
ENSMUSG00000006241	31	32	25	30	27	15	17	23	26	24	25	37	25	29	21	29	27	32	32	28
ENSMUSG00000006262	1536	1861	2387	2081	1978	1703	1551	1453	1765	1615	1857	1863	1929	1898	2020	1822	2147	1833	2246	1645
ENSMUSG00000006269	56	27	0	0	0	1	0	0	0	0	0	0	0	0	0	1	2	12	0	0
ENSMUSG00000006270	0	0	0	0	0	0	0	0	0	0	1	0	0	0	0	0	0	0	0	0
ENSMUSG00000006273	1883	2570	3124	2893	2710	2460	2206	2020	2482	2413	2373	2263	2697	3006	2939	2717	3136	2701	3139	2319
ENSMUSG00000006276	1274	1302	1636	1361	1437	1172	1001	1190	1424	1146	1382	1347	1247	1240	1176	1248	1623	1442	1730	1161
ENSMUSG00000006281	1033	769	1173	858	831	857	639	714	966	660	765	756	1080	930	945	883	1249	887	1157	728
ENSMUSG00000006288	293	276	287	279	250	203	196	205	258	227	242	222	218	221	176	218	278	252	267	227
ENSMUSG00000006289	215	201	254	208	225	218	185	183	230	195	257	229	194	212	227	204	270	193	265	206
ENSMUSG00000006299	936	1017	1357	1139	1135	1025	848	897	1158	948	1068	1079	1098	1030	1069	1023	1302	1167	1383	867
ENSMUSG00000006301	1991	2039	3255	2856	2670	2610	1965	2118	2697	2134	2540	2132	3019	2368	2829	2451	3090	2273	2936	2023
ENSMUSG00000006304	2308	2252	3883	2671	2564	2265	1840	1896	2469	2146	2348	2268	3031	2945	3081	2971	3496	2744	3537	2433
ENSMUSG00000006307	1584	1453	1840	1529	1715	1581	1172	1221	1653	1318	1539	1517	1616	1306	1464	1576	2070	1662	1987	1437
ENSMUSG00000006310	5	9	13	6	5	6	6	7	4	2	6	0	8	3	5	1	5	6	7	4
ENSMUSG00000006311	0	0	0	0	0	0	0	0	0	0	0	0	0	0	0	0	0	0	0	0
ENSMUSG00000006313	11	5	13	8	8	3	6	11	8	6	2	9	6	8	5	4	9	5	7	8
ENSMUSG00000006315	347	305	503	400	368	381	258	314	348	311	328	347	357	382	375	349	478	379	473	369
ENSMUSG00000006333	5041	6249	8329	7106	6598	5823	5074	5261	6717	5943	6419	6946	6106	6239	6056	6072	7647	6401	8136	5394
ENSMUSG00000006335	91	106	130	114	101	122	79	78	101	102	118	99	93	85	92	86	123	117	128	94
ENSMUSG00000006342	225	185	475	261	240	212	163	170	219	139	165	156	349	241	311	237	318	204	331	197
ENSMUSG00000006344	49	45	114	56	35	36	31	22	37	31	32	23	93	59	80	55	58	49	66	50
ENSMUSG00000006345	423	336	1175	724	570	588	387	548	539	524	447	441	1185	402	899	305	801	345	593	304
ENSMUSG00000006356	1055	1610	1356	1986	2011	1590	1521	1605	2031	1599	2038	1627	1301	1023	1176	1158	1732	1428	1737	1013
ENSMUSG00000006360	561	472	664	389	397	344	263	301	497	300	451	288	659	413	520	358	609	448	670	373
ENSMUSG00000006362	128	142	161	120	101	126	91	82	139	80	123	59	130	103	106	97	161	110	150	102
ENSMUSG00000006369	1206	717	1674	895	778	574	536	614	662	617	591	482	1131	1332	1134	1214	1453	1021	1439	961
ENSMUSG00000006373	1332	1170	1294	1118	905	750	701	837	827	770	887	864	956	961	999	884	1140	1035	1140	769
ENSMUSG00000006378	718	1335	1122	1537	1444	1035	1099	1272	1317	1432	1463	1383	850	1068	879	925	1265	1172	1389	1033
ENSMUSG00000006386	290	172	378	205	153	156	128	170	208	165	183	140	366	288	284	271	405	258	371	286
ENSMUSG00000006389	1	1	0	1	0	1	1	0	0	1	1	2	2	1	1	1	0	0	0	0
ENSMUSG00000006390	1351	1754	2517	2418	2305	2360	1862	1720	2125	1828	2082	1790	2055	1991	2266	1981	2316	1906	2467	1903
ENSMUSG00000006392	411	402	581	450	414	372	353	305	410	403	395	422	428	413	425	406	530	443	592	371
ENSMUSG00000006395	102	112	135	140	120	81	82	102	129	83	115	117	107	89	96	113	134	108	137	85
ENSMUSG00000006398	295	202	552	317	311	299	194	213	305	204	253	318	344	351	323	296	444	316	374	306
ENSMUSG00000006403	262	39	759	64	67	27	30	40	54	31	46	22	408	361	492	393	384	223	416	237
ENSMUSG00000006411	1682	2462	3299	3379	3176	3149	2429	2453	3247	2382	2715	2702	3047	2490	2843	2606	3223	2687	3114	2230
ENSMUSG00000006412	159	95	216	161	174	139	125	144	203	138	205	176	164	131	161	184	236	180	251	130
ENSMUSG00000006418	458	513	645	504	479	468	384	397	556	476	409	521	489	463	463	472	625	517	631	415
ENSMUSG00000006423	492	434	582	459	470	369	334	314	446	417	464	421	493	484	446	453	598	467	553	432
ENSMUSG00000006435	87	50	28	35	29	51	15	34	36	8	31	10	47	15	27	19	48	40	28	15
ENSMUSG00000006442	289	225	343	275	264	185	188	227	248	255	283	319	273	257	251	271	336	354	392	321
ENSMUSG00000006445	1974	1400	3681	2513	2421	2182	1560	1622	2321	1411	1620	1832	3209	1983	2736	2056	2749	1729	2480	1761
ENSMUSG00000006456	502	377	595	457	400	372	310	367	424	362	425	384	497	440	475	463	618	484	611	437
ENSMUSG00000006457	119	7	172	17	26	43	19	55	16	2	19	1	285	55	74	143	184	21	106	86
ENSMUSG00000006462	31	32	67	52	41	42	28	39	52	34	36	30	51	35	52	53	43	42	56	25
ENSMUSG00000006463	123	114	136	86	95	90	73	78	98	90	95	64	135	100	95	123	115	112	126	86
ENSMUSG00000006464	268	194	182	163	177	122	128	133	157	165	176	142	110	114	120	117	180	187	163	99
ENSMUSG00000006469	1	1	0	1	4	2	1	0	2	1	2	0	1	1	1	2	1	1	0	1
ENSMUSG00000006471	840	873	1095	1048	1009	977	724	836	1009	856	956	884	908	904	837	861	1099	930	1140	804
ENSMUSG00000006476	329	288	423	345	331	288	298	298	368	292	330	242	343	284	279	276	399	296	359	234
ENSMUSG00000006488	0	0	0	0	0	0	0	0	0	0	0	0	0	0	0	0	0	0	1	0
ENSMUSG00000006490	0	0	0	0	0	0	0	0	0	0	0	0	0	0	0	0	0	0	0	0
ENSMUSG00000006494	735	774	1211	944	854	708	601	652	766	733	758	754	1044	1055	992	941	1151	905	1077	732
ENSMUSG00000006498	2956	2570	4069	2846	3048	2698	2236	2543	3182	2560	2958	3163	3084	3071	3037	2962	4291	3355	4092	2973
ENSMUSG00000006517	142	177	277	226	257	200	158	186	247	246	251	234	277	189	246	183	286	246	301	187
ENSMUSG00000006519	178	245	230	80	72	49	54	45	62	39	48	41	121	113	147	125	124	96	163	76
ENSMUSG00000006522	6	9	9	8	5	4	2	4	5	3	4	1	3	7	3	5	6	4	6	5
ENSMUSG00000006526	188	195	257	213	207	168	136	135	177	154	179	185	239	203	211	164	251	173	252	170
ENSMUSG00000006527	305	275	364	251	232	230	168	172	252	205	201	180	265	286	239	278	347	280	356	250
ENSMUSG00000006529	1	0	5	0	3	1	1	0	4	1	1	1	1	5	2	3	0	2	1	1
ENSMUSG00000006538	6	0	3	1	0	0	0	4	2	0	1	1	1	4	2	3	6	4	2	2
ENSMUSG00000006542	17	2	36	22	16	18	11	25	23	6	20	8	28	23	26	29	26	11	21	13
ENSMUSG00000006546	364	770	469	893	582	176	348	750	586	1118	858	1253	95	342	63	192	676	580	706	451
ENSMUSG00000006567	207	123	8	2	9	1	0	3	3	2	4	6	5	5	6	6	6	84	6	0
ENSMUSG00000006570	0	0	0	0	0	0	0	0	0	0	0	0	0	0	0	0	0	0	0	0
ENSMUSG00000006574	3	13	4	10	14	1	5	10	52	18	13	11	9	6	4	3	8	5	4	3
ENSMUSG00000006575	37	61	82	115	89	111	74	81	90	53	63	63	108	75	88	60	104	79	65	65
ENSMUSG00000006576	242	196	248	231	199	162	142	173	207	206	210	199	200	151	156	178	250	168	231	167
ENSMUSG00000006585	129	100	173	68	59	62	53	55	63	48	64	77	116	119	106	106	127	113	150	129
ENSMUSG00000006586	103	58	139	80	77	41	63	57	63	51	89	33	92	67	83	92	109	81	107	67
ENSMUSG00000006587	23	4	61	14	19	15	12	9	20	15	15	9	38	17	21	25	34	16	29	4
ENSMUSG00000006589	332	228	515	307	297	257	196	216	309	253	287	289	397	340	389	331	458	331	452	316
ENSMUSG00000006599	525	432	653	487	479	400	389	368	532	347	454	518	516	493	470	537	627	557	707	478
ENSMUSG00000006611	129	113	121	88	74	73	58	63	105	48	66	55	65	100	90	76	105	85	100	62
ENSMUSG00000006638	23	43	37	25	27	22	15	26	44	23	15	26	20	24	26	28	34	26	32	21
ENSMUSG00000006641	111	151	158	161	165	109	114	110	150	152	161	192	124	135	117	115	189	165	163	130
ENSMUSG00000006642	4	7	12	11	10	4	4	5	9	6	5	4	11	7	10	10	13	7	11	10
ENSMUSG00000006649	12	16	47	45	19	40	19	20	22	17	18	19	20	23	23	22	26	26	36	21
ENSMUSG00000006651	40	58	90	62	48	66	51	49	67	38	40	29	78	46	58	51	65	46	65	44
ENSMUSG00000006673	1425	1182	1794	1368	1270	1148	990	1114	1341	1102	1365	1231	1399	1339	1388	1316	1871	1470	1919	1307
ENSMUSG00000006675	35	40	20	27	20	17	17	31	26	32	34	12	9	9	17	6	23	20	21	14
ENSMUSG00000006676	1853	1565	2250	1827	1851	1744	1279	1398	1805	1415	1596	1672	1906	1623	1829	1787	2232	1889	2245	1547
ENSMUSG00000006678	398	335	618	320	319	270	249	256	399	323	323	414	441	449	405	414	573	397	551	456
ENSMUSG00000006699	3271	3383	4854	3677	3356	2828	2559	2633	3264	2945	3305	3158	3956	3875	3850	3492	4337	3549	4486	3238
ENSMUSG00000006705	290	299	436	346	342	292	256	291	342	300	287	315	324	363	323	343	411	371	426	331
ENSMUSG00000006711	44	26	6	5	8	3	2	11	7	7	8	4	6	5	4	7	9	19	7	5
ENSMUSG00000006715	58	37	127	55	54	48	41	49	57	41	41	50	114	72	94	84	98	69	106	76
ENSMUSG00000006717	109	122	127	124	130	99	89	116	96	88	138	92	106	103	94	111	128	135	118	96
ENSMUSG00000006720	15	14	10	7	8	6	3	4	5	3	10	8	3	7	9	4	8	9	8	5
ENSMUSG00000006724	10	7	19	12	15	14	5	13	10	15	7	9	16	7	9	6	9	18	12	10
ENSMUSG00000006728	1001	828	1378	920	891	699	638	685	778	850	818	974	969	1003	905	965	1219	1082	1214	913
ENSMUSG00000006731	573	605	987	386	304	340	205	269	342	176	221	220	710	498	682	473	695	536	640	378
ENSMUSG00000006732	191	148	231	210	174	157	133	180	181	168	212	214	170	158	173	172	244	192	254	181
ENSMUSG00000006736	601	512	859	516	538	410	404	363	453	454	512	400	681	598	626	597	759	592	732	484
ENSMUSG00000006740	4342	4673	6532	5329	5235	4292	3849	3899	5047	4201	4869	4584	5028	5176	5030	5035	6038	5189	6385	4654
ENSMUSG00000006763	183	179	232	186	170	147	141	137	159	162	172	201	175	189	148	177	227	217	229	178
ENSMUSG00000006764	1	0	0	0	0	0	0	1	0	1	1	0	1	0	1	0	2	0	0	0
ENSMUSG00000006777	1077	584	1660	1537	1518	1371	947	1055	1311	617	1059	859	1540	1278	1864	1106	1868	1440	1796	1094
ENSMUSG00000006782	270	450	232	306	195	209	221	192	162	295	235	136	151	150	129	194	175	173	279	101
ENSMUSG00000006784	164	86	8	7	3	4	1	5	10	3	5	1	1	1	5	4	3	57	5	4
ENSMUSG00000006800	453	296	413	266	294	291	245	253	390	295	379	295	326	284	328	286	456	410	447	277
ENSMUSG00000006818	945	840	1447	1091	969	837	718	828	961	802	961	858	975	1026	1069	949	1163	968	1324	908
ENSMUSG00000006850	142	150	134	131	98	92	104	112	111	110	97	102	102	110	112	93	144	128	143	97
ENSMUSG00000006906	333	221	437	316	356	405	280	286	407	270	327	299	440	321	339	333	379	332	406	293
ENSMUSG00000006920	839	901	1009	941	933	899	734	829	1005	878	1028	808	908	801	885	770	1134	956	1047	714
ENSMUSG00000006930	52	75	35	15	10	14	9	13	18	2	7	11	20	15	7	21	19	38	29	12
ENSMUSG00000006931	472	538	995	693	659	515	476	517	641	512	556	527	739	643	730	624	897	607	854	548
ENSMUSG00000006932	9582	8695	13035	10318	10193	8941	7628	8125	10391	8794	10152	9405	10167	10609	10783	10043	12991	10536	13084	8878
ENSMUSG00000006941	110	130	146	92	88	92	82	77	106	86	118	101	96	92	119	112	118	90	130	86
ENSMUSG00000006948	0	13	2	5	7	3	4	5	6	6	10	6	0	3	3	0	3	0	6	3
ENSMUSG00000006958	51	40	53	41	46	41	25	31	46	33	51	21	61	30	41	37	66	37	68	28
ENSMUSG00000006998	2263	2187	3346	2793	2686	2319	1846	1975	2462	2016	2496	2278	2945	2637	2924	2725	3425	2582	3300	2154
ENSMUSG00000007021	1	1	0	0	2	0	0	0	1	2	0	1	6	4	5	0	3	2	0	3
ENSMUSG00000007029	1392	1248	1891	1293	1244	1133	851	1024	1225	991	1153	1198	1411	1245	1455	1322	1771	1526	1824	1215
ENSMUSG00000007030	90	98	101	131	116	115	88	118	111	98	107	129	140	90	104	80	141	105	120	69
ENSMUSG00000007033	14	1	8	9	6	4	1	3	12	5	3	4	18	2	3	5	13	9	8	4
ENSMUSG00000007034	277	143	3	3	3	0	2	4	1	1	2	1	3	2	5	0	3	101	5	1
ENSMUSG00000007035	60	52	70	58	58	37	29	54	45	64	44	68	63	57	60	46	57	55	69	62
ENSMUSG00000007036	521	465	583	534	475	454	340	381	512	376	433	383	463	404	454	435	532	470	537	393
ENSMUSG00000007038	174	159	257	147	127	139	98	114	146	109	109	104	203	145	162	158	172	159	182	133
ENSMUSG00000007039	92	154	161	177	147	84	126	120	149	165	160	129	147	115	119	109	165	108	132	78
ENSMUSG00000007041	1678	1621	2588	1988	2002	1831	1499	1540	2068	1534	1833	1782	1965	1766	1961	1762	2428	1837	2399	1542
ENSMUSG00000007050	117	120	195	93	129	96	77	103	126	110	105	117	130	131	165	119	169	138	207	126
ENSMUSG00000007080	280	162	466	155	177	180	111	134	208	112	156	209	322	315	314	324	402	238	366	308
ENSMUSG00000007097	509	204	432	833	383	865	273	701	504	174	716	65	1122	136	144	243	527	123	484	164
ENSMUSG00000007107	3	0	1	2	0	1	0	0	0	0	0	1	0	0	1	1	0	0	0	0
ENSMUSG00000007122	92	2	178	159	72	173	58	124	110	1	151	2	270	32	45	69	171	24	113	57
ENSMUSG00000007207	89	54	123	54	67	64	59	50	72	49	67	38	90	60	89	83	127	81	86	59
ENSMUSG00000007209	0	0	0	0	0	0	1	0	0	0	0	0	0	1	0	0	0	0	0	0
ENSMUSG00000007216	21	35	38	27	21	22	17	14	22	26	38	23	27	17	29	18	27	26	30	17
ENSMUSG00000007279	27	49	40	60	47	22	44	36	45	31	34	18	40	35	20	32	43	35	38	15
ENSMUSG00000007338	193	212	236	221	207	164	149	161	183	171	208	211	200	203	192	196	230	210	264	189
ENSMUSG00000007379	1023	1612	1797	2041	1842	1407	1364	1427	1709	1630	1732	1861	1479	1553	1342	1428	1759	1465	1825	1317
ENSMUSG00000007411	1201	1123	1778	1270	1254	1041	863	984	1277	941	1186	1081	1325	1305	1368	1336	1711	1325	1719	1191
ENSMUSG00000007415	485	486	674	507	518	424	339	316	462	371	439	400	556	508	543	550	575	559	607	432
ENSMUSG00000007440	4	1	1	1	1	3	0	1	4	1	1	3	4	5	1	1	2	1	0	0
ENSMUSG00000007457	1065	1435	0	1	37	1	12	2	0	0	0	1	0	0	0	1	1	4	0	0
ENSMUSG00000007458	1606	1314	2398	1468	1376	1351	941	1078	1293	1152	1294	1363	1764	1825	1817	1675	2032	1620	2158	1504
ENSMUSG00000007476	213	179	390	219	211	189	123	162	200	170	168	167	259	218	281	240	293	240	352	229
ENSMUSG00000007480	0	0	0	2	1	1	1	2	0	0	0	0	0	1	1	0	1	2	0	0
ENSMUSG00000007564	1944	1842	2674	2244	2186	1883	1631	1770	2172	1877	2153	2099	2174	2116	2104	1956	2623	2206	2652	1898
ENSMUSG00000007570	200	167	263	233	215	198	174	167	224	201	207	210	193	207	195	193	281	173	259	182
ENSMUSG00000007589	190	153	258	162	136	157	92	118	131	126	141	126	182	187	155	168	210	151	231	122
ENSMUSG00000007591	33	22	41	45	24	25	21	22	17	21	19	24	39	30	38	30	47	49	40	27
ENSMUSG00000007594	10	4	15	1	3	1	1	1	2	3	3	2	14	5	9	9	8	8	7	7
ENSMUSG00000007603	296	268	345	318	304	323	213	253	368	223	303	298	297	258	273	270	363	324	376	242
ENSMUSG00000007610	182	149	236	152	167	134	139	150	196	154	169	163	184	158	155	168	215	195	249	158
ENSMUSG00000007613	1360	1063	1657	898	967	893	749	772	1095	816	920	853	1365	1480	1396	1222	1545	1213	1700	1018
ENSMUSG00000007617	444	350	592	403	410	317	288	330	386	359	428	391	443	453	416	420	567	426	547	417
ENSMUSG00000007646	26	20	28	17	23	14	12	17	18	22	30	19	24	27	15	20	32	24	31	15
ENSMUSG00000007653	2	3	2	7	0	2	1	2	6	0	5	1	6	2	4	2	7	3	3	1
ENSMUSG00000007655	1628	962	2074	1057	981	750	783	851	1252	989	1359	1085	2112	1425	1697	1503	2144	1467	2278	1158
ENSMUSG00000007656	957	1048	1443	1198	1156	913	900	948	1144	1040	1184	1132	1060	1258	1061	1071	1566	1261	1479	1085
ENSMUSG00000007659	635	672	866	770	684	670	544	486	711	617	682	564	726	588	725	647	719	649	841	504
ENSMUSG00000007670	1435	1114	1711	1359	1316	1216	960	1035	1369	1149	1276	1378	1461	1299	1270	1502	1890	1555	1824	1273
ENSMUSG00000007682	539	306	1518	371	336	202	288	326	430	379	430	320	642	718	783	931	597	524	858	594
ENSMUSG00000007721	214	197	339	253	296	261	208	209	284	190	242	211	262	240	259	249	313	256	354	242
ENSMUSG00000007739	1781	1737	2229	1858	1716	1468	1281	1452	1678	1559	1699	1810	1645	1960	1704	1657	2256	1818	2250	1617
ENSMUSG00000007777	76	138	124	158	150	126	104	118	128	124	133	114	101	112	108	119	134	108	121	80
ENSMUSG00000007783	169	124	166	145	148	113	113	130	152	122	129	93	145	119	128	114	194	139	179	77
ENSMUSG00000007805	33	51	58	53	45	25	13	42	40	35	35	20	41	42	31	40	46	26	51	24
ENSMUSG00000007812	706	672	892	691	664	573	470	507	673	525	610	632	705	703	677	637	873	710	824	591
ENSMUSG00000007815	2800	2375	3975	2771	2750	2443	2256	2121	2902	2269	2721	2575	3452	3143	3185	3071	3886	2996	3960	2660
ENSMUSG00000007817	3239	2585	4408	3890	3665	2918	2736	2843	3765	2915	3492	3300	3922	3111	3485	3165	4217	3281	4219	2865
ENSMUSG00000007827	200	166	226	160	157	134	133	166	147	167	199	202	167	171	163	162	236	221	256	162
ENSMUSG00000007833	467	446	633	444	464	405	362	387	492	396	440	509	399	450	400	447	570	507	529	410
ENSMUSG00000007836	990	974	1368	1025	991	961	719	689	948	757	882	1004	1071	1066	1010	1092	1442	1139	1326	841
ENSMUSG00000007837	151	140	221	177	188	203	135	151	217	134	187	138	187	182	177	191	243	214	231	172
ENSMUSG00000007850	3382	3634	4419	3263	3360	2794	2484	2749	3437	2994	3413	3333	3249	3265	3451	3488	4390	3670	4473	2877
ENSMUSG00000007867	213	144	190	98	113	72	73	84	106	68	122	74	139	112	131	132	168	159	160	89
ENSMUSG00000007872	826	1170	1138	1441	1268	961	885	976	1199	945	900	1235	744	914	670	684	1074	860	950	763
ENSMUSG00000007877	117	0	110	411	219	506	126	352	289	7	311	6	309	20	63	64	186	11	114	42
ENSMUSG00000007880	2720	2433	3301	2509	2573	2403	1997	1958	2679	2019	2331	2489	2592	2431	2358	2382	3290	2803	3319	2359
ENSMUSG00000007888	106	160	98	184	165	97	127	143	117	142	183	150	82	67	45	70	130	107	108	48
ENSMUSG00000007891	3088	3150	6224	4865	4175	3930	2859	2962	3564	2973	3398	3074	5196	4399	5570	4192	5008	3662	5103	3414
ENSMUSG00000007892	5753	7987	10285	9609	8427	7755	6180	6538	8257	7423	7184	7735	7427	8144	7293	7269	8928	7304	9567	7445
ENSMUSG00000007907	300	386	0	1	9	0	0	1	0	0	0	0	0	0	0	0	0	2	0	1
ENSMUSG00000007908	73	80	117	81	97	68	60	60	72	54	69	57	103	99	117	79	99	75	85	64
ENSMUSG00000007944	0	0	0	0	0	1	0	0	0	0	0	0	0	0	0	0	0	0	0	0
ENSMUSG00000007946	3	1	1	0	1	0	0	1	0	1	0	0	1	3	0	1	0	1	2	0
ENSMUSG00000007950	119	160	134	143	132	95	96	83	105	96	103	79	97	91	101	88	138	118	145	75
ENSMUSG00000007987	217	157	157	137	159	121	116	105	149	130	145	125	138	113	144	133	194	161	168	112
ENSMUSG00000007989	293	310	225	308	241	207	212	233	209	351	313	341	132	230	143	214	310	290	288	234
ENSMUSG00000008028	5	4	1	2	3	6	2	4	5	3	1	4	3	3	2	0	1	3	3	1
ENSMUSG00000008035	518	669	899	932	836	638	589	588	691	715	744	817	672	631	745	592	736	599	824	636
ENSMUSG00000008036	513	476	878	592	555	501	387	458	538	483	475	482	588	586	582	509	742	569	727	568
ENSMUSG00000008090	119	70	141	114	88	76	51	78	75	64	87	43	120	102	89	91	127	74	116	75
ENSMUSG00000008129	0	5	4	5	3	3	3	2	2	3	1	9	6	1	3	3	3	2	1	5
ENSMUSG00000008136	598	459	803	476	499	383	321	352	455	319	430	427	639	673	632	556	778	582	731	592
ENSMUSG00000008140	494	465	805	593	508	469	353	424	497	430	470	447	590	540	568	577	764	583	683	457
ENSMUSG00000008153	10	3	1	3	2	3	3	2	4	3	4	4	3	1	1	7	4	0	2	0
ENSMUSG00000008167	273	175	289	227	224	227	167	167	212	165	252	204	266	214	278	202	249	211	261	211
ENSMUSG00000008193	69	483	157	15	23	6	9	19	10	15	18	7	7	26	13	14	18	32	73	19
ENSMUSG00000008200	1196	1279	1494	1212	1248	1019	941	1028	1370	1034	1209	1219	1238	1119	1111	1098	1481	1237	1556	1138
ENSMUSG00000008206	785	1434	953	1269	1378	792	1069	1095	1370	1299	1389	1441	675	957	584	764	1145	1077	1192	909
ENSMUSG00000008226	186	179	160	192	166	122	130	148	154	159	215	193	122	123	137	156	210	210	179	144
ENSMUSG00000008301	272	239	346	300	243	223	214	241	278	270	262	307	258	258	234	264	335	289	389	243
ENSMUSG00000008305	661	605	625	607	619	520	496	517	660	502	624	544	540	540	567	539	720	635	717	472
ENSMUSG00000008307	152	106	161	125	121	88	104	88	120	92	153	111	128	122	114	126	124	144	165	105
ENSMUSG00000008318	59	66	82	23	15	17	13	13	18	15	17	8	45	41	59	34	48	44	53	37
ENSMUSG00000008333	207	220	350	247	215	153	169	169	214	195	256	245	235	209	234	225	274	237	324	232
ENSMUSG00000008348	1328	1391	1945	1586	1454	1294	1202	1176	1550	1364	1524	1093	1386	1320	1486	1249	1566	1323	1858	1013
ENSMUSG00000008373	383	343	490	427	367	348	321	324	420	360	461	453	386	389	370	390	579	435	592	386
ENSMUSG00000008384	178	233	335	265	246	230	211	153	220	173	187	173	252	209	199	183	250	173	198	165
ENSMUSG00000008393	486	368	747	400	408	414	279	313	422	294	319	298	610	447	538	493	543	399	533	395
ENSMUSG00000008398	650	366	1177	370	379	314	278	291	381	294	335	290	959	666	751	677	890	581	850	515
ENSMUSG00000008429	416	480	657	610	596	519	469	463	587	483	550	499	586	478	568	478	614	508	665	425
ENSMUSG00000008435	366	551	529	646	598	484	423	404	457	445	511	497	460	453	478	411	520	446	500	396
ENSMUSG00000008438	5	8	9	9	3	11	4	9	8	8	12	8	7	3	8	7	10	8	11	4
ENSMUSG00000008450	179	177	253	203	202	157	147	178	210	172	217	168	182	190	167	182	253	208	249	208
ENSMUSG00000008461	89	143	130	210	196	158	130	160	148	184	201	179	125	154	130	132	183	171	203	96
ENSMUSG00000008475	1373	1213	2389	1279	1226	1260	982	965	1318	998	1113	1040	1963	1730	1905	1650	1963	1456	1981	1385
ENSMUSG00000008482	3	2	5	3	2	6	0	2	1	2	0	3	2	2	3	4	7	7	4	0
ENSMUSG00000008489	2	1	0	1	1	0	1	0	1	3	0	0	0	0	0	0	1	2	0	2
ENSMUSG00000008496	43	170	116	26	18	12	18	24	32	13	22	11	24	22	28	18	30	44	54	20
ENSMUSG00000008540	434	259	466	254	255	257	158	207	232	157	211	212	298	381	361	325	350	307	379	307
ENSMUSG00000008575	4059	3582	4168	3771	3898	3237	2896	3087	4001	3336	3956	3857	3504	3463	2942	3134	4433	3605	4136	2977
ENSMUSG00000008590	0	0	0	0	0	0	1	0	0	0	0	0	0	0	0	0	0	0	0	0
ENSMUSG00000008601	1102	1467	1731	2145	1953	1651	1380	1502	1748	1650	1758	1852	1376	1434	1683	1457	2075	1505	1905	1287
ENSMUSG00000008604	719	674	979	806	819	713	622	657	848	684	766	861	751	667	716	729	959	860	1059	717
ENSMUSG00000008658	29	2	39	56	29	65	22	53	49	7	56	7	59	13	18	18	39	18	27	19
ENSMUSG00000008668	4534	5708	7508	6695	6178	4881	4540	4921	6222	5490	5651	6212	4485	5678	5162	5098	6538	5689	6894	5517
ENSMUSG00000008682	4937	6140	7583	6754	6323	5574	4478	4735	6010	5183	5594	6025	5358	6435	5933	5463	6754	5664	7019	5245
ENSMUSG00000008683	2645	4247	4605	4203	3690	3088	2684	2836	3502	3580	3633	3712	2787	3761	3279	3144	3831	3185	4105	3153
ENSMUSG00000008690	1063	1095	1635	1325	1254	1134	894	990	1200	1053	1132	1139	1341	1205	1244	1190	1511	1177	1486	1032
ENSMUSG00000008730	4185	3441	4688	3259	3200	3070	2283	2445	3161	2476	2840	2717	3631	3236	3597	3194	4106	3704	4319	2903
ENSMUSG00000008734	284	252	305	246	184	151	138	164	187	161	192	144	235	170	181	192	228	167	219	142
ENSMUSG00000008763	1834	1715	2316	1815	1652	1363	1166	1253	1583	1395	1607	1591	1817	1769	1759	1613	2144	1865	2164	1412
ENSMUSG00000008789	0	0	0	0	0	0	0	0	0	0	0	0	0	0	0	1	0	0	1	2
ENSMUSG00000008813	0	0	0	0	0	0	0	0	0	0	1	0	1	0	0	0	0	1	0	0
ENSMUSG00000008822	41	69	62	62	51	44	47	56	57	62	62	74	28	33	33	38	54	50	64	45
ENSMUSG00000008843	0	2	1	0	0	0	0	0	0	0	0	0	1	0	0	0	1	0	0	0
ENSMUSG00000008845	58	54	18	51	44	29	35	62	65	51	95	19	62	23	23	9	38	31	43	16
ENSMUSG00000008855	821	1330	1182	1468	1379	1027	957	1147	1259	1274	1220	1247	946	989	846	770	1222	1063	1318	809
ENSMUSG00000008859	589	637	901	791	809	703	614	626	804	705	834	731	786	708	767	696	989	803	1024	596
ENSMUSG00000008874	1	0	0	0	0	0	0	0	0	0	0	0	1	0	0	0	0	0	0	0
ENSMUSG00000008892	589	505	744	568	574	503	425	415	509	419	552	506	608	617	542	557	683	548	705	491
ENSMUSG00000008932	0	1	1	0	2	1	0	1	0	1	0	0	0	0	0	2	3	1	0	0
ENSMUSG00000008958	313	322	432	409	364	369	303	343	362	366	395	403	322	315	342	311	466	367	413	262
ENSMUSG00000008976	824	894	1219	964	878	818	689	703	942	782	868	787	922	926	919	863	1164	878	1101	747
ENSMUSG00000008999	694	877	851	897	928	747	699	737	918	984	1005	997	604	788	745	849	1113	899	1088	713
ENSMUSG00000009013	2590	3677	3920	4350	3783	3033	2984	2987	3629	3540	3913	3460	2660	3310	3118	3029	4224	3449	4381	3054
ENSMUSG00000009030	332	448	525	443	423	379	310	345	457	406	434	368	386	390	401	373	484	410	502	339
ENSMUSG00000009035	542	387	703	441	402	353	306	355	463	354	429	374	586	455	508	479	731	502	682	396
ENSMUSG00000009047	0	1	0	0	0	0	0	0	0	0	0	1	0	1	0	0	0	0	0	0
ENSMUSG00000009070	135	86	0	2	4	0	1	0	1	0	1	0	0	0	0	0	1	62	1	0
ENSMUSG00000009073	1483	1416	2059	1645	1639	1376	1147	1365	1693	1354	1632	1624	1741	1610	1598	1645	2208	1881	2032	1309
ENSMUSG00000009075	0	1	0	1	0	0	1	0	3	3	1	1	0	0	0	1	1	0	0	0
ENSMUSG00000009076	76	63	80	57	62	47	53	53	56	45	64	64	46	51	49	50	71	71	74	66
ENSMUSG00000009079	2767	2947	3863	3179	3236	2442	2349	2603	3504	2767	3239	3228	2761	2729	2715	2802	4075	3423	3974	2689
ENSMUSG00000009090	2104	2752	2772	3183	3117	2386	2249	2808	3309	3300	3449	3379	2087	2383	2072	2274	3199	3011	3395	2397
ENSMUSG00000009092	12	10	26	7	7	12	6	7	6	10	12	11	9	17	10	5	15	49	19	12
ENSMUSG00000009093	0	0	0	3	0	0	0	0	0	0	0	0	2	0	2	0	0	0	1	1
ENSMUSG00000009097	191	211	192	264	254	237	209	253	278	172	260	223	220	162	225	157	338	279	251	150
ENSMUSG00000009108	4	5	4	3	3	1	4	2	0	1	8	2	4	3	2	4	2	1	1	2
ENSMUSG00000009112	1155	1153	1664	1400	1382	1330	1064	1070	1507	1081	1404	1278	1559	1452	1437	1267	1743	1339	1655	1169
ENSMUSG00000009114	255	107	1	1	1	0	0	2	0	0	2	0	0	0	0	1	1	82	3	1
ENSMUSG00000009115	3	2	1	2	1	4	2	1	3	0	0	2	0	3	0	0	5	4	4	2
ENSMUSG00000009145	52	44	59	46	39	38	32	34	40	33	46	37	43	38	53	35	54	43	56	29
ENSMUSG00000009185	14	11	20	7	12	8	13	9	29	6	9	5	19	22	14	11	21	18	37	20
ENSMUSG00000009207	337	399	428	358	415	370	311	307	393	318	386	342	380	398	331	364	453	347	449	332
ENSMUSG00000009210	107	53	2	4	4	6	0	3	1	4	4	2	2	1	3	1	3	34	4	1
ENSMUSG00000009214	2	0	10	2	1	1	1	0	0	0	0	0	4	3	4	2	3	0	4	1
ENSMUSG00000009216	0	0	0	0	0	0	0	0	0	0	1	0	0	0	0	0	0	0	0	0
ENSMUSG00000009246	18	8	2	2	1	1	0	0	2	3	2	0	0	0	1	2	3	7	0	1
ENSMUSG00000009248	19	11	13	19	17	22	21	16	16	17	27	24	10	22	19	15	25	20	23	21
ENSMUSG00000009281	93	118	139	109	77	55	73	70	79	81	87	30	45	81	53	64	71	52	66	41
ENSMUSG00000009291	892	810	1236	894	776	707	634	641	793	676	737	624	1046	824	992	723	965	777	989	627
ENSMUSG00000009292	117	69	287	40	26	30	33	15	31	27	17	34	115	120	167	107	99	76	156	107
ENSMUSG00000009293	277	302	472	336	334	344	266	230	354	266	317	321	410	318	361	379	453	395	464	357
ENSMUSG00000009350	0	1	0	0	2	0	2	1	0	0	1	0	0	0	1	0	2	0	0	1
ENSMUSG00000009356	18	16	25	18	66	323	24	7	50	8	3	8	64	13	59	53	16	8	10	21
ENSMUSG00000009376	1096	632	1531	749	721	668	532	594	820	589	697	723	1361	942	1111	932	1258	921	1114	708
ENSMUSG00000009378	67	56	44	22	20	7	7	8	14	21	22	5	33	29	23	16	35	55	21	14
ENSMUSG00000009394	20	11	18	17	11	16	5	4	14	12	7	4	19	21	16	14	16	20	14	9
ENSMUSG00000009406	156	148	235	142	143	128	113	106	161	111	137	106	211	141	164	142	207	160	188	119
ENSMUSG00000009418	2243	1581	3230	2002	2026	1431	1352	1442	1828	1550	1814	1678	2591	2165	2157	2247	3227	2260	3069	2062
ENSMUSG00000009470	2757	2552	3648	2557	2551	2120	1898	1942	2578	2201	2449	2428	2949	3115	2890	2780	3567	2838	3642	2406
ENSMUSG00000009471	0	0	3	3	0	6	2	2	2	0	2	0	7	0	2	3	6	0	0	1
ENSMUSG00000009487	3	0	1	0	0	1	1	0	2	0	0	0	3	1	1	0	1	0	0	4
ENSMUSG00000009535	501	477	661	537	540	423	374	433	509	408	522	477	514	544	532	492	639	476	671	462
ENSMUSG00000009545	143	77	75	45	48	46	41	38	58	43	43	48	59	37	43	26	54	76	59	39
ENSMUSG00000009549	361	340	444	340	339	285	243	276	325	339	349	293	327	318	377	337	414	362	439	251
ENSMUSG00000009551	0	0	0	1	0	0	0	0	0	0	0	0	0	0	0	0	1	1	0	0
ENSMUSG00000009555	457	363	527	345	407	413	336	310	443	333	378	380	529	356	436	385	526	473	581	376
ENSMUSG00000009563	181	205	249	212	195	234	180	165	204	156	161	182	209	181	197	207	242	184	254	173
ENSMUSG00000009566	231	159	263	220	200	160	144	172	219	194	226	253	196	160	188	170	290	235	291	194
ENSMUSG00000009569	1474	986	1528	1102	1077	971	792	918	1021	943	1098	1062	1216	1164	1133	1166	1600	1347	1578	1117
ENSMUSG00000009575	1875	1488	2494	1479	1372	1150	1036	1151	1433	1316	1607	1474	1820	1835	1665	1683	2314	1799	2304	1606
ENSMUSG00000009580	1319	1999	3651	4392	3728	3280	2201	3895	4572	4314	3689	3799	3733	1508	2961	863	3323	1697	2722	1764
ENSMUSG00000009585	549	773	542	181	143	193	167	137	203	126	125	99	265	253	289	256	273	283	399	178
ENSMUSG00000009588	118	143	59	181	98	26	88	97	65	154	134	112	17	33	13	20	65	57	48	29
ENSMUSG00000009596	3	0	0	0	0	0	0	2	0	1	0	0	1	0	1	0	0	0	0	1
ENSMUSG00000009614	153	141	149	125	112	61	84	121	111	144	112	168	105	125	85	131	173	131	157	117
ENSMUSG00000009621	482	472	504	301	220	219	217	238	247	246	256	221	368	330	317	314	390	342	463	277
ENSMUSG00000009628	157	141	132	118	90	91	76	102	115	76	81	98	109	92	97	53	99	74	125	59
ENSMUSG00000009630	446	434	645	477	446	453	336	351	417	385	433	386	540	451	545	442	544	469	543	350
ENSMUSG00000009633	17	33	69	27	7	14	14	16	15	9	18	10	30	34	28	15	23	12	19	18
ENSMUSG00000009640	170	155	183	169	150	141	124	131	194	146	139	150	157	144	171	134	223	187	213	145
ENSMUSG00000009646	0	0	0	0	0	0	0	0	0	0	0	0	1	0	0	0	0	0	0	0
ENSMUSG00000009647	529	436	458	459	440	365	326	323	405	338	429	347	441	350	372	340	422	432	471	294
ENSMUSG00000009654	4	2	2	2	2	3	3	4	3	6	3	1	7	6	13	3	9	3	6	4
ENSMUSG00000009670	0	0	1	1	0	0	0	1	0	1	0	1	1	0	0	0	0	0	0	1
ENSMUSG00000009681	1012	742	1361	906	884	771	680	689	810	707	857	875	1207	957	1026	1017	1378	1072	1273	876
ENSMUSG00000009687	368	274	696	218	191	193	201	167	278	147	211	122	449	401	498	366	533	329	521	282
ENSMUSG00000009731	36	16	35	22	18	13	15	24	20	21	17	11	30	25	26	23	20	26	28	21
ENSMUSG00000009733	185	195	178	175	170	115	109	154	153	147	175	172	132	184	131	167	228	187	218	128
ENSMUSG00000009734	0	1	3	2	2	1	0	0	2	1	3	0	1	0	0	0	2	0	1	2
ENSMUSG00000009739	177	171	189	157	158	106	107	121	141	120	131	83	147	147	123	124	174	128	174	87
ENSMUSG00000009741	1117	1052	1405	1103	1206	991	845	889	1152	976	1047	1167	1062	1042	1082	1061	1417	1189	1414	1008
ENSMUSG00000009772	1102	1176	1472	1376	1287	968	990	956	1173	1014	1156	1240	1157	1264	1248	1244	1577	1331	1490	1143
ENSMUSG00000009828	518	381	556	438	449	345	327	349	467	365	423	387	448	409	393	376	510	432	510	326
ENSMUSG00000009863	499	486	661	564	589	490	398	470	562	483	602	555	439	466	453	411	582	460	609	463
ENSMUSG00000009876	10	4	8	13	6	10	5	8	11	13	18	6	8	14	3	6	13	6	11	11
ENSMUSG00000009894	441	404	578	457	410	351	280	342	405	357	395	394	412	434	436	403	518	470	572	393
ENSMUSG00000009900	68	77	70	109	85	71	60	65	85	87	103	89	58	56	41	63	95	84	78	49
ENSMUSG00000009905	451	461	506	549	500	476	372	363	498	384	479	436	454	423	500	453	547	463	546	347
ENSMUSG00000009907	1436	1615	2090	1867	1727	1630	1279	1331	1712	1529	1712	1503	1787	1715	1854	1667	2091	1615	2091	1397
ENSMUSG00000009927	2818	4395	4921	4843	4305	3440	3187	3375	4461	4025	4328	4339	2984	3884	3543	3253	4341	3518	4695	3546
ENSMUSG00000009941	2	2	2	0	0	1	1	1	1	0	0	1	1	0	0	1	1	1	3	3
ENSMUSG00000009995	570	711	796	673	656	614	524	551	672	594	630	624	641	625	624	584	797	643	758	583
ENSMUSG00000010021	475	254	5	22	19	18	34	21	9	24	12	12	4	6	5	11	6	175	34	4
ENSMUSG00000010025	570	555	458	466	438	372	313	373	468	401	450	410	405	393	423	354	491	453	529	275
ENSMUSG00000010044	153	92	9	8	11	3	7	8	4	5	4	3	7	6	3	3	6	69	5	1
ENSMUSG00000010045	342	376	508	433	392	389	308	355	417	362	417	426	468	364	437	410	503	431	580	356
ENSMUSG00000010047	217	205	387	294	263	194	174	191	249	186	222	253	279	222	264	228	331	261	323	220
ENSMUSG00000010048	376	319	485	334	391	278	277	298	367	314	392	485	354	346	330	374	508	406	490	358
ENSMUSG00000010051	226	128	257	197	200	179	125	165	214	177	205	190	197	188	170	167	248	217	270	161
ENSMUSG00000010054	138	187	244	243	174	157	151	136	170	130	151	159	186	158	188	172	215	204	251	155
ENSMUSG00000010057	154	172	258	259	230	187	170	166	219	194	228	179	166	173	198	169	249	205	223	180
ENSMUSG00000010064	46	28	69	117	65	77	45	81	75	37	95	72	55	35	27	24	71	56	48	39
ENSMUSG00000010066	12	10	5	14	18	15	10	7	23	10	7	7	7	5	4	5	6	7	13	2
ENSMUSG00000010067	416	417	757	483	438	465	302	318	410	299	340	337	561	474	531	492	565	435	588	392
ENSMUSG00000010080	1173	1849	2331	2487	2099	2156	1630	1315	1860	1528	1440	1461	1871	1577	2059	1481	1946	1517	1779	1410
ENSMUSG00000010086	4	1	2	4	7	6	2	4	8	4	10	1	0	3	2	0	2	3	2	0
ENSMUSG00000010095	1338	936	2037	1348	1315	1475	866	1015	1412	1042	1286	1218	1667	1391	1584	1431	1907	1499	1859	1312
ENSMUSG00000010097	1535	1422	1846	1425	1333	1232	1137	1199	1496	1215	1557	1366	1426	1266	1414	1390	1941	1596	2080	1368
ENSMUSG00000010110	846	900	1206	914	876	897	660	784	940	787	927	782	909	845	1008	875	1065	963	1072	742
ENSMUSG00000010122	33	24	31	36	36	24	11	24	13	20	19	21	21	15	4	14	28	21	22	21
ENSMUSG00000010136	156	66	0	0	5	1	0	0	3	0	0	0	0	1	0	0	0	37	4	0
ENSMUSG00000010142	43	144	62	17	14	12	8	7	12	10	18	6	13	20	10	9	15	31	38	9
ENSMUSG00000010154	72	90	71	86	78	78	67	47	72	52	63	67	79	65	74	81	68	72	85	43
ENSMUSG00000010175	115	107	190	112	94	79	93	69	107	77	101	69	160	130	111	87	134	95	115	76
ENSMUSG00000010205	648	450	807	488	538	448	341	409	552	369	465	484	609	522	547	560	781	649	767	570
ENSMUSG00000010277	4257	3131	6453	3894	3717	3504	2641	2793	3630	2802	3371	3167	5293	4884	5155	4685	5888	4568	5792	4040
ENSMUSG00000010290	319	349	440	393	361	320	274	330	351	317	391	343	343	354	319	332	438	390	446	341
ENSMUSG00000010307	62	66	133	94	112	100	71	67	87	53	64	56	108	108	128	101	92	72	104	78
ENSMUSG00000010311	1	3	6	3	3	1	3	0	4	2	3	1	1	0	2	1	2	1	2	2
ENSMUSG00000010342	4	5	12	9	6	7	5	5	8	3	8	7	9	4	8	6	10	5	11	8
ENSMUSG00000010358	217	231	158	155	179	190	178	132	261	135	144	122	186	128	183	183	184	169	257	132
ENSMUSG00000010362	78	109	76	94	90	72	77	81	95	92	104	98	75	73	80	73	75	74	73	62
ENSMUSG00000010376	408	436	646	485	498	362	316	427	448	437	474	421	455	429	466	398	590	476	597	406
ENSMUSG00000010392	519	542	836	615	605	533	407	486	611	496	582	551	719	599	607	575	786	562	726	491
ENSMUSG00000010406	219	261	330	280	251	246	190	212	237	237	259	277	222	251	231	242	300	246	318	250
ENSMUSG00000010435	0	0	0	0	0	0	1	0	0	0	0	0	0	0	0	0	0	0	0	0
ENSMUSG00000010453	901	789	1054	761	819	729	564	640	780	627	739	768	919	784	835	807	991	855	924	732
ENSMUSG00000010461	334	540	306	525	496	268	358	412	462	523	537	614	216	325	143	283	429	361	382	253
ENSMUSG00000010476	176	86	279	96	86	61	69	63	85	50	76	59	221	180	162	188	201	117	223	173
ENSMUSG00000010492	103	48	1	4	6	15	3	6	4	1	7	0	5	0	0	1	1	18	3	2
ENSMUSG00000010505	2	1	1	3	5	2	2	6	4	1	1	5	1	0	0	2	2	4	0	1
ENSMUSG00000010517	1125	1345	1563	1615	1455	1278	1075	1078	1413	1239	1354	1278	1265	1378	1354	1203	1486	1330	1666	1134
ENSMUSG00000010529	3	4	20	5	6	2	1	1	4	4	4	3	8	11	3	10	9	7	10	5
ENSMUSG00000010538	15	5	22	13	7	11	13	13	4	12	13	16	2	10	13	11	19	15	26	12
ENSMUSG00000010554	481	495	658	507	462	362	397	420	460	516	543	576	446	440	438	428	644	563	678	486
ENSMUSG00000010592	1	1	0	1	0	0	0	0	0	0	0	0	0	1	0	1	0	4	1	0
ENSMUSG00000010601	63	34	89	62	68	88	79	51	100	49	45	46	79	44	64	54	71	39	70	47
ENSMUSG00000010607	40	41	41	56	47	38	31	47	54	32	47	45	47	36	39	39	59	47	44	37
ENSMUSG00000010608	2848	2872	3603	2732	2802	2337	2166	2279	2880	2552	2868	3045	2671	2741	2695	2704	3601	3036	3755	2743
ENSMUSG00000010609	133	171	189	105	88	87	67	82	98	91	129	84	114	128	96	121	127	126	140	93
ENSMUSG00000010651	11	3	3	0	3	4	5	2	4	4	3	0	2	2	4	0	3	6	3	1
ENSMUSG00000010660	1590	1960	2504	2620	2549	2273	1953	1968	2546	2154	2533	2363	2248	2123	2102	2112	2769	2166	2787	1919
ENSMUSG00000010663	345	299	409	263	263	217	208	221	256	246	258	216	308	324	251	281	398	306	406	214
ENSMUSG00000010721	313	284	506	326	317	293	223	217	348	235	303	263	409	411	436	421	435	395	457	387
ENSMUSG00000010751	78	49	106	50	49	39	37	31	45	49	43	43	88	75	91	75	89	48	89	82
ENSMUSG00000010755	804	732	1101	1035	1104	960	796	868	1011	785	1096	927	980	896	929	843	1146	976	1232	833
ENSMUSG00000010760	13	9	26	19	27	21	18	12	31	15	24	17	36	25	15	20	21	19	25	17
ENSMUSG00000010796	2	0	0	0	0	0	0	0	0	0	0	0	0	0	1	0	1	0	0	0
ENSMUSG00000010797	0	1	1	0	0	1	0	1	0	0	3	0	0	2	1	0	1	1	1	1
ENSMUSG00000010803	2	2	4	0	7	1	2	2	1	1	0	1	1	4	2	0	7	4	3	0
ENSMUSG00000010825	46	13	67	36	24	52	19	20	56	11	30	26	56	50	73	70	57	60	75	40
ENSMUSG00000010830	211	97	274	89	96	47	45	75	87	61	70	41	198	191	237	162	219	142	244	112
ENSMUSG00000010841	0	0	1	0	0	0	0	0	0	0	0	0	0	0	0	0	0	0	0	0
ENSMUSG00000010911	81	74	100	69	65	47	52	60	71	78	79	50	64	52	59	61	86	74	88	72
ENSMUSG00000010914	191	169	277	223	220	164	163	199	200	158	256	209	181	201	180	178	261	253	260	189
ENSMUSG00000010936	398	362	481	294	339	360	267	292	390	300	330	329	368	344	339	348	454	403	495	354
ENSMUSG00000011008	35	35	51	6	5	5	9	1	5	1	3	4	13	26	25	17	10	15	27	12
ENSMUSG00000011034	1845	1215	3530	1997	2645	3645	2007	1430	2745	1480	1735	1441	3033	2599	3829	3523	2975	2514	3538	2476
ENSMUSG00000011052	0	0	0	0	0	0	0	0	0	0	0	0	0	1	0	0	0	0	0	0
ENSMUSG00000011096	331	285	459	396	375	357	256	306	342	288	319	333	322	323	329	337	483	366	464	295
ENSMUSG00000011114	809	667	1179	770	805	695	577	643	865	674	782	683	862	890	890	747	1033	778	1087	684
ENSMUSG00000011118	20	4	7	3	2	0	3	0	3	2	5	0	5	7	6	7	7	4	10	2
ENSMUSG00000011148	51	21	56	100	48	107	32	76	73	10	94	8	97	37	35	27	67	20	60	32
ENSMUSG00000011154	119	66	1	2	3	0	3	1	0	1	1	0	3	1	2	2	1	46	4	0
ENSMUSG00000011158	603	620	701	572	579	550	470	523	642	510	591	622	593	558	545	560	757	604	776	517
ENSMUSG00000011171	29	16	27	18	23	14	7	16	23	11	14	7	29	21	11	19	27	7	20	13
ENSMUSG00000011179	1137	799	1549	911	921	933	680	566	882	756	707	798	1318	1117	1072	993	1301	914	1327	819
ENSMUSG00000011254	88	92	118	87	85	68	60	73	88	65	85	84	72	76	84	93	94	99	119	77
ENSMUSG00000011256	379	246	836	124	171	160	151	108	217	119	143	79	491	460	529	448	458	302	502	278
ENSMUSG00000011257	708	528	927	668	669	552	430	608	654	525	668	643	744	644	626	695	1015	766	953	596
ENSMUSG00000011263	107	65	137	69	63	67	46	58	67	55	77	58	93	105	105	77	115	98	124	115
ENSMUSG00000011267	92	77	79	95	80	78	90	90	121	90	95	117	58	60	65	88	126	90	140	70
ENSMUSG00000011305	30	20	4	21	11	16	5	5	6	0	16	5	4	3	2	2	8	13	3	6
ENSMUSG00000011306	414	369	458	386	398	370	315	342	465	336	423	386	349	333	415	382	590	418	510	305
ENSMUSG00000011349	0	0	0	0	0	0	0	0	0	0	0	0	0	0	0	0	0	0	0	0
ENSMUSG00000011350	0	0	0	0	0	0	0	0	0	0	0	0	0	1	0	0	0	1	0	0
ENSMUSG00000011382	83	99	51	51	42	43	38	45	59	45	54	42	34	38	36	30	64	61	61	33
ENSMUSG00000011427	232	230	280	198	208	208	191	203	223	188	224	219	228	206	233	195	282	283	298	218
ENSMUSG00000011463	0	0	0	0	0	2	0	0	0	0	1	1	0	0	0	0	0	0	2	0
ENSMUSG00000011486	0	0	0	0	0	2	0	0	0	0	0	0	0	0	0	0	0	0	0	1
ENSMUSG00000011589	3	2	6	5	2	1	2	5	4	7	4	1	3	5	0	1	4	1	7	1
ENSMUSG00000011632	333	553	695	956	830	646	681	675	858	670	828	648	490	474	570	408	648	556	687	462
ENSMUSG00000011658	201	225	214	172	170	173	141	191	203	213	223	171	159	134	158	164	225	205	212	125
ENSMUSG00000011751	12	8	6	5	10	10	4	7	14	4	6	8	9	12	8	7	17	8	6	8
ENSMUSG00000011752	920	686	1584	908	861	717	579	682	727	736	806	757	1239	1221	1186	1135	1550	1085	1321	938
ENSMUSG00000011831	901	827	1139	857	880	688	676	664	875	793	829	788	881	949	990	965	1184	992	1195	860
ENSMUSG00000011832	402	594	653	722	703	490	477	541	688	591	681	667	478	486	498	466	731	550	652	506
ENSMUSG00000011837	137	115	135	141	127	121	92	98	136	104	138	110	130	121	113	118	174	122	160	119
ENSMUSG00000011877	934	763	1267	947	961	884	716	722	932	789	885	861	1060	923	889	880	1250	960	1296	822
ENSMUSG00000011884	2180	2921	4165	4011	3737	3414	3007	2903	3661	3218	3678	3398	3221	2931	3325	3178	3952	3366	4207	2695
ENSMUSG00000011958	1064	916	1684	1047	1017	1039	799	799	1142	886	1015	983	1294	1206	1288	1255	1484	1146	1504	1014
ENSMUSG00000011960	1125	1096	1566	1103	1183	996	874	860	1095	942	1028	1028	1228	1184	1145	1082	1435	1218	1473	1052
ENSMUSG00000012017	464	297	630	394	346	210	228	336	322	243	332	181	501	446	491	403	635	401	610	305
ENSMUSG00000012042	0	0	0	0	0	0	0	0	0	0	0	0	0	0	0	0	1	0	0	0
ENSMUSG00000012076	204	221	294	207	221	191	149	157	210	162	220	206	196	227	204	212	275	230	311	203
ENSMUSG00000012114	678	524	881	593	690	622	491	523	733	516	736	631	791	663	723	678	970	724	908	596
ENSMUSG00000012117	378	339	460	467	409	366	328	364	426	350	450	396	406	379	375	410	490	387	516	320
ENSMUSG00000012123	895	1096	1214	1635	1489	1207	1124	1249	1457	1090	1575	1395	1153	892	1172	978	1471	1259	1489	1016
ENSMUSG00000012126	225	127	18	15	22	15	10	13	13	16	15	11	17	11	14	12	23	90	25	11
ENSMUSG00000012187	1	1	0	0	0	2	0	1	0	0	0	0	0	0	1	0	0	1	2	0
ENSMUSG00000012211	2	1	1	7	4	2	2	1	2	1	4	4	0	2	3	5	5	5	2	5
ENSMUSG00000012282	0	1	0	1	3	0	2	1	2	1	1	0	1	0	0	0	2	1	1	0
ENSMUSG00000012296	279	298	332	283	304	264	202	265	331	263	329	323	281	206	255	240	363	266	331	220
ENSMUSG00000012350	6009	8032	9676	10264	9424	8459	7726	6909	8622	7993	8296	8444	6967	7792	8131	8067	8900	8272	9256	6401
ENSMUSG00000012396	0	0	1	0	2	0	0	0	0	0	0	0	0	0	0	0	0	0	2	0
ENSMUSG00000012405	2329	2699	3448	3156	2978	2611	2071	2286	2735	2610	2695	2933	2346	2751	2565	2323	3298	2701	3237	2539
ENSMUSG00000012422	772	762	1071	717	743	649	520	599	735	674	733	635	890	936	910	861	995	808	1070	707
ENSMUSG00000012428	729	283	947	163	202	274	148	116	188	121	152	114	669	743	817	779	458	513	679	438
ENSMUSG00000012429	245	251	354	237	223	241	146	170	269	180	232	223	241	248	275	262	252	237	313	181
ENSMUSG00000012443	523	302	784	381	440	390	257	304	432	203	373	473	613	590	576	518	700	554	715	480
ENSMUSG00000012483	78	88	95	59	70	45	52	58	69	57	66	62	71	66	77	74	77	70	68	77
ENSMUSG00000012519	80	37	180	55	29	52	53	35	68	25	41	35	130	100	102	99	116	85	142	110
ENSMUSG00000012520	0	0	0	0	0	0	1	0	1	0	0	0	1	0	0	0	0	0	0	0
ENSMUSG00000012535	1822	1901	2820	2203	2086	1909	1529	1638	2075	1665	1949	1989	2315	2305	2308	2064	2522	2194	2633	1902
ENSMUSG00000012609	556	367	538	365	404	304	268	326	391	349	406	403	415	368	440	396	563	454	614	401
ENSMUSG00000012640	406	424	491	359	346	305	272	338	380	346	360	384	338	409	373	325	450	397	435	352
ENSMUSG00000012705	1	1	1	0	0	0	2	0	0	1	0	0	2	1	0	1	1	0	0	0
ENSMUSG00000012777	1	0	0	0	1	0	0	0	0	0	0	0	2	1	0	0	1	0	0	0
ENSMUSG00000012819	18	14	21	11	10	18	12	6	14	4	21	9	5	15	8	15	17	17	15	7
ENSMUSG00000012848	4592	5579	7906	6597	6063	5197	4509	4926	6176	5486	5593	5925	5032	6039	5491	5082	7018	5845	7482	5603
ENSMUSG00000012889	118	63	245	91	61	47	49	66	77	58	53	36	159	122	125	118	173	120	180	85
ENSMUSG00000013033	743	540	850	597	576	461	437	516	654	541	665	509	676	604	577	617	898	641	860	636
ENSMUSG00000013076	3326	3447	5099	4453	4360	3647	3252	3722	4844	3618	4266	3954	4340	3715	3594	3525	5311	3946	4874	3156
ENSMUSG00000013083	0	0	0	0	0	0	0	0	0	0	0	0	0	0	1	0	0	0	0	0
ENSMUSG00000013089	137	140	186	110	130	51	54	76	106	63	72	92	108	137	106	123	147	115	135	110
ENSMUSG00000013091	0	0	0	0	0	0	0	0	0	0	0	0	0	0	0	1	0	0	0	1
ENSMUSG00000013150	271	274	383	422	381	351	290	312	321	288	292	264	314	256	319	267	370	274	350	264
ENSMUSG00000013155	65	46	68	52	55	65	41	57	59	40	54	41	55	55	63	53	57	66	72	35
ENSMUSG00000013158	0	0	0	0	1	0	0	0	0	0	0	0	0	1	1	0	2	0	0	0
ENSMUSG00000013160	933	1079	1472	1543	1300	1182	996	967	1317	1127	1146	1018	1249	1270	1276	1042	1350	1123	1389	934
ENSMUSG00000013236	2460	2119	3103	2739	2616	1954	1795	2236	2489	2096	2682	2315	2447	2369	2248	2128	3310	2663	3123	1941
ENSMUSG00000013275	695	747	1113	983	874	743	619	645	773	694	750	711	885	758	786	810	942	774	974	653
ENSMUSG00000013338	23	6	9	5	13	24	14	8	12	4	13	7	15	5	16	5	10	7	7	4
ENSMUSG00000013353	3	0	1	1	0	0	1	1	0	0	1	2	0	0	3	3	1	2	0	1
ENSMUSG00000013367	14	9	11	13	10	8	13	11	15	13	16	8	15	9	10	11	14	17	14	8
ENSMUSG00000013415	10	1	13	5	7	5	1	1	0	0	2	2	9	9	10	10	6	4	6	3
ENSMUSG00000013418	18	37	0	0	2	9	1	2	2	0	2	0	3	0	2	5	0	0	2	2
ENSMUSG00000013419	225	178	217	226	226	142	156	193	225	172	216	119	221	185	181	169	267	204	247	117
ENSMUSG00000013465	704	707	985	835	762	673	526	622	704	684	682	683	802	679	726	705	829	769	850	577
ENSMUSG00000013483	232	510	400	562	546	495	401	388	499	469	462	404	407	301	370	299	398	335	432	318
ENSMUSG00000013495	265	285	344	276	254	232	189	224	263	214	254	216	260	278	277	231	357	275	288	204
ENSMUSG00000013523	81	59	4	44	21	27	39	29	18	51	25	19	10	7	7	9	11	19	21	2
ENSMUSG00000013539	153	160	212	156	144	138	123	146	172	134	182	122	166	174	154	147	248	174	185	155
ENSMUSG00000013562	0	0	2	0	0	0	0	0	0	0	0	1	0	0	0	0	0	0	0	0
ENSMUSG00000013584	43	29	31	55	42	27	33	64	60	41	59	25	64	41	34	19	59	26	57	21
ENSMUSG00000013593	1033	951	1483	1237	1140	1138	760	919	1195	891	1039	966	1176	1072	1091	1030	1463	1059	1443	973
ENSMUSG00000013611	15	4	13	18	19	22	10	17	13	2	8	16	11	4	3	1	5	3	10	5
ENSMUSG00000013622	271	289	341	313	265	255	239	217	286	235	274	247	278	299	278	242	306	293	305	222
ENSMUSG00000013629	1048	723	1522	913	841	728	633	712	859	721	929	961	1113	1077	945	986	1441	1111	1428	1022
ENSMUSG00000013643	5	9	4	13	9	7	4	6	8	11	9	12	5	5	3	1	3	4	5	4
ENSMUSG00000013646	554	712	955	1005	782	760	685	621	803	661	741	724	774	693	846	721	886	744	805	547
ENSMUSG00000013653	0	0	0	0	0	0	0	0	0	0	0	0	0	0	0	0	0	0	0	0
ENSMUSG00000013662	694	722	958	769	714	615	596	589	678	695	760	728	661	740	698	724	881	808	1006	694
ENSMUSG00000013663	3219	3458	4225	3472	3362	2928	2513	2659	3317	2824	3179	2936	3410	3486	3394	3210	4101	3371	4301	2927
ENSMUSG00000013668	0	0	0	0	0	0	0	0	0	0	0	0	0	0	0	0	0	0	0	0
ENSMUSG00000013698	898	1249	1534	1443	1292	1214	1009	1100	1250	1183	1264	1026	1156	1169	1195	1045	1393	1056	1467	930
ENSMUSG00000013701	357	380	576	461	371	397	333	327	403	396	436	388	413	410	385	455	515	412	597	362
ENSMUSG00000013707	22	41	33	13	13	17	13	11	15	8	12	4	30	20	35	18	21	25	24	13
ENSMUSG00000013736	390	425	505	457	404	349	322	325	397	347	389	420	367	403	385	383	439	385	550	404
ENSMUSG00000013766	194	380	386	518	459	419	351	301	377	339	367	384	326	357	358	297	367	314	353	263
ENSMUSG00000013787	1288	1151	1586	1192	1143	1119	864	999	1200	938	1142	1164	1241	1143	1213	1134	1589	1344	1522	1061
ENSMUSG00000013822	632	522	456	426	395	318	277	295	349	305	356	350	371	383	331	316	386	443	378	244
ENSMUSG00000013833	323	324	446	396	356	345	292	323	367	314	335	310	381	359	332	322	425	356	400	288
ENSMUSG00000013846	506	366	759	377	366	284	248	277	352	287	326	284	636	402	461	374	555	363	567	373
ENSMUSG00000013858	824	875	1343	1066	1029	946	769	794	1017	726	951	845	1031	903	1066	996	1303	1037	1319	886
ENSMUSG00000013878	259	289	405	288	273	261	244	239	274	224	289	237	313	268	302	273	350	276	327	222
ENSMUSG00000013921	100	84	147	102	93	63	60	77	102	78	90	50	114	78	84	78	132	81	124	72
ENSMUSG00000013928	2	2	3	2	1	0	2	3	1	1	1	0	4	0	0	1	1	1	1	0
ENSMUSG00000013936	0	1	6	0	1	1	2	0	0	0	0	0	2	0	1	1	0	0	0	0
ENSMUSG00000013973	359	283	434	361	314	303	241	254	329	306	328	297	419	302	370	354	429	335	406	282
ENSMUSG00000013974	39	26	110	11	9	14	7	11	9	4	12	5	53	45	47	40	25	29	46	13
ENSMUSG00000013997	330	360	513	417	381	359	278	366	382	373	362	382	367	338	385	361	458	434	438	343
ENSMUSG00000014030	105	801	289	33	29	3	11	34	3	22	16	6	8	45	4	0	20	53	113	14
ENSMUSG00000014039	498	425	592	494	482	493	400	402	521	451	539	522	490	464	511	503	694	613	664	517
ENSMUSG00000014074	467	521	697	573	540	453	401	416	550	450	552	545	525	498	500	540	702	548	725	528
ENSMUSG00000014075	87	80	56	56	39	31	28	38	45	55	54	50	49	43	41	41	67	56	60	24
ENSMUSG00000014077	1467	1746	2432	2249	1983	1879	1404	1382	1687	1348	1631	1360	2132	2019	2294	1886	2184	1730	2141	1346
ENSMUSG00000014104	0	2	2	0	0	0	0	0	0	0	0	0	0	1	0	0	1	1	0	0
ENSMUSG00000014158	331	312	303	359	322	221	272	296	324	311	370	401	215	201	167	235	343	279	331	250
ENSMUSG00000014164	53	44	34	35	12	30	16	28	23	13	31	17	33	16	33	24	38	24	21	22
ENSMUSG00000014177	282	287	323	240	226	230	182	174	254	201	232	231	273	258	242	256	282	231	300	220
ENSMUSG00000014195	978	1132	1286	1138	1152	973	794	842	1000	882	1177	1053	1043	865	1026	1021	1272	1088	1385	759
ENSMUSG00000014198	4	1	3	8	5	7	4	4	2	1	8	0	5	3	2	0	4	3	0	3
ENSMUSG00000014226	434	432	622	528	488	401	361	406	483	495	540	486	417	497	532	492	620	584	750	499
ENSMUSG00000014232	176	134	153	170	136	127	116	105	171	127	136	181	132	107	130	104	181	170	160	140
ENSMUSG00000014243	28	28	38	32	28	25	17	14	25	24	28	27	23	26	17	19	32	23	19	21
ENSMUSG00000014245	88	69	91	88	84	56	69	62	96	65	80	85	71	70	76	72	99	79	113	69
ENSMUSG00000014294	232	226	327	295	237	237	170	214	211	201	250	214	254	269	263	226	277	242	274	235
ENSMUSG00000014301	77	85	100	99	81	92	61	72	74	61	75	69	80	63	66	66	93	91	78	62
ENSMUSG00000014303	236	214	303	215	210	117	135	171	183	156	196	96	285	243	230	167	294	178	242	169
ENSMUSG00000014313	691	868	1037	1036	857	861	654	666	833	709	889	793	790	836	828	786	886	672	967	764
ENSMUSG00000014329	679	597	809	543	492	264	343	431	517	436	585	204	629	636	517	493	719	511	813	384
ENSMUSG00000014349	935	743	1262	854	828	746	629	666	902	723	811	804	921	858	897	863	1174	849	1183	706
ENSMUSG00000014351	0	1	0	0	0	0	0	0	0	0	0	0	1	0	0	0	0	0	0	0
ENSMUSG00000014353	856	924	1128	874	897	859	677	680	835	720	881	868	950	917	989	917	1116	952	1031	815
ENSMUSG00000014355	2518	2290	3277	2454	2290	2054	1754	1955	2338	2071	2339	2307	2628	2654	2471	2425	3230	2628	3191	2127
ENSMUSG00000014361	307	246	216	259	208	196	227	303	314	316	386	209	205	173	184	124	283	214	292	132
ENSMUSG00000014402	781	857	1140	1015	949	823	708	752	947	750	854	800	957	895	955	894	1109	896	1146	782
ENSMUSG00000014418	589	564	742	560	549	507	433	474	583	494	554	591	571	632	548	554	710	595	704	519
ENSMUSG00000014426	1094	990	1375	1093	1000	1027	799	875	1180	1125	1134	1203	1129	1052	1108	1075	1414	1176	1402	942
ENSMUSG00000014444	2399	1612	3942	2092	2185	2178	1631	1664	2367	1452	1955	1761	3229	2645	3016	2719	3440	2476	3409	2502
ENSMUSG00000014453	46	252	120	22	21	5	6	10	9	11	9	3	20	17	4	13	19	20	38	10
ENSMUSG00000014470	178	238	291	218	182	185	164	160	207	144	211	154	200	177	200	202	251	196	231	164
ENSMUSG00000014496	611	552	807	527	549	457	407	413	546	405	546	462	721	610	579	590	750	541	864	538
ENSMUSG00000014498	1435	1001	1624	1125	1188	1155	939	979	1255	889	1088	1163	1524	1183	1277	1302	1626	1315	1711	1208
ENSMUSG00000014503	3	3	1	1	0	4	0	1	0	0	2	0	2	7	0	1	1	5	3	0
ENSMUSG00000014504	226	214	285	194	205	233	183	199	239	200	231	209	215	224	223	268	282	275	305	178
ENSMUSG00000014529	1	0	0	0	0	0	0	0	0	1	0	0	0	0	0	0	1	0	1	0
ENSMUSG00000014542	0	0	0	0	0	0	0	0	0	0	0	0	0	0	0	0	0	0	0	2
ENSMUSG00000014543	3	4	12	3	2	3	9	3	2	2	1	1	5	7	7	7	6	5	7	3
ENSMUSG00000014547	329	268	343	268	295	329	240	250	332	243	296	259	334	312	361	329	402	316	446	266
ENSMUSG00000014550	659	877	1050	1055	978	856	712	696	933	784	795	748	902	791	916	824	862	830	1046	707
ENSMUSG00000014551	257	339	350	307	276	264	244	262	310	234	313	299	245	277	250	247	375	312	335	231
ENSMUSG00000014554	269	260	346	282	285	280	222	237	299	252	304	281	273	250	273	275	350	262	358	224
ENSMUSG00000014592	530	472	502	491	569	557	434	481	585	490	535	565	495	475	462	452	616	542	621	451
ENSMUSG00000014599	391	230	530	235	243	222	188	151	258	170	214	144	380	370	402	343	402	296	423	290
ENSMUSG00000014601	715	639	1055	751	741	636	533	585	719	583	708	666	804	762	756	758	973	742	942	709
ENSMUSG00000014602	85	162	98	196	123	136	152	157	123	223	182	104	77	62	65	100	88	68	157	49
ENSMUSG00000014603	8	1	0	0	0	0	0	0	0	0	0	0	0	0	0	0	0	2	0	0
ENSMUSG00000014606	646	702	931	894	804	785	571	671	774	633	758	591	745	751	789	742	950	786	926	549
ENSMUSG00000014609	1	1	0	0	1	0	0	0	0	1	0	0	0	0	0	0	2	0	0	1
ENSMUSG00000014633	60	59	99	82	83	56	61	43	83	74	82	67	82	83	96	79	103	96	114	65
ENSMUSG00000014668	793	765	1200	859	876	749	640	660	933	672	838	735	959	871	937	864	1159	782	1052	751
ENSMUSG00000014686	5	20	17	1	2	2	1	1	2	0	0	1	5	7	9	3	4	4	7	4
ENSMUSG00000014704	0	0	0	0	0	0	0	0	0	0	0	0	0	0	0	0	0	0	0	0
ENSMUSG00000014725	215	72	171	26	21	21	11	16	13	1	18	13	104	101	175	83	108	174	256	146
ENSMUSG00000014747	1	0	0	0	0	0	0	0	0	0	0	1	0	0	0	0	0	0	0	0
ENSMUSG00000014748	571	424	569	409	394	426	306	337	420	389	398	400	527	471	451	457	557	477	583	427
ENSMUSG00000014763	576	593	651	625	536	466	396	512	605	514	619	596	439	463	466	476	646	565	678	505
ENSMUSG00000014767	403	419	501	392	402	371	297	335	409	318	453	369	374	382	368	366	531	428	533	360
ENSMUSG00000014769	889	922	1194	943	977	804	716	765	1019	912	976	912	826	883	920	840	1106	891	1158	874
ENSMUSG00000014771	93	189	149	182	177	180	133	100	170	138	163	166	138	133	142	140	165	130	177	131
ENSMUSG00000014773	185	162	211	179	169	144	144	160	205	134	199	167	207	126	139	153	177	182	227	122
ENSMUSG00000014776	75	42	133	93	70	69	56	76	61	69	73	63	96	78	95	95	115	84	115	63
ENSMUSG00000014778	266	133	346	132	118	108	98	105	133	69	106	79	237	191	219	220	262	188	294	195
ENSMUSG00000014782	89	43	114	51	37	26	18	21	37	25	57	26	98	77	80	76	139	111	113	60
ENSMUSG00000014786	83	27	131	29	31	21	18	14	35	18	38	23	100	82	78	84	100	69	94	80
ENSMUSG00000014791	391	386	469	404	435	481	340	361	509	365	417	430	442	379	459	394	567	437	500	358
ENSMUSG00000014813	109	69	121	62	68	34	62	65	81	58	104	65	115	86	120	115	117	97	145	79
ENSMUSG00000014837	63	45	92	53	57	35	43	40	72	50	69	60	93	47	56	76	97	61	75	51
ENSMUSG00000014846	1108	640	308	561	521	455	418	507	714	434	794	492	406	224	282	235	448	605	475	417
ENSMUSG00000014850	381	404	472	377	387	362	292	309	406	335	435	409	363	361	360	374	480	374	516	369
ENSMUSG00000014852	8	8	8	5	8	7	5	11	4	4	4	6	7	7	14	4	9	3	8	7
ENSMUSG00000014856	209	210	363	255	241	204	161	191	217	186	228	212	258	227	254	228	285	245	292	198
ENSMUSG00000014859	493	374	633	448	424	437	356	330	483	381	434	463	478	441	492	531	650	510	677	457
ENSMUSG00000014867	2043	1343	2945	1517	1381	1543	1052	1202	1529	1244	1412	1227	2369	2002	2388	2080	2410	1972	2694	1657
ENSMUSG00000014873	195	250	300	232	236	192	179	211	276	211	259	269	175	171	183	189	301	251	305	197
ENSMUSG00000014905	349	239	353	241	241	392	207	181	296	209	296	199	290	211	379	277	315	309	405	245
ENSMUSG00000014907	266	226	234	199	216	162	143	160	192	193	172	237	162	207	166	204	264	235	323	189
ENSMUSG00000014932	781	717	1107	826	825	734	630	568	805	666	732	727	885	852	892	843	1020	796	1001	696
ENSMUSG00000014956	4222	3838	5822	4407	4439	4658	3374	3281	4822	3621	4094	3775	5265	4769	5319	4866	5663	4573	5913	4038
ENSMUSG00000014959	963	848	1385	892	913	825	660	715	905	695	840	808	1273	1080	1130	1011	1389	1051	1362	778
ENSMUSG00000014980	93	92	134	84	84	73	69	69	107	97	95	109	86	101	94	83	120	112	134	84
ENSMUSG00000015001	0	0	0	0	0	0	0	0	0	0	0	0	0	0	0	0	0	1	0	0
ENSMUSG00000015002	1612	1821	2296	1963	1812	1443	1393	1390	1840	1619	1880	1737	1787	1996	1760	1684	2331	1958	2231	1574
ENSMUSG00000015013	137	136	191	151	128	124	91	117	141	99	139	125	148	169	139	134	151	140	144	121
ENSMUSG00000015016	194	170	252	181	160	168	136	160	196	178	178	159	201	156	155	168	230	199	234	154
ENSMUSG00000015023	378	389	441	376	403	291	261	288	402	313	373	385	371	351	358	347	468	417	513	358
ENSMUSG00000015027	97	88	147	63	64	40	29	31	55	35	44	28	95	95	93	76	110	76	115	65
ENSMUSG00000015053	96	77	63	30	26	34	34	23	46	33	36	29	65	43	43	41	58	49	61	51
ENSMUSG00000015083	4	7	0	3	3	1	1	1	2	0	1	1	3	1	1	2	3	1	4	2
ENSMUSG00000015085	43	69	49	56	36	46	44	39	68	65	60	37	44	53	43	53	60	48	50	34
ENSMUSG00000015087	812	854	1109	989	935	890	768	749	948	836	952	961	907	856	813	899	1118	993	1185	831
ENSMUSG00000015090	1	4	1	1	0	0	0	0	0	0	0	0	1	0	1	0	1	1	1	0
ENSMUSG00000015092	541	600	891	755	648	545	541	599	681	596	640	564	580	597	628	587	766	642	807	548
ENSMUSG00000015093	547	853	1046	1318	1055	865	803	867	987	924	1067	891	865	847	989	765	1042	879	1126	779
ENSMUSG00000015094	397	266	381	282	313	277	226	259	326	241	285	248	323	260	338	334	424	327	451	258
ENSMUSG00000015095	444	455	539	555	498	437	388	359	521	401	481	485	439	433	400	401	608	512	564	375
ENSMUSG00000015112	288	261	372	245	299	375	260	259	359	240	288	282	287	345	371	379	398	319	394	317
ENSMUSG00000015120	1237	1308	1690	1327	1316	1189	1004	1053	1390	1154	1330	1406	1240	1321	1261	1183	1658	1307	1643	1216
ENSMUSG00000015126	121	163	238	152	153	146	141	126	190	136	157	157	177	151	152	148	214	175	213	147
ENSMUSG00000015127	226	259	283	249	251	243	213	197	258	207	251	213	248	197	203	233	319	226	284	176
ENSMUSG00000015133	1695	1758	2394	1994	1929	1690	1497	1584	2060	1653	1895	1712	1938	1721	1862	1752	2409	1764	2419	1501
ENSMUSG00000015134	2817	375	5525	1073	892	1017	661	810	1201	705	789	822	5121	2534	4362	2581	2993	1116	2287	1426
ENSMUSG00000015143	3208	1089	4721	1328	1376	1238	1029	1168	1519	1163	1375	1256	3761	2653	3099	3003	3918	2383	3309	2152
ENSMUSG00000015149	484	436	504	468	518	520	413	430	582	454	480	424	471	418	429	381	616	439	595	409
ENSMUSG00000015165	2624	2299	3807	2631	2882	2546	1951	2234	3029	2296	2707	2597	2878	2700	2639	2529	3644	2911	3775	2377
ENSMUSG00000015176	568	457	704	560	599	411	434	423	580	544	635	622	501	463	480	585	757	726	816	574
ENSMUSG00000015189	485	443	487	336	344	242	218	258	289	250	307	276	349	381	363	371	464	420	430	315
ENSMUSG00000015202	445	516	723	591	622	559	463	536	624	527	615	547	567	597	525	579	821	624	789	460
ENSMUSG00000015214	834	1175	1263	1297	1284	1206	909	870	1206	992	1180	1047	1156	1261	1175	1009	1217	1107	1352	1012
ENSMUSG00000015217	142	122	172	144	139	140	103	107	151	120	141	128	151	135	137	156	178	137	182	131
ENSMUSG00000015222	1038	2803	1496	2773	2592	1596	2199	1998	2348	2691	3032	2304	1144	1650	1154	1403	1940	1759	2100	1328
ENSMUSG00000015224	61	117	64	111	93	83	63	94	114	85	122	83	74	66	46	43	81	62	69	44
ENSMUSG00000015242	0	0	0	1	0	0	0	0	0	0	0	0	0	0	0	0	0	0	0	0
ENSMUSG00000015243	2287	1815	2958	1246	1088	1109	1003	1125	1450	1126	1150	926	1971	1796	2030	1967	2190	1549	2305	1407
ENSMUSG00000015247	138	117	166	103	95	93	60	77	82	69	88	70	117	130	126	96	123	95	150	109
ENSMUSG00000015289	122	118	197	176	139	108	96	121	131	120	123	117	117	138	138	110	178	136	176	131
ENSMUSG00000015290	294	289	389	354	341	304	231	272	338	271	337	311	292	308	273	274	379	308	391	298
ENSMUSG00000015291	1025	1008	1162	1148	992	828	740	830	1056	868	1008	953	862	823	871	827	1117	1009	1210	773
ENSMUSG00000015305	1729	2188	2563	2609	2463	2294	1970	1816	2729	2024	2166	1898	2489	2051	2182	1956	2597	1979	2387	1342
ENSMUSG00000015312	157	184	264	247	215	193	177	190	245	223	199	191	204	166	256	168	220	178	234	134
ENSMUSG00000015314	49	201	114	14	17	6	11	11	6	6	9	2	10	24	17	9	10	35	51	9
ENSMUSG00000015316	11	78	25	6	9	13	14	6	13	8	4	3	6	7	4	8	6	17	12	3
ENSMUSG00000015335	45	32	45	28	25	15	17	21	23	18	22	27	47	33	32	37	36	31	53	25
ENSMUSG00000015337	163	108	57	52	45	46	40	39	43	34	42	45	60	58	48	42	64	91	52	39
ENSMUSG00000015340	260	432	399	94	88	73	92	70	128	67	69	44	164	155	159	162	164	172	232	96
ENSMUSG00000015341	787	802	1279	992	888	895	676	677	821	671	753	759	1048	915	1066	995	1084	887	1163	709
ENSMUSG00000015342	61	53	42	34	33	25	20	19	39	27	33	19	51	27	24	21	36	29	38	21
ENSMUSG00000015354	32	49	39	39	42	31	43	47	56	39	70	23	39	24	34	26	30	30	47	23
ENSMUSG00000015355	50	149	90	24	26	21	25	19	49	15	21	8	39	49	47	38	55	44	61	15
ENSMUSG00000015357	867	923	1424	1252	1200	1065	790	864	1078	993	1060	916	1153	1218	1177	1060	1388	1155	1359	1035
ENSMUSG00000015363	826	818	1219	959	931	1010	696	707	902	731	802	802	984	792	978	825	1073	916	1181	766
ENSMUSG00000015365	1	0	0	0	0	0	0	0	0	1	1	1	0	0	0	1	1	0	0	1
ENSMUSG00000015377	129	138	136	141	124	119	103	101	124	111	150	150	107	77	102	83	156	132	136	120
ENSMUSG00000015396	57	241	135	29	39	30	36	25	49	23	16	15	42	49	45	35	34	30	66	11
ENSMUSG00000015401	0	0	1	0	1	0	1	0	0	0	0	1	2	0	1	1	1	0	3	0
ENSMUSG00000015405	1316	3394	3298	4714	3504	2956	2790	2333	3430	3283	3082	2982	2369	2960	3531	2867	2701	2644	3372	2534
ENSMUSG00000015437	3	5	13	0	3	1	0	0	6	0	0	2	7	2	8	2	2	5	9	6
ENSMUSG00000015441	0	0	0	0	0	0	0	0	0	0	0	0	0	0	0	0	0	0	0	0
ENSMUSG00000015443	2	0	0	0	0	0	0	0	0	1	0	0	0	0	0	0	0	1	0	0
ENSMUSG00000015451	13	20	33	24	25	19	12	16	24	11	29	19	23	8	27	15	32	35	23	30
ENSMUSG00000015452	8	13	23	15	14	9	11	5	6	8	6	7	15	11	11	5	18	12	15	6
ENSMUSG00000015461	430	436	606	524	526	534	370	419	535	406	506	488	481	414	463	493	622	510	633	439
ENSMUSG00000015467	16	29	14	24	26	24	18	16	32	28	26	23	17	19	24	23	22	25	22	19
ENSMUSG00000015468	236	64	331	114	75	90	62	78	104	71	98	69	265	214	263	238	301	168	291	211
ENSMUSG00000015474	59	54	92	87	80	84	52	80	94	86	90	79	58	64	72	72	93	63	102	52
ENSMUSG00000015476	11	10	13	15	8	6	7	12	13	9	17	8	15	9	7	11	11	11	7	8
ENSMUSG00000015478	104	89	110	114	107	107	85	94	109	90	82	82	117	66	91	92	134	102	108	80
ENSMUSG00000015484	0	0	0	0	2	0	0	1	0	0	1	0	0	0	1	0	0	1	0	0
ENSMUSG00000015488	332	252	409	234	233	235	197	212	292	213	242	248	341	236	262	235	376	294	359	223
ENSMUSG00000015501	1535	1339	2114	1260	1278	1113	998	1045	1348	988	1264	1139	1629	1366	1471	1486	1848	1510	1960	1242
ENSMUSG00000015519	3324	5221	0	10	124	1	36	4	1	0	1	5	0	0	0	0	0	34	0	0
ENSMUSG00000015522	1082	947	1386	1041	997	799	709	903	1028	894	984	955	1213	1079	1105	1031	1325	1071	1368	882
ENSMUSG00000015533	426	320	763	380	414	277	255	307	395	353	360	389	614	487	444	444	613	379	445	353
ENSMUSG00000015536	475	649	670	759	695	571	517	563	679	667	739	602	556	583	537	543	696	595	734	501
ENSMUSG00000015542	207	163	188	127	103	97	77	99	143	120	135	110	122	106	115	101	138	157	154	98
ENSMUSG00000015568	235	307	348	457	314	326	223	340	386	251	520	112	303	268	226	194	367	206	339	131
ENSMUSG00000015575	646	692	1024	788	725	677	530	525	646	587	644	600	796	865	841	781	953	765	962	685
ENSMUSG00000015579	0	0	1	1	0	1	1	1	0	0	0	0	0	0	0	0	1	2	0	0
ENSMUSG00000015597	548	1035	629	500	486	400	335	411	491	458	522	492	430	408	415	357	538	547	659	349
ENSMUSG00000015599	2	3	2	4	1	3	0	2	0	0	2	0	4	5	1	0	3	0	6	2
ENSMUSG00000015605	488	470	838	537	599	434	318	356	486	306	322	375	621	567	566	533	697	572	699	530
ENSMUSG00000015619	37	28	10	5	9	11	13	7	16	2	7	5	11	7	2	3	11	6	10	6
ENSMUSG00000015627	1	1	0	0	0	0	0	0	0	0	0	0	0	0	0	0	0	0	0	0
ENSMUSG00000015647	2629	1896	2612	1917	1970	1835	1433	1596	1957	1579	1925	2125	2043	1789	1964	1836	2746	2295	2351	1814
ENSMUSG00000015652	70	63	57	42	45	43	49	45	46	63	37	56	54	63	49	61	58	61	52	53
ENSMUSG00000015653	781	711	745	550	535	359	360	419	531	586	546	563	547	612	543	591	659	626	692	449
ENSMUSG00000015656	12063	7558	14167	8818	7869	7059	6539	7180	8587	7672	9727	9469	9547	9726	10230	10217	14175	12032	16094	11156
ENSMUSG00000015659	104	127	143	122	122	120	112	133	164	117	147	117	125	113	125	120	179	124	193	101
ENSMUSG00000015665	1	0	0	0	1	1	0	0	1	0	0	0	0	0	0	0	0	0	0	0
ENSMUSG00000015668	234	283	377	326	301	294	218	210	332	249	328	253	257	274	299	280	373	243	391	250
ENSMUSG00000015671	723	765	1056	912	851	677	624	663	798	712	843	744	720	797	809	688	946	720	997	683
ENSMUSG00000015672	151	135	136	159	154	114	124	102	152	124	160	141	114	110	129	123	158	134	188	119
ENSMUSG00000015697	971	883	1224	975	951	847	719	764	962	951	1038	1014	1005	968	958	961	1304	1020	1302	968
ENSMUSG00000015702	421	785	977	1333	999	829	795	737	894	833	957	733	797	698	1098	649	865	742	933	694
ENSMUSG00000015709	55	63	55	81	47	41	47	49	43	59	69	38	48	61	33	41	46	25	67	31
ENSMUSG00000015711	245	164	325	201	218	216	143	191	235	165	218	181	275	234	250	209	316	232	294	187
ENSMUSG00000015714	624	462	672	441	388	345	297	337	394	339	410	383	550	453	531	463	643	501	662	436
ENSMUSG00000015721	0	0	0	0	0	0	0	0	0	0	0	1	0	0	0	0	0	0	0	1
ENSMUSG00000015733	1552	1568	2153	1630	1562	1313	1158	1133	1480	1254	1405	1322	1823	1692	1688	1480	1925	1482	1961	1331
ENSMUSG00000015745	156	171	244	101	77	86	80	71	116	87	107	69	165	169	156	137	180	153	209	125
ENSMUSG00000015747	199	187	233	207	229	156	117	151	201	176	245	211	185	195	169	178	276	192	262	163
ENSMUSG00000015748	333	269	388	264	290	234	234	252	305	245	300	338	277	267	290	282	409	356	439	287
ENSMUSG00000015749	455	459	642	496	487	419	348	383	565	416	508	472	550	429	460	519	679	518	703	415
ENSMUSG00000015750	421	418	523	516	441	438	338	331	408	367	411	375	492	484	517	438	542	488	554	403
ENSMUSG00000015755	1328	1679	2113	1938	1859	1435	1433	1341	1619	1641	1733	1656	1586	1629	1527	1572	2049	1636	2011	1411
ENSMUSG00000015757	574	637	760	631	620	529	494	526	688	559	606	663	541	556	553	564	766	716	798	549
ENSMUSG00000015759	488	343	626	408	404	376	253	349	402	360	428	404	548	537	503	550	635	450	590	444
ENSMUSG00000015766	542	344	542	294	275	173	189	178	305	249	255	249	429	395	418	361	411	330	385	247
ENSMUSG00000015776	562	466	712	597	562	510	382	483	540	479	542	585	579	567	594	537	702	656	754	601
ENSMUSG00000015787	2	1	4	9	9	10	1	6	0	0	10	0	8	1	7	0	2	3	9	2
ENSMUSG00000015790	203	246	279	233	246	236	195	184	256	220	231	225	204	199	234	188	257	214	232	195
ENSMUSG00000015804	244	310	311	299	253	267	213	215	303	228	279	261	261	241	259	229	307	250	329	220
ENSMUSG00000015806	155	127	171	133	123	110	93	114	138	120	120	119	141	131	131	130	163	147	146	124
ENSMUSG00000015812	34	22	56	35	39	35	20	36	55	15	23	28	38	28	43	25	43	27	29	26
ENSMUSG00000015829	6	5	10	7	5	7	3	6	8	11	5	9	3	6	5	3	5	7	10	8
ENSMUSG00000015837	1544	1172	2079	1281	1383	1398	955	1084	1516	959	1183	986	1900	1296	1524	1395	1692	1269	1574	1064
ENSMUSG00000015839	3813	4244	5899	5263	4478	3551	3761	3825	4241	4784	4982	5742	3723	4653	4287	4713	6203	5260	6503	5004
ENSMUSG00000015843	8	20	16	14	16	28	8	17	24	11	24	11	10	10	6	6	10	9	7	3
ENSMUSG00000015846	2585	2367	3428	3101	3306	3060	2393	2476	3370	2619	3016	3049	3222	2930	2961	2989	4115	3291	3983	2631
ENSMUSG00000015850	482	206	693	353	333	335	257	364	398	233	385	245	724	296	509	362	590	309	512	251
ENSMUSG00000015852	33	30	29	21	22	13	11	25	14	23	22	9	35	32	37	18	44	29	37	18
ENSMUSG00000015854	1	2	0	0	0	1	0	2	1	0	0	0	0	0	1	0	2	1	0	1
ENSMUSG00000015869	530	524	718	595	570	518	408	491	507	515	499	550	547	540	535	491	701	590	658	484
ENSMUSG00000015879	4	5	3	3	3	5	5	4	4	7	5	3	7	6	2	0	1	5	5	1
ENSMUSG00000015880	223	111	378	178	140	133	101	119	199	88	147	147	238	258	275	258	345	194	301	232
ENSMUSG00000015882	630	612	741	450	532	461	448	468	572	467	542	553	556	621	574	587	680	609	811	508
ENSMUSG00000015889	603	577	931	649	615	531	449	501	698	550	677	570	722	706	758	688	863	661	887	576
ENSMUSG00000015890	0	1	3	0	0	0	1	0	0	0	1	1	0	3	0	2	3	3	0	0
ENSMUSG00000015932	5362	5474	8064	6378	6083	5306	4605	4525	6011	5138	6084	5332	6251	6961	6489	6305	7775	6163	7942	5763
ENSMUSG00000015937	1352	1299	1926	1473	1423	1360	1024	1242	1559	1238	1363	1467	1505	1367	1551	1418	1950	1647	1896	1299
ENSMUSG00000015942	154	145	155	125	118	110	116	115	143	111	133	143	90	118	108	120	151	163	192	129
ENSMUSG00000015943	59	53	63	59	63	48	43	45	52	46	46	56	49	45	43	51	60	56	75	44
ENSMUSG00000015944	332	285	524	374	326	339	215	246	315	202	288	218	446	350	426	324	509	302	386	269
ENSMUSG00000015947	23	8	29	6	9	1	12	6	11	10	7	1	31	17	30	23	26	12	59	22
ENSMUSG00000015950	111	209	204	58	47	55	38	49	61	32	54	22	96	64	113	77	80	74	135	75
ENSMUSG00000015957	436	309	560	346	299	334	210	249	345	248	229	361	462	352	437	378	570	439	502	367
ENSMUSG00000015961	975	903	1167	829	829	607	600	640	874	672	803	895	861	750	793	742	990	854	1033	691
ENSMUSG00000015962	10	12	10	11	18	11	4	11	17	12	15	16	5	4	8	1	3	15	7	9
ENSMUSG00000015966	54	46	35	45	40	34	40	32	39	32	46	38	16	34	21	39	31	41	33	30
ENSMUSG00000015968	222	128	140	60	66	42	47	56	63	45	39	52	81	93	70	78	92	108	114	64
ENSMUSG00000015970	451	331	518	450	496	457	371	353	519	415	478	386	411	526	436	500	601	545	589	369
ENSMUSG00000015971	298	332	345	289	286	247	208	249	305	239	318	268	242	249	267	224	331	278	333	198
ENSMUSG00000015980	15	18	15	10	12	6	8	10	11	12	15	9	9	20	9	14	14	11	12	11
ENSMUSG00000015981	14	7	28	9	19	12	11	9	12	11	6	6	11	11	9	15	14	10	15	16
ENSMUSG00000015994	551	588	881	740	703	592	487	534	623	632	659	636	689	705	727	622	794	670	877	598
ENSMUSG00000016018	740	713	945	790	726	644	604	618	772	672	789	770	695	706	720	658	964	823	1030	672
ENSMUSG00000016024	460	210	118	78	53	48	43	54	58	54	66	32	143	102	81	69	75	170	90	45
ENSMUSG00000016028	3928	2801	3678	2946	3124	2915	2180	2521	3138	2456	2943	3241	2941	3007	2996	3025	4133	3935	4130	2902
ENSMUSG00000016087	202	292	335	129	83	75	104	116	129	106	123	69	176	166	191	143	223	173	240	150
ENSMUSG00000016128	333	296	433	352	282	207	225	267	295	305	370	266	320	314	245	269	411	278	402	247
ENSMUSG00000016150	17	10	7	11	19	11	6	9	18	5	15	11	12	15	9	8	12	0	13	2
ENSMUSG00000016179	6	4	3	1	2	1	1	1	1	4	2	1	0	3	0	3	4	4	3	3
ENSMUSG00000016181	273	257	308	313	272	212	238	217	269	222	278	267	238	218	232	256	362	310	385	257
ENSMUSG00000016194	40	54	51	16	14	16	14	15	10	6	14	8	26	37	29	32	32	25	26	28
ENSMUSG00000016200	12	7	6	2	2	2	1	1	3	2	3	3	1	1	2	2	2	2	0	0
ENSMUSG00000016206	66	138	78	39	35	27	31	22	57	17	17	27	49	42	33	40	38	44	78	33
ENSMUSG00000016239	33	29	34	28	29	21	20	19	25	16	22	27	21	16	20	18	29	20	35	25
ENSMUSG00000016252	421	584	673	656	540	541	401	433	480	473	493	468	494	542	519	421	493	411	531	450
ENSMUSG00000016253	229	257	339	222	231	218	158	206	269	218	231	240	247	264	239	248	295	252	284	220
ENSMUSG00000016255	2	3	2	1	2	0	0	0	2	1	2	5	2	2	2	0	1	2	3	4
ENSMUSG00000016256	424	430	744	347	295	225	190	264	336	235	252	195	486	461	471	394	524	393	636	385
ENSMUSG00000016257	397	482	684	559	539	480	387	397	516	440	498	520	509	459	475	435	601	498	653	425
ENSMUSG00000016262	212	148	200	165	184	126	114	134	177	148	177	190	204	148	156	120	192	150	227	125
ENSMUSG00000016283	8	39	18	6	23	23	23	4	25	3	3	1	8	5	9	8	4	4	6	8
ENSMUSG00000016308	233	250	338	267	251	178	189	206	253	209	261	227	236	226	235	225	272	245	336	236
ENSMUSG00000016319	2549	2616	3332	2931	2934	2613	2177	2242	2727	2481	2786	2849	2471	2860	2802	2597	3350	2792	3503	2478
ENSMUSG00000016327	8	0	25	21	12	15	2	12	10	0	11	0	30	0	8	7	20	1	5	8
ENSMUSG00000016344	187	228	246	220	192	163	134	167	154	149	170	164	182	198	183	193	248	180	236	161
ENSMUSG00000016346	4	1	4	2	0	0	0	1	0	0	1	2	7	6	5	10	9	7	9	7
ENSMUSG00000016349	98	1	105	229	123	245	87	199	191	4	211	4	240	32	36	55	160	19	110	56
ENSMUSG00000016356	102	82	94	106	108	108	74	85	102	77	96	95	95	93	82	76	84	94	117	52
ENSMUSG00000016382	3330	4168	5881	5345	5200	4014	3882	3798	4767	4212	4733	4277	4561	4661	4678	4138	5188	3862	5331	3593
ENSMUSG00000016386	30	69	62	81	102	74	79	52	99	84	67	79	65	50	47	59	49	32	54	32
ENSMUSG00000016409	286	306	327	290	272	227	184	221	291	226	266	273	297	273	274	255	338	281	324	214
ENSMUSG00000016427	167	182	277	236	226	224	163	190	224	186	245	197	222	214	214	231	244	213	280	147
ENSMUSG00000016458	1	0	0	0	0	0	0	0	0	0	0	0	0	0	0	1	0	0	0	1
ENSMUSG00000016477	206	184	330	208	211	160	142	158	171	196	189	185	214	228	223	207	265	222	290	231
ENSMUSG00000016481	870	876	1101	813	800	749	590	631	854	696	814	682	854	827	828	763	1017	831	997	671
ENSMUSG00000016487	1961	2167	3189	2654	2415	1934	1902	1971	2274	2198	2508	2294	2625	2336	2525	2214	2878	2351	2986	1853
ENSMUSG00000016493	126	118	108	105	93	78	64	79	82	82	94	71	78	102	84	87	113	96	100	66
ENSMUSG00000016494	752	580	1284	687	565	449	446	516	631	525	685	410	1059	826	778	662	1001	625	939	576
ENSMUSG00000016495	261	249	313	237	262	226	199	194	251	191	259	249	295	214	292	232	339	252	307	211
ENSMUSG00000016496	144	84	231	32	44	65	55	26	68	23	17	17	184	109	103	105	96	52	149	81
ENSMUSG00000016498	4	12	9	0	2	5	3	0	6	0	1	2	7	4	6	8	1	2	4	4
ENSMUSG00000016503	239	258	354	244	245	218	177	198	243	202	262	224	228	248	222	218	304	247	277	205
ENSMUSG00000016510	204	196	277	221	243	227	208	185	304	233	285	256	165	210	230	202	303	216	296	178
ENSMUSG00000016520	679	485	924	626	662	723	513	544	762	549	714	659	818	742	843	744	1038	765	1016	663
ENSMUSG00000016524	31	0	44	0	15	8	3	0	5	0	0	0	17	17	12	28	28	17	37	40
ENSMUSG00000016526	102	90	90	52	53	41	27	53	46	55	64	78	52	54	45	53	76	74	83	66
ENSMUSG00000016528	1131	1009	1883	1179	1112	1045	830	861	1080	822	917	891	1501	1239	1338	1181	1434	1057	1468	972
ENSMUSG00000016529	6	0	5	0	3	2	2	1	2	0	0	0	6	7	9	1	3	1	7	8
ENSMUSG00000016534	5167	5042	7186	5692	5757	5070	4147	4452	5477	5213	5409	5492	5445	6557	6037	5830	7365	6068	7651	5544
ENSMUSG00000016541	819	757	986	881	837	665	584	672	777	697	818	772	798	809	733	707	1000	759	1016	619
ENSMUSG00000016552	83	87	91	84	63	47	52	74	60	55	65	53	39	68	48	38	72	67	78	46
ENSMUSG00000016554	1083	1005	1508	1134	1235	952	914	919	1265	1037	1201	1210	1052	1095	1162	1085	1573	1330	1658	1095
ENSMUSG00000016559	3459	3997	4667	4410	4394	3357	3053	3014	4119	3131	3629	3990	3848	3719	3723	3535	4511	3616	4526	2897
ENSMUSG00000016619	686	696	985	756	724	625	526	548	652	605	673	731	789	775	753	751	957	791	944	642
ENSMUSG00000016624	36	34	35	30	28	42	28	26	42	17	31	31	34	33	23	32	52	41	38	37
ENSMUSG00000016626	0	0	0	0	0	1	0	0	0	0	0	1	0	1	0	0	0	0	0	0
ENSMUSG00000016637	88	76	73	60	53	41	36	55	50	55	69	63	49	49	52	44	73	62	70	48
ENSMUSG00000016664	624	577	720	607	563	465	424	447	611	467	536	609	632	515	594	550	735	572	811	494
ENSMUSG00000016756	237	659	577	146	112	94	104	81	91	67	69	79	344	238	229	188	273	254	327	202
ENSMUSG00000016757	353	251	459	330	333	286	239	281	355	301	354	341	385	317	353	384	503	399	492	321
ENSMUSG00000016758	35	35	37	46	22	31	17	13	26	31	25	23	23	22	22	11	20	25	31	18
ENSMUSG00000016763	111	87	245	133	111	66	77	109	112	102	131	69	199	125	187	163	227	177	289	116
ENSMUSG00000016831	800	954	1176	961	953	792	701	747	921	795	954	821	882	950	925	847	1084	927	1142	759
ENSMUSG00000016833	62	98	92	92	76	65	49	76	90	74	89	69	67	61	72	58	90	78	104	72
ENSMUSG00000016918	1031	660	2115	356	283	216	281	221	294	234	334	180	1155	1269	1338	1111	1055	731	1212	652
ENSMUSG00000016921	2458	2365	3291	2541	2538	2308	1925	2123	2727	2347	2698	2683	2460	2369	2342	2456	3150	2790	3378	2286
ENSMUSG00000016933	1769	1981	2820	2178	2338	2104	1760	1741	2410	1761	2129	1990	2383	2162	2331	2170	2776	2290	2697	1898
ENSMUSG00000016940	235	262	285	263	241	181	192	206	269	230	260	203	258	211	217	240	303	284	306	220
ENSMUSG00000016942	10	7	2	2	0	1	2	0	0	0	2	1	0	0	0	0	1	3	1	2
ENSMUSG00000016946	519	654	873	789	705	595	503	461	542	459	525	504	661	631	729	619	747	587	720	517
ENSMUSG00000016982	0	0	2	0	0	0	0	0	0	0	0	0	2	3	0	4	2	2	3	2
ENSMUSG00000016984	159	134	193	141	146	121	117	144	157	120	149	154	172	158	175	182	207	166	233	135
ENSMUSG00000016995	401	497	707	637	616	305	391	429	506	483	427	236	538	574	387	342	649	424	715	432
ENSMUSG00000016998	0	0	1	0	0	0	1	0	0	0	1	0	0	0	0	0	0	0	2	0
ENSMUSG00000017000	0	0	0	0	0	0	0	0	0	0	1	0	0	0	0	0	0	0	0	0
ENSMUSG00000017002	3222	6660	8130	11226	8429	5533	5973	6209	6799	7703	8065	7155	5489	5488	7741	4501	6575	5850	7885	5248
ENSMUSG00000017003	0	0	0	0	0	0	0	0	0	0	0	0	0	0	0	0	0	0	0	0
ENSMUSG00000017004	0	0	0	0	0	0	0	0	0	0	0	0	0	0	0	0	0	0	0	0
ENSMUSG00000017007	7	21	21	34	35	9	19	23	28	17	16	10	15	17	12	15	18	8	19	8
ENSMUSG00000017009	2577	3111	4001	3633	3228	2661	2331	2535	3100	2669	2917	2823	3286	2717	2869	2647	3415	2693	3466	2328
ENSMUSG00000017049	1	0	0	0	0	0	1	0	0	1	0	0	0	0	0	0	0	0	1	0
ENSMUSG00000017057	2280	1563	3199	1566	1654	1883	1294	1343	1748	1414	1683	1648	2511	2633	2683	2683	2959	2484	3129	2445
ENSMUSG00000017064	2	0	0	0	0	0	0	0	0	0	0	0	0	0	0	0	0	0	1	0
ENSMUSG00000017119	2079	2011	2637	2243	2088	1864	1544	1707	2198	1780	2127	1862	2070	2041	2086	1922	2619	2129	2668	1716
ENSMUSG00000017132	817	948	1365	894	842	830	640	699	860	622	737	682	1031	932	1008	875	1065	842	1039	716
ENSMUSG00000017144	1234	908	1973	1276	1244	1031	839	815	1146	781	914	983	1506	1212	1547	1419	1634	1190	1751	1266
ENSMUSG00000017146	194	82	279	94	96	82	69	71	100	73	96	95	199	199	200	172	227	194	231	159
ENSMUSG00000017165	1	1	2	1	1	1	0	0	1	0	1	1	0	0	5	3	3	0	3	1
ENSMUSG00000017167	328	266	388	380	335	270	285	305	320	425	369	431	292	278	268	362	460	398	453	306
ENSMUSG00000017176	186	196	290	225	215	164	154	181	204	211	202	194	141	167	163	151	267	217	255	181
ENSMUSG00000017188	157	113	208	119	122	104	71	90	122	88	106	101	176	157	152	132	192	114	156	105
ENSMUSG00000017195	5	4	2	4	2	4	4	2	1	1	1	3	3	1	2	1	2	2	5	1
ENSMUSG00000017204	817	1422	2071	2429	2263	2399	1728	1578	2001	1677	1866	1524	1584	1347	2098	1355	1781	1579	2009	1433
ENSMUSG00000017210	691	548	892	714	702	601	517	565	705	554	661	606	751	675	795	714	1004	789	948	643
ENSMUSG00000017211	0	0	0	0	0	0	0	0	0	0	0	0	0	0	0	0	0	0	0	0
ENSMUSG00000017221	911	783	1299	1075	1100	958	741	777	1013	749	1005	949	1111	941	1108	1086	1299	1091	1356	881
ENSMUSG00000017264	590	607	775	599	623	523	417	510	607	531	626	594	576	590	564	539	759	728	848	550
ENSMUSG00000017286	556	714	782	779	649	523	487	542	656	645	750	746	535	638	518	560	739	657	811	604
ENSMUSG00000017288	869	844	1454	1142	1047	854	748	861	1031	865	1037	950	1093	1084	1089	1001	1405	1040	1368	999
ENSMUSG00000017291	4387	5197	6632	5713	5602	4610	4092	4108	5251	4575	5035	4614	5285	5485	5405	4868	6324	4905	6288	4472
ENSMUSG00000017299	232	196	274	227	218	205	155	188	238	196	219	208	209	212	216	184	299	233	289	182
ENSMUSG00000017300	196	1	280	689	330	649	231	532	404	5	593	7	581	58	97	112	349	48	219	94
ENSMUSG00000017307	151	158	195	177	158	134	116	134	178	123	167	154	144	156	147	150	199	181	200	130
ENSMUSG00000017309	84	80	108	86	73	76	53	76	82	92	87	67	72	66	68	70	106	68	94	57
ENSMUSG00000017310	0	0	0	0	0	0	0	1	0	0	0	0	0	0	0	0	0	0	0	0
ENSMUSG00000017311	0	0	0	0	0	4	0	1	6	0	0	0	2	0	0	0	0	0	0	0
ENSMUSG00000017314	132	147	140	147	164	134	109	138	158	105	155	139	90	88	99	113	151	142	135	100
ENSMUSG00000017316	0	0	0	0	0	1	0	0	0	0	0	0	0	0	0	0	0	0	0	1
ENSMUSG00000017344	9	20	6	16	3	7	8	14	11	13	10	1	14	9	5	5	7	9	12	3
ENSMUSG00000017376	406	440	527	480	457	368	340	344	457	352	447	436	400	369	426	370	538	449	572	351
ENSMUSG00000017386	152	114	189	122	104	87	47	80	110	77	90	87	142	76	130	84	150	117	138	80
ENSMUSG00000017390	111	79	155	98	70	100	61	74	98	68	78	63	114	134	146	124	157	118	128	92
ENSMUSG00000017400	38	27	78	19	20	14	11	24	16	23	13	9	39	38	39	47	38	31	52	27
ENSMUSG00000017404	2217	2635	3600	2917	2809	2418	2104	2314	3099	2556	2825	2845	2384	2568	2521	2355	3278	2616	3580	2478
ENSMUSG00000017405	121	139	111	104	92	78	63	76	96	72	78	80	80	85	87	62	90	128	111	51
ENSMUSG00000017412	22	15	17	18	21	61	12	27	23	7	17	10	23	15	24	27	16	16	20	14
ENSMUSG00000017417	71	98	67	102	115	88	58	104	127	84	119	96	72	57	70	59	132	76	84	43
ENSMUSG00000017418	992	1696	1759	1861	1839	1534	1326	1198	1579	1335	1520	1377	1373	1514	1373	1290	1542	1264	1530	1141
ENSMUSG00000017421	3087	2953	3740	2961	2991	2701	2348	2638	3198	2687	3151	3175	2916	3144	3125	2894	4055	3268	4095	2976
ENSMUSG00000017428	985	764	1351	933	1029	964	798	814	1094	846	1019	884	1078	930	996	1020	1424	1013	1416	868
ENSMUSG00000017446	332	214	427	240	217	147	172	216	236	189	223	149	366	262	313	236	370	225	380	200
ENSMUSG00000017453	2	4	6	11	5	2	3	5	1	6	4	3	0	2	2	2	1	3	3	2
ENSMUSG00000017466	2396	1947	3292	1953	2008	1223	1346	1579	1880	1565	1830	792	2808	2442	2326	1957	3125	1960	3131	1464
ENSMUSG00000017478	834	843	1191	913	893	733	689	718	996	757	877	936	869	784	811	856	1225	1019	1130	863
ENSMUSG00000017485	3943	4850	5689	4837	4739	3931	3673	3868	4936	4475	4906	4676	4143	4917	4328	4520	6118	4805	6009	4028
ENSMUSG00000017491	43	36	53	57	46	36	16	29	43	17	25	28	51	28	31	22	31	21	38	30
ENSMUSG00000017493	2844	2135	3787	2341	2043	1094	1343	1588	1670	1677	1955	1016	2780	3017	2198	2450	3445	2367	3653	1847
ENSMUSG00000017499	52	27	104	43	53	55	32	50	49	49	43	68	70	91	115	81	96	70	88	84
ENSMUSG00000017548	845	849	1268	826	848	659	622	634	806	675	770	832	912	965	838	885	1134	849	1064	827
ENSMUSG00000017550	229	169	333	166	167	149	134	133	186	148	194	189	220	250	222	233	294	233	282	229
ENSMUSG00000017561	369	644	444	388	351	247	246	379	382	404	433	461	273	272	263	250	417	331	435	276
ENSMUSG00000017588	1	2	1	1	3	1	0	3	3	2	0	0	2	3	5	4	0	1	0	2
ENSMUSG00000017607	3152	2237	3227	3033	3204	2665	2373	2905	3637	3115	3878	4010	2869	2370	2469	2628	4224	3457	3780	2685
ENSMUSG00000017615	1207	1419	1998	1753	1622	1359	1228	1211	1530	1318	1476	1455	1591	1396	1519	1454	1730	1441	1830	1258
ENSMUSG00000017631	1371	1196	1793	1370	1437	1040	915	1001	1220	1076	1272	1172	1498	1361	1389	1159	1694	1287	1657	1139
ENSMUSG00000017639	360	317	129	168	180	113	114	141	163	165	179	189	98	93	85	86	130	163	126	117
ENSMUSG00000017652	30	106	66	12	25	24	32	12	28	12	14	14	40	22	35	36	32	14	41	23
ENSMUSG00000017664	231	242	348	267	277	200	156	183	264	196	217	201	293	240	239	236	312	268	340	215
ENSMUSG00000017667	167	118	144	120	97	78	72	85	111	81	113	59	122	124	123	99	151	111	159	81
ENSMUSG00000017670	656	607	841	616	594	536	442	546	622	522	646	571	663	616	652	540	855	660	846	570
ENSMUSG00000017677	697	565	1170	635	610	490	413	427	532	410	520	467	817	768	708	644	860	620	806	621
ENSMUSG00000017679	1059	1956	2009	2233	1908	1540	1380	1270	1570	1403	1523	1396	1630	1718	1741	1486	1646	1421	1871	1261
ENSMUSG00000017686	723	752	963	811	779	628	577	572	726	685	820	779	816	785	713	761	990	750	1045	699
ENSMUSG00000017688	10	7	0	2	1	0	2	0	0	2	1	0	0	0	0	1	1	1	1	0
ENSMUSG00000017692	140	201	222	247	266	227	172	152	213	163	174	185	205	200	207	178	200	177	231	133
ENSMUSG00000017697	2329	396	4090	11687	6697	11754	3473	6163	4563	687	8897	1707	9012	3465	8255	1841	4152	3723	6380	3740
ENSMUSG00000017707	2987	3914	3777	2776	2321	1952	1857	1796	2347	2087	2281	1757	2526	2624	2754	2279	2827	2620	3306	1864
ENSMUSG00000017713	72	43	80	29	27	23	25	21	27	29	21	28	49	32	56	46	40	41	47	37
ENSMUSG00000017715	1029	678	1546	761	857	879	656	605	901	609	687	721	1243	1054	1239	1095	1314	1033	1334	983
ENSMUSG00000017716	157	71	248	129	122	107	60	101	144	68	97	113	177	168	187	171	228	170	214	150
ENSMUSG00000017718	22	35	28	28	37	23	25	26	11	24	25	38	21	17	19	19	43	25	41	19
ENSMUSG00000017720	0	0	0	0	1	0	0	0	0	0	0	0	0	0	0	0	0	0	0	0
ENSMUSG00000017721	750	497	1043	693	631	657	488	484	640	499	620	580	896	709	865	801	992	813	1026	700
ENSMUSG00000017723	1698	883	454	292	311	286	201	226	350	245	213	232	377	242	313	231	320	563	345	217
ENSMUSG00000017724	52	19	118	24	26	12	24	20	30	22	26	20	75	51	56	53	90	36	76	40
ENSMUSG00000017733	0	0	0	0	0	0	0	0	0	0	0	0	0	0	0	0	0	0	0	0
ENSMUSG00000017734	32	40	45	35	24	21	26	15	30	20	26	27	32	29	23	26	37	41	46	35
ENSMUSG00000017737	1486	362	3357	829	614	793	440	398	473	426	362	388	2476	3589	2417	1697	2183	1534	2139	1346
ENSMUSG00000017740	20	12	33	11	7	13	7	10	9	2	8	7	19	16	26	12	23	24	23	17
ENSMUSG00000017747	86	96	123	108	107	98	72	79	122	94	89	99	123	93	120	111	144	113	114	88
ENSMUSG00000017754	647	517	525	396	431	315	343	403	516	375	474	441	385	406	357	342	582	450	527	372
ENSMUSG00000017756	811	527	655	468	457	399	326	370	510	402	391	527	583	415	480	340	585	549	616	430
ENSMUSG00000017760	992	841	1525	851	876	860	665	655	945	622	772	717	1088	1058	1243	1003	1361	1025	1337	865
ENSMUSG00000017764	107	106	182	137	139	135	114	115	161	113	133	123	164	127	129	119	169	143	195	111
ENSMUSG00000017765	706	556	926	683	661	538	472	563	690	550	696	555	762	588	651	547	955	660	798	547
ENSMUSG00000017767	13	5	4	3	6	0	3	0	2	4	2	1	6	5	5	5	2	6	5	2
ENSMUSG00000017774	2216	1864	3170	1976	2060	1763	1401	1568	2136	1634	1895	1798	2701	2135	2342	2051	2729	1993	2865	1926
ENSMUSG00000017776	1830	1621	2486	1714	1754	1411	1316	1380	1682	1421	1719	1609	2036	1814	1932	1796	2216	1909	2364	1602
ENSMUSG00000017778	443	569	596	641	516	529	383	454	467	424	558	491	431	443	492	449	559	460	565	431
ENSMUSG00000017781	1402	1353	2155	1604	1494	1233	1052	1116	1489	1151	1387	1324	1858	1595	1717	1561	2007	1704	2210	1384
ENSMUSG00000017801	382	374	569	460	463	376	374	362	443	385	405	380	419	430	446	425	585	460	610	417
ENSMUSG00000017802	1079	1266	1759	1559	1414	1318	1069	1189	1393	1240	1374	1423	1394	1362	1375	1324	1587	1354	1699	1076
ENSMUSG00000017817	63	36	107	110	44	100	48	76	78	38	84	17	128	63	79	77	118	56	89	62
ENSMUSG00000017830	58	64	75	30	67	76	61	24	151	29	23	18	54	55	51	43	60	43	121	41
ENSMUSG00000017831	707	1175	1284	1399	1249	1046	925	784	1063	882	1035	909	951	1006	1228	940	1178	978	1181	741
ENSMUSG00000017832	0	0	0	0	0	0	0	0	0	1	0	0	1	0	0	0	0	0	0	0
ENSMUSG00000017837	357	444	676	581	555	483	403	424	526	426	456	457	531	518	578	529	595	466	605	466
ENSMUSG00000017843	1126	1117	1665	1237	1211	977	826	968	1135	1057	1195	1125	1294	1238	1228	1170	1523	1234	1542	1041
ENSMUSG00000017858	437	408	444	440	394	332	273	313	376	362	385	342	344	347	329	366	451	399	448	322
ENSMUSG00000017861	126	44	181	46	60	63	39	49	62	38	55	61	139	100	100	107	148	88	124	75
ENSMUSG00000017868	0	2	3	3	1	2	0	0	1	3	1	1	0	1	1	2	5	1	2	2
ENSMUSG00000017897	577	236	398	231	165	205	149	136	209	107	153	155	340	272	360	323	413	373	420	250
ENSMUSG00000017922	0	2	1	0	0	0	0	0	0	0	0	0	0	0	0	0	0	1	0	0
ENSMUSG00000017929	197	171	359	74	89	63	65	50	97	43	76	40	243	206	213	219	199	141	291	178
ENSMUSG00000017943	2	0	1	2	0	0	1	0	0	2	0	1	1	0	0	3	1	2	0	0
ENSMUSG00000017950	0	0	0	0	0	0	0	1	0	0	0	0	0	0	0	0	0	0	0	0
ENSMUSG00000017969	170	179	102	222	191	112	133	152	162	179	162	67	115	121	56	78	139	97	121	59
ENSMUSG00000017978	308	217	239	128	154	311	171	185	219	166	137	132	481	227	244	296	149	174	227	182
ENSMUSG00000017999	485	423	606	563	547	429	414	418	546	422	528	541	435	462	431	501	747	601	744	480
ENSMUSG00000018001	858	861	1270	1008	982	793	723	758	930	771	945	628	1073	936	986	956	1149	820	1158	715
ENSMUSG00000018008	218	228	340	84	75	68	70	44	122	49	48	47	199	194	224	165	199	165	261	131
ENSMUSG00000018012	112	86	91	89	110	71	69	75	67	88	113	109	76	75	75	63	96	105	102	76
ENSMUSG00000018040	539	581	798	671	660	557	502	488	644	546	658	641	623	553	541	549	797	641	810	570
ENSMUSG00000018042	1166	875	1461	967	949	783	733	861	1163	839	1033	930	1139	901	1022	917	1521	1118	1378	962
ENSMUSG00000018068	587	463	702	461	460	408	352	428	453	510	601	565	501	563	492	557	759	607	751	528
ENSMUSG00000018076	2979	2123	3518	2396	2459	2487	1892	1973	2669	2133	2494	2415	2902	2596	2780	2807	3709	2894	3671	2556
ENSMUSG00000018102	475	589	756	651	585	504	488	478	612	494	611	572	510	595	602	571	792	592	746	554
ENSMUSG00000018126	8	18	29	48	19	18	16	30	37	26	23	11	13	15	21	20	31	13	22	5
ENSMUSG00000018143	275	371	501	424	386	359	266	253	406	241	302	328	378	349	407	328	408	352	422	310
ENSMUSG00000018160	1445	1360	1897	1489	1522	1325	1183	1266	1546	1230	1585	1477	1412	1377	1393	1402	1985	1645	2016	1332
ENSMUSG00000018166	2208	2368	3204	2927	2630	2756	2086	2104	2736	2221	2573	2330	2942	2606	2979	2497	3221	2485	2950	1927
ENSMUSG00000018167	267	253	344	247	206	210	160	168	214	163	189	195	311	249	269	246	280	268	306	215
ENSMUSG00000018168	139	837	330	49	59	37	43	37	45	24	23	22	45	68	49	46	31	91	168	18
ENSMUSG00000018169	96	118	114	35	25	38	30	32	28	24	32	22	74	51	46	49	66	55	65	49
ENSMUSG00000018171	1991	845	2620	972	1014	949	729	735	963	714	817	814	2236	1679	2460	2061	2122	1528	2295	1558
ENSMUSG00000018189	219	241	376	295	290	246	208	236	266	253	307	264	262	303	285	272	327	265	415	247
ENSMUSG00000018196	325	341	368	406	370	284	300	313	402	327	361	332	321	313	293	291	417	326	408	277
ENSMUSG00000018199	1049	1447	1520	1587	1280	1075	1043	1103	1259	1224	1226	1239	1184	1233	1164	1171	1432	1168	1476	1054
ENSMUSG00000018209	857	1478	1517	1219	1040	857	825	768	975	818	931	905	1102	1080	1071	914	1118	997	1298	782
ENSMUSG00000018211	0	0	0	0	0	0	0	0	1	0	0	0	0	0	0	0	0	0	0	0
ENSMUSG00000018217	377	820	435	962	467	730	810	805	495	1100	893	464	440	402	367	646	484	389	870	240
ENSMUSG00000018238	5	4	3	4	3	2	1	4	2	1	0	1	4	1	2	7	4	1	7	3
ENSMUSG00000018239	33	27	39	32	19	35	34	18	36	30	36	22	23	20	31	27	42	37	51	26
ENSMUSG00000018259	0	0	0	0	0	0	0	0	0	0	0	0	0	0	0	0	0	0	0	0
ENSMUSG00000018263	0	0	1	0	0	0	0	2	0	0	1	0	0	0	1	1	0	0	1	0
ENSMUSG00000018286	682	735	1132	863	807	669	609	690	820	678	773	752	731	767	791	689	1060	764	1080	708
ENSMUSG00000018287	236	218	292	248	260	216	189	233	289	220	265	245	258	214	217	222	280	257	301	197
ENSMUSG00000018293	2655	2407	4256	2291	2190	2048	1649	1827	2344	1917	2180	2145	3129	2833	3171	2944	4086	2825	3905	2525
ENSMUSG00000018322	314	373	520	335	344	320	241	282	374	321	320	295	380	364	344	318	455	375	446	302
ENSMUSG00000018326	2051	1502	2872	1889	1951	1818	1514	1564	2103	1742	2149	1905	2387	2152	2310	2129	2969	2460	3023	2002
ENSMUSG00000018334	376	276	517	313	291	330	212	245	322	202	248	223	404	280	393	380	438	298	436	289
ENSMUSG00000018339	2188	1863	3277	2224	2117	1198	1550	1751	2060	1692	2005	747	2878	2326	2088	2070	3138	2000	3258	1449
ENSMUSG00000018340	972	735	1263	543	518	444	353	512	589	406	581	329	857	752	824	733	932	634	1126	492
ENSMUSG00000018341	202	261	293	294	333	289	226	251	394	290	242	337	179	301	167	226	398	291	353	241
ENSMUSG00000018347	199	191	257	238	221	229	180	182	265	185	245	195	259	236	240	228	268	213	296	193
ENSMUSG00000018362	901	601	1245	806	780	646	574	595	748	599	835	915	900	978	887	957	1189	1009	1250	985
ENSMUSG00000018363	1011	931	1411	1030	1015	932	759	791	1033	817	978	912	1133	1077	1074	1010	1338	994	1297	861
ENSMUSG00000018372	267	217	270	234	225	232	179	206	225	183	252	238	176	241	227	241	269	277	300	193
ENSMUSG00000018377	947	890	1025	872	896	720	700	759	1052	765	886	831	790	791	785	678	1062	898	1045	655
ENSMUSG00000018378	363	270	302	357	382	291	259	259	380	264	348	317	315	224	232	244	378	320	354	223
ENSMUSG00000018379	2818	2875	4084	2851	2826	2381	2127	2164	2728	2653	2893	3012	3048	3001	2893	2938	3757	3160	3943	2834
ENSMUSG00000018381	107	141	175	56	44	66	41	55	82	60	62	53	107	74	105	85	121	98	138	67
ENSMUSG00000018387	27	21	42	20	14	16	16	19	17	22	25	16	19	18	36	19	35	24	25	21
ENSMUSG00000018395	257	215	281	247	262	174	163	176	226	204	232	216	223	210	197	222	297	217	301	162
ENSMUSG00000018398	2172	2790	3847	3825	3718	3351	2835	2736	3447	2840	3372	2887	3540	3080	3545	3166	3708	3173	3942	2708
ENSMUSG00000018401	1082	1166	1254	1230	1209	1045	994	1007	1234	1236	1356	1240	1052	1012	1111	1004	1418	1344	1688	1210
ENSMUSG00000018405	84	113	126	93	97	92	75	90	102	87	95	89	94	84	79	77	112	94	119	98
ENSMUSG00000018411	49	24	37	56	35	48	34	61	50	28	53	19	58	24	29	35	55	24	42	23
ENSMUSG00000018412	1329	1290	1543	1264	1297	1129	1001	977	1332	1023	1174	1156	1260	1213	1200	1187	1563	1295	1569	1023
ENSMUSG00000018415	537	733	720	755	727	716	561	613	733	676	760	711	646	617	613	563	754	605	784	533
ENSMUSG00000018417	1807	890	2546	945	810	629	639	596	773	715	882	632	1825	1743	1594	1681	1835	1312	1779	1328
ENSMUSG00000018425	506	420	630	393	365	351	254	300	359	304	335	308	419	398	471	347	483	397	494	310
ENSMUSG00000018427	362	319	395	244	276	371	190	192	302	214	192	136	420	293	372	346	378	238	333	209
ENSMUSG00000018428	427	343	507	507	485	414	356	463	514	440	492	490	488	394	388	402	610	512	587	392
ENSMUSG00000018433	444	412	605	499	497	367	347	386	464	394	475	489	399	522	417	413	636	464	622	412
ENSMUSG00000018442	549	576	772	560	557	570	448	462	600	469	522	578	585	565	652	576	728	624	776	563
ENSMUSG00000018446	347	289	513	364	359	342	208	296	354	328	353	427	340	363	325	407	480	382	549	350
ENSMUSG00000018449	74	79	110	75	61	72	79	65	91	61	82	73	100	113	78	82	104	89	113	65
ENSMUSG00000018451	3	12	8	8	7	3	1	6	7	12	6	6	3	4	3	3	5	3	6	2
ENSMUSG00000018459	32	2	28	5	5	7	5	5	11	1	7	5	15	31	22	15	27	24	36	24
ENSMUSG00000018470	9	5	9	6	7	6	7	5	2	4	2	4	6	3	7	7	9	8	11	8
ENSMUSG00000018474	1564	1256	1401	943	780	612	557	688	840	684	847	736	1025	874	936	838	1341	1197	1301	737
ENSMUSG00000018476	983	635	1591	775	840	817	663	672	970	573	787	748	1144	909	1011	982	1232	907	1166	863
ENSMUSG00000018479	0	0	1	0	0	0	0	0	1	0	0	1	1	0	2	1	1	0	0	0
ENSMUSG00000018481	1104	1173	1600	1205	1201	1008	894	868	1110	981	1030	1040	1247	1177	1297	1144	1451	1121	1472	1133
ENSMUSG00000018486	6	2	11	3	2	1	3	3	4	1	1	4	13	3	9	7	9	11	10	27
ENSMUSG00000018500	156	112	180	123	156	265	149	114	234	121	123	137	195	157	199	205	180	178	218	137
ENSMUSG00000018501	3820	3713	4841	3850	4009	3291	2918	3140	4042	3271	3849	3825	3697	3738	3630	3581	5124	4117	5075	3473
ENSMUSG00000018507	85	143	205	50	47	56	36	39	71	35	51	23	114	98	127	90	112	95	128	45
ENSMUSG00000018509	89	67	97	71	87	84	66	64	92	61	80	63	82	85	80	77	98	94	104	81
ENSMUSG00000018537	197	137	190	149	166	146	131	129	194	114	159	173	165	140	157	142	230	157	185	113
ENSMUSG00000018541	238	229	395	240	234	224	195	199	288	202	244	251	258	233	284	249	335	255	326	202
ENSMUSG00000018543	4	4	4	1	2	1	4	7	6	1	10	3	5	4	5	3	5	1	3	1
ENSMUSG00000018547	417	364	545	435	412	289	267	302	382	347	397	367	445	352	416	386	572	422	580	373
ENSMUSG00000018548	575	481	600	432	448	333	331	373	411	425	478	481	473	441	440	411	571	534	587	430
ENSMUSG00000018554	21	23	20	16	20	15	15	17	20	17	21	25	11	10	11	10	25	14	13	11
ENSMUSG00000018559	504	348	616	350	394	422	317	363	423	304	379	344	600	411	481	511	600	459	536	432
ENSMUSG00000018565	196	226	333	269	244	209	185	175	244	204	232	229	254	243	263	244	339	230	357	204
ENSMUSG00000018566	90	51	74	137	101	156	73	127	132	56	126	37	100	36	34	41	98	52	66	42
ENSMUSG00000018567	1247	1270	1860	1543	1215	1305	979	983	1278	1128	1120	997	1493	1339	1542	1374	1683	1239	1730	1111
ENSMUSG00000018569	145	56	59	16	22	26	21	24	26	21	17	23	60	29	62	23	32	44	19	14
ENSMUSG00000018570	17	25	16	33	22	28	15	17	27	21	20	23	21	11	7	24	27	19	26	8
ENSMUSG00000018572	327	338	474	362	351	261	224	257	336	269	293	357	364	307	314	317	407	329	402	321
ENSMUSG00000018574	757	729	1112	1091	923	895	624	755	876	719	942	779	873	815	856	794	1081	868	1051	726
ENSMUSG00000018581	964	467	10	15	23	15	10	19	14	11	19	9	1	5	2	2	5	339	25	8
ENSMUSG00000018583	2168	2097	3033	2272	2273	1699	1704	1817	2218	2002	2193	2462	2282	2377	2044	2201	2961	2616	2987	2225
ENSMUSG00000018585	456	470	802	618	538	501	375	397	512	381	464	460	572	579	653	475	570	491	665	489
ENSMUSG00000018589	1	0	0	0	0	0	1	1	0	0	0	0	0	0	0	0	0	0	0	0
ENSMUSG00000018593	13525	9156	21713	9863	9324	4394	6168	7862	9306	9665	10937	4231	16150	15051	14457	13143	21164	13389	21406	9356
ENSMUSG00000018595	0	0	0	0	0	0	0	0	0	0	0	0	0	0	0	0	0	0	0	0
ENSMUSG00000018599	103	83	113	114	84	96	59	81	99	48	96	54	126	85	87	89	109	85	108	83
ENSMUSG00000018604	235	116	349	161	99	70	79	102	131	99	142	87	234	178	194	208	235	141	251	128
ENSMUSG00000018620	0	0	0	0	0	0	1	0	1	0	0	1	0	0	0	0	0	0	2	0
ENSMUSG00000018623	0	1	0	0	0	0	0	0	0	0	0	0	0	0	0	0	0	0	0	0
ENSMUSG00000018634	0	0	0	0	1	0	1	0	1	0	1	1	0	0	0	1	0	0	0	0
ENSMUSG00000018648	644	1307	1092	1550	1223	1316	1114	812	1235	911	1023	854	901	855	1265	782	998	831	989	724
ENSMUSG00000018651	254	220	275	222	209	214	201	189	242	206	271	231	244	232	256	269	331	253	337	208
ENSMUSG00000018654	181	595	305	75	81	77	74	45	112	47	56	31	103	124	131	105	100	147	208	70
ENSMUSG00000018656	0	0	0	0	0	1	1	1	0	0	1	0	0	1	0	0	1	0	0	0
ENSMUSG00000018659	249	225	303	179	222	246	197	205	238	201	217	241	250	237	229	184	309	240	272	247
ENSMUSG00000018661	432	467	544	462	462	424	332	389	492	414	412	436	456	367	430	394	532	454	642	375
ENSMUSG00000018666	480	519	635	481	439	390	360	387	502	434	441	448	457	457	477	503	667	522	683	387
ENSMUSG00000018669	299	268	355	277	266	290	218	246	317	205	250	247	322	238	330	279	360	285	389	235
ENSMUSG00000018672	233	137	278	132	132	105	102	120	146	125	146	71	219	193	245	195	262	214	270	156
ENSMUSG00000018677	632	492	979	567	617	679	491	491	730	514	553	657	801	778	757	712	939	722	991	663
ENSMUSG00000018678	197	174	252	165	211	194	166	144	230	174	190	203	206	175	151	179	223	219	277	144
ENSMUSG00000018697	342	301	477	345	372	298	354	330	377	311	396	430	346	345	338	361	477	384	523	384
ENSMUSG00000018698	0	0	0	0	0	0	1	0	0	0	0	0	1	0	0	0	1	0	0	0
ENSMUSG00000018707	12824	12563	17867	14671	14647	13414	11142	11803	15806	12222	13900	13754	14695	14027	14445	13899	18091	14743	18248	12418
ENSMUSG00000018727	5	2	0	2	1	1	1	1	0	1	2	3	3	1	1	0	0	4	2	0
ENSMUSG00000018733	90	107	116	101	100	92	69	82	113	95	122	104	74	95	99	100	125	119	144	79
ENSMUSG00000018736	1329	1922	2471	2272	2175	1644	1497	1519	1970	1513	1785	1703	1772	1723	1808	1554	1974	1569	2009	1453
ENSMUSG00000018740	170	166	156	206	213	214	129	195	191	174	185	152	199	123	151	130	255	172	195	116
ENSMUSG00000018750	1026	1259	1297	1198	1207	925	844	937	1198	919	1003	1006	1114	941	923	936	1323	1074	1254	788
ENSMUSG00000018752	6	5	9	10	6	4	4	4	9	2	4	3	5	4	2	3	3	7	10	1
ENSMUSG00000018761	289	259	484	328	356	327	214	267	353	247	283	264	355	330	415	355	409	329	390	255
ENSMUSG00000018765	715	771	1026	970	953	833	669	727	902	713	844	837	883	766	872	783	1126	878	1086	690
ENSMUSG00000018770	851	712	1260	955	907	877	609	787	890	732	857	790	888	920	912	860	1075	890	1086	881
ENSMUSG00000018774	142	83	242	73	73	77	77	68	87	53	71	38	194	225	238	164	212	158	253	122
ENSMUSG00000018776	2	2	0	0	0	0	1	0	1	0	0	0	0	0	0	0	2	0	0	0
ENSMUSG00000018796	2154	2689	2480	3013	2880	2471	2232	2229	2765	2421	2821	2627	2124	2221	2215	2020	2661	2455	2908	1836
ENSMUSG00000018800	252	246	324	259	256	179	153	213	221	225	243	217	220	245	204	178	253	227	301	149
[truncated: 46,710 more rows]

## Sheet: GSE118952
ENSMUSG00000000001	6227	6858	6644
ENSMUSG00000000003	0	0	0
ENSMUSG00000000028	2033	2160	1790
ENSMUSG00000000031	11244	12667	14656
ENSMUSG00000000037	55	62	73
ENSMUSG00000000049	1	2	5
ENSMUSG00000000056	1311	1496	1296
ENSMUSG00000000058	253	253	56
ENSMUSG00000000078	3330	3488	3708
ENSMUSG00000000085	1186	1261	1008
ENSMUSG00000000088	8463	8079	6263
ENSMUSG00000000093	69	85	79
ENSMUSG00000000094	132	178	210
ENSMUSG00000000103	0	0	1
ENSMUSG00000000120	690	756	652
ENSMUSG00000000125	7	4	3
ENSMUSG00000000126	58	64	58
ENSMUSG00000000127	902	1090	929
ENSMUSG00000000131	4798	5021	4425
ENSMUSG00000000134	3749	4092	3557
ENSMUSG00000000142	345	399	415
ENSMUSG00000000148	783	870	906
ENSMUSG00000000149	3801	3829	2881
ENSMUSG00000000154	94	79	59
ENSMUSG00000000157	0	0	0
ENSMUSG00000000159	3	1	0
ENSMUSG00000000167	61	83	103
ENSMUSG00000000168	2901	3229	2931
ENSMUSG00000000171	4835	4779	4330
ENSMUSG00000000182	3	2	5
ENSMUSG00000000183	0	0	0
ENSMUSG00000000184	2178	2469	1818
ENSMUSG00000000194	2216	2388	2176
ENSMUSG00000000197	32	37	46
ENSMUSG00000000202	20	21	31
ENSMUSG00000000204	0	5	6
ENSMUSG00000000214	5	5	11
ENSMUSG00000000215	0	0	1
ENSMUSG00000000216	0	2	2
ENSMUSG00000000223	141	175	117
ENSMUSG00000000244	35	28	34
ENSMUSG00000000247	62	75	58
ENSMUSG00000000248	3	2	4
ENSMUSG00000000253	176	198	147
ENSMUSG00000000263	0	1	0
ENSMUSG00000000266	39	47	46
ENSMUSG00000000275	3605	4212	4314
ENSMUSG00000000276	906	949	1180
ENSMUSG00000000278	10259	11144	9035
ENSMUSG00000000282	2133	2371	1973
ENSMUSG00000000290	4	7	6
ENSMUSG00000000295	891	893	711
ENSMUSG00000000296	227	270	211
ENSMUSG00000000301	129	122	91
ENSMUSG00000000303	9651	10335	8477
ENSMUSG00000000305	269	289	318
ENSMUSG00000000308	387	404	367
ENSMUSG00000000317	223	225	189
ENSMUSG00000000318	7	9	8
ENSMUSG00000000320	31	33	18
ENSMUSG00000000325	1567	1687	1642
ENSMUSG00000000326	725	753	658
ENSMUSG00000000339	1878	1993	1715
ENSMUSG00000000340	1435	1682	1708
ENSMUSG00000000346	2466	2628	2225
ENSMUSG00000000355	992	1066	996
ENSMUSG00000000359	3	5	4
ENSMUSG00000000365	2795	3259	3082
ENSMUSG00000000374	1226	1307	1290
ENSMUSG00000000378	1800	1756	1503
ENSMUSG00000000381	0	0	0
ENSMUSG00000000384	3606	3516	3308
ENSMUSG00000000385	247	234	292
ENSMUSG00000000386	1	5	4
ENSMUSG00000000392	0	1	2
ENSMUSG00000000394	0	0	0
ENSMUSG00000000399	3090	3176	2860
ENSMUSG00000000402	36	33	46
ENSMUSG00000000409	534	561	428
ENSMUSG00000000411	2	0	0
ENSMUSG00000000416	34	44	68
ENSMUSG00000000420	2704	2996	2831
ENSMUSG00000000435	1	0	0
ENSMUSG00000000439	1015	1194	924
ENSMUSG00000000440	44	54	73
ENSMUSG00000000441	4053	4125	3874
ENSMUSG00000000486	4159	4205	4217
ENSMUSG00000000489	127	135	108
ENSMUSG00000000530	97	86	69
ENSMUSG00000000531	715	805	643
ENSMUSG00000000532	2047	2204	1878
ENSMUSG00000000538	515	604	544
ENSMUSG00000000544	2541	2654	2405
ENSMUSG00000000552	822	894	739
ENSMUSG00000000555	3799	4024	3399
ENSMUSG00000000560	1	0	0
ENSMUSG00000000561	3856	3933	3606
ENSMUSG00000000562	0	0	0
ENSMUSG00000000563	7869	8086	7555
ENSMUSG00000000567	273	275	212
ENSMUSG00000000568	17561	21154	18289
ENSMUSG00000000579	2	8	7
ENSMUSG00000000581	1448	1533	1534
ENSMUSG00000000594	1372	1561	1214
ENSMUSG00000000600	1494	1566	1799
ENSMUSG00000000605	515	590	628
ENSMUSG00000000606	0	0	0
ENSMUSG00000000617	1	1	7
ENSMUSG00000000627	108	119	87
ENSMUSG00000000628	10260	11953	9288
ENSMUSG00000000631	2531	3007	2612
ENSMUSG00000000632	9	12	16
ENSMUSG00000000673	8	9	5
ENSMUSG00000000682	4	8	1
ENSMUSG00000000686	7	13	12
ENSMUSG00000000690	16	22	7
ENSMUSG00000000693	92	96	67
ENSMUSG00000000701	0	0	0
ENSMUSG00000000706	4	7	5
ENSMUSG00000000708	1631	1756	1817
ENSMUSG00000000711	1260	1404	1390
ENSMUSG00000000724	1	2	0
ENSMUSG00000000730	15432	15347	17484
ENSMUSG00000000731	2273	2307	3355
ENSMUSG00000000732	1136	1168	1685
ENSMUSG00000000738	2543	2562	2225
ENSMUSG00000000739	33	19	11
ENSMUSG00000000740	21892	20394	14643
ENSMUSG00000000743	2810	2800	2204
ENSMUSG00000000751	9359	10093	8563
ENSMUSG00000000753	370	416	400
ENSMUSG00000000759	1585	1662	1584
ENSMUSG00000000766	0	3	0
ENSMUSG00000000776	1887	2030	1940
ENSMUSG00000000782	1644	1809	1419
ENSMUSG00000000787	18790	21852	24287
ENSMUSG00000000791	12	15	9
ENSMUSG00000000792	123	127	179
ENSMUSG00000000794	16	12	15
ENSMUSG00000000804	1854	2067	2439
ENSMUSG00000000805	2909	2935	2754
ENSMUSG00000000811	376	407	320
ENSMUSG00000000817	0	0	0
ENSMUSG00000000823	1712	1774	1967
ENSMUSG00000000826	3556	3997	3593
ENSMUSG00000000827	3126	3180	2841
ENSMUSG00000000838	3854	4442	4834
ENSMUSG00000000861	187	211	287
ENSMUSG00000000869	0	0	0
ENSMUSG00000000876	337	434	257
ENSMUSG00000000881	1081	1163	1003
ENSMUSG00000000884	268	253	225
ENSMUSG00000000889	17	31	16
ENSMUSG00000000901	1165	1253	824
ENSMUSG00000000902	4806	5078	3673
ENSMUSG00000000903	25	10	14
ENSMUSG00000000915	1081	1146	957
ENSMUSG00000000916	896	951	930
ENSMUSG00000000934	526	621	482
ENSMUSG00000000938	495	573	554
ENSMUSG00000000942	23	32	31
ENSMUSG00000000948	160	154	470
ENSMUSG00000000957	1748	1916	1599
ENSMUSG00000000958	4470	4404	4902
ENSMUSG00000000959	2603	2648	2051
ENSMUSG00000000976	1096	1148	1136
ENSMUSG00000000982	0	0	0
ENSMUSG00000000983	0	5	0
ENSMUSG00000001014	44	45	22
ENSMUSG00000001016	8904	9273	7988
ENSMUSG00000001017	6239	6481	6353
ENSMUSG00000001018	1461	1576	1305
ENSMUSG00000001020	67	80	48
ENSMUSG00000001021	8	1	3
ENSMUSG00000001023	0	0	1
ENSMUSG00000001025	1399	1408	1085
ENSMUSG00000001027	3	1	0
ENSMUSG00000001029	3	1	0
ENSMUSG00000001034	1863	1923	1552
ENSMUSG00000001036	2176	2276	2268
ENSMUSG00000001039	645	634	509
ENSMUSG00000001052	1871	2125	1843
ENSMUSG00000001053	1478	1529	1248
ENSMUSG00000001054	1627	1549	1368
ENSMUSG00000001056	6744	6411	5890
ENSMUSG00000001062	400	438	385
ENSMUSG00000001065	481	484	484
ENSMUSG00000001076	42	39	20
ENSMUSG00000001082	2631	2506	2235
ENSMUSG00000001089	3074	3631	3394
ENSMUSG00000001095	0	1	2
ENSMUSG00000001098	2835	3048	3013
ENSMUSG00000001100	4024	4113	3646
ENSMUSG00000001103	0	0	3
ENSMUSG00000001105	1239	1310	1168
ENSMUSG00000001119	253	276	211
ENSMUSG00000001120	606	595	406
ENSMUSG00000001123	474	488	642
ENSMUSG00000001127	2287	2310	2355
ENSMUSG00000001128	216	196	205
ENSMUSG00000001131	1089	1058	746
ENSMUSG00000001134	655	642	560
ENSMUSG00000001138	1353	1451	1188
ENSMUSG00000001143	903	1016	821
ENSMUSG00000001150	2869	2937	3108
ENSMUSG00000001151	3278	3959	3635
ENSMUSG00000001155	0	3	1
ENSMUSG00000001156	209	208	197
ENSMUSG00000001157	1218	1263	1230
ENSMUSG00000001158	1472	1613	1475
ENSMUSG00000001166	74	95	91
ENSMUSG00000001168	3	1	0
ENSMUSG00000001173	1064	1263	1120
ENSMUSG00000001175	13838	14855	15209
ENSMUSG00000001211	1161	1236	1186
ENSMUSG00000001225	0	0	0
ENSMUSG00000001227	170	182	150
ENSMUSG00000001228	9531	10208	9718
ENSMUSG00000001229	1727	1829	1617
ENSMUSG00000001240	898	838	697
ENSMUSG00000001247	3205	3240	2791
ENSMUSG00000001248	1363	1476	1398
ENSMUSG00000001249	406	420	358
ENSMUSG00000001260	3	4	2
ENSMUSG00000001270	4222	4182	4507
ENSMUSG00000001280	6006	6739	6857
ENSMUSG00000001281	648	704	478
ENSMUSG00000001285	1544	1451	1246
ENSMUSG00000001288	3792	3780	3628
ENSMUSG00000001289	2121	2202	1762
ENSMUSG00000001300	1479	1589	1667
ENSMUSG00000001305	3003	3230	2945
ENSMUSG00000001313	484	510	421
ENSMUSG00000001323	141	140	119
ENSMUSG00000001333	31	29	45
ENSMUSG00000001334	37	53	31
ENSMUSG00000001348	589	547	468
ENSMUSG00000001349	60	59	81
ENSMUSG00000001366	663	686	806
ENSMUSG00000001376	1905	1966	2311
ENSMUSG00000001380	3923	4203	4005
ENSMUSG00000001383	4065	4394	4216
ENSMUSG00000001403	9662	9365	6531
ENSMUSG00000001415	4288	4353	4287
ENSMUSG00000001416	25076	25699	21303
ENSMUSG00000001418	4916	5155	4778
ENSMUSG00000001419	1782	2072	2047
ENSMUSG00000001420	207	207	185
ENSMUSG00000001424	10549	11451	9226
ENSMUSG00000001435	9595	10398	10068
ENSMUSG00000001436	845	837	727
ENSMUSG00000001440	26768	30169	28758
ENSMUSG00000001441	7706	8650	7363
ENSMUSG00000001444	8	9	6
ENSMUSG00000001445	2461	2664	2150
ENSMUSG00000001467	6558	7184	7011
ENSMUSG00000001472	7770	8239	7201
ENSMUSG00000001473	2480	2704	2161
ENSMUSG00000001482	3134	3143	2863
ENSMUSG00000001493	483	516	353
ENSMUSG00000001494	14	20	26
ENSMUSG00000001496	0	0	1
ENSMUSG00000001497	57	59	60
ENSMUSG00000001504	295	333	245
ENSMUSG00000001506	471	566	334
ENSMUSG00000001507	2035	2166	2268
ENSMUSG00000001508	0	1	0
ENSMUSG00000001510	86	112	108
ENSMUSG00000001517	2705	3036	2475
ENSMUSG00000001518	767	819	811
ENSMUSG00000001520	6	8	2
ENSMUSG00000001521	2509	2831	2187
ENSMUSG00000001524	1752	1770	1483
ENSMUSG00000001525	75445	77758	59475
ENSMUSG00000001542	1502	1610	1645
ENSMUSG00000001552	4553	4754	4915
ENSMUSG00000001555	1149	1163	793
ENSMUSG00000001558	40	47	31
ENSMUSG00000001566	28	23	17
ENSMUSG00000001569	1641	1916	1809
ENSMUSG00000001576	4526	4961	3546
ENSMUSG00000001583	830	949	639
ENSMUSG00000001588	75	56	113
ENSMUSG00000001604	896	842	869
ENSMUSG00000001622	7	6	8
ENSMUSG00000001627	3296	3459	3053
ENSMUSG00000001630	828	992	876
ENSMUSG00000001632	1917	2002	1946
ENSMUSG00000001642	4121	4294	3899
ENSMUSG00000001655	49	46	44
ENSMUSG00000001656	4	1	4
ENSMUSG00000001657	10	20	11
ENSMUSG00000001661	22	25	18
ENSMUSG00000001663	65	61	43
ENSMUSG00000001665	126	170	135
ENSMUSG00000001666	774	770	643
ENSMUSG00000001670	2	0	1
ENSMUSG00000001672	44	39	43
ENSMUSG00000001674	3861	4102	3860
ENSMUSG00000001687	2575	2633	2218
ENSMUSG00000001700	570	644	572
ENSMUSG00000001707	2839	2865	2754
ENSMUSG00000001729	3521	3847	3610
ENSMUSG00000001739	6	7	6
ENSMUSG00000001741	1	1	0
ENSMUSG00000001750	948	982	1015
ENSMUSG00000001751	498	469	368
ENSMUSG00000001755	1350	1371	1143
ENSMUSG00000001761	1022	1163	846
ENSMUSG00000001763	170	173	150
ENSMUSG00000001767	2414	2764	2736
ENSMUSG00000001768	813	944	835
ENSMUSG00000001773	2	1	1
ENSMUSG00000001774	3556	4005	4317
ENSMUSG00000001783	5929	6582	5258
ENSMUSG00000001785	2826	2988	2803
ENSMUSG00000001786	755	746	652
ENSMUSG00000001794	6737	6891	5207
ENSMUSG00000001802	297	321	233
ENSMUSG00000001804	0	0	0
ENSMUSG00000001815	1	0	0
ENSMUSG00000001819	51	39	42
ENSMUSG00000001823	0	2	1
ENSMUSG00000001827	2637	2595	2965
ENSMUSG00000001829	2148	2340	1825
ENSMUSG00000001833	5689	6564	6858
ENSMUSG00000001844	767	737	614
ENSMUSG00000001847	9217	9555	7564
ENSMUSG00000001855	3407	3516	3350
ENSMUSG00000001864	596	670	629
ENSMUSG00000001865	0	0	0
ENSMUSG00000001870	452	541	388
ENSMUSG00000001891	1492	1707	1678
ENSMUSG00000001901	47	37	37
ENSMUSG00000001909	3621	3591	3247
ENSMUSG00000001910	8171	8745	6616
ENSMUSG00000001911	148	179	129
ENSMUSG00000001918	7855	8187	7040
ENSMUSG00000001924	20431	22319	18042
ENSMUSG00000001930	102	132	108
ENSMUSG00000001942	836	955	808
ENSMUSG00000001943	138	142	156
ENSMUSG00000001946	547	565	531
ENSMUSG00000001948	141	139	105
ENSMUSG00000001962	2498	2751	2528
ENSMUSG00000001964	2889	3121	2401
ENSMUSG00000001983	321	382	331
ENSMUSG00000001985	281	344	304
ENSMUSG00000001986	24	29	26
ENSMUSG00000001988	5	4	2
ENSMUSG00000001995	1563	1844	1545
ENSMUSG00000001998	402	453	525
ENSMUSG00000001999	269	279	264
ENSMUSG00000002006	4817	4956	3953
ENSMUSG00000002007	0	1	2
ENSMUSG00000002010	4617	4575	3754
ENSMUSG00000002012	67	65	75
ENSMUSG00000002014	2802	2891	2681
ENSMUSG00000002015	4476	4653	3967
ENSMUSG00000002017	2300	2566	2314
ENSMUSG00000002020	35	33	28
ENSMUSG00000002028	2053	2299	2556
ENSMUSG00000002031	3567	3499	2852
ENSMUSG00000002032	64	63	62
ENSMUSG00000002033	2	0	2
ENSMUSG00000002043	609	574	419
ENSMUSG00000002052	6589	7386	7399
ENSMUSG00000002055	2827	3153	2952
ENSMUSG00000002057	2	0	0
ENSMUSG00000002058	784	857	628
ENSMUSG00000002059	837	846	753
ENSMUSG00000002064	1839	1814	1504
ENSMUSG00000002068	5880	6065	5202
ENSMUSG00000002076	1777	1912	1381
ENSMUSG00000002083	986	1034	845
ENSMUSG00000002100	11	14	23
ENSMUSG00000002102	7878	8049	7731
ENSMUSG00000002103	771	847	816
ENSMUSG00000002104	38	46	22
ENSMUSG00000002105	455	423	341
ENSMUSG00000002107	331	369	354
ENSMUSG00000002108	22	21	12
ENSMUSG00000002109	476	433	431
ENSMUSG00000002111	2	10	10
ENSMUSG00000002129	6798	7434	6138
ENSMUSG00000002147	1312	1410	1304
ENSMUSG00000002190	351	397	299
ENSMUSG00000002204	128	93	72
ENSMUSG00000002205	1570	1710	1283
ENSMUSG00000002210	1116	1187	932
ENSMUSG00000002221	3233	3517	2949
ENSMUSG00000002222	3883	4366	3860
ENSMUSG00000002227	6021	6499	4719
ENSMUSG00000002228	969	949	756
ENSMUSG00000002233	3306	3300	2564
ENSMUSG00000002240	0	0	0
ENSMUSG00000002249	271	303	354
ENSMUSG00000002250	1152	1274	902
ENSMUSG00000002257	773	826	681
ENSMUSG00000002265	10703	11829	12841
ENSMUSG00000002266	115	148	194
ENSMUSG00000002274	1790	1635	1215
ENSMUSG00000002279	641	632	468
ENSMUSG00000002280	900	876	835
ENSMUSG00000002289	384	440	383
ENSMUSG00000002297	7954	8968	7948
ENSMUSG00000002307	2368	2562	2557
ENSMUSG00000002308	1500	1591	1298
ENSMUSG00000002319	4570	4607	4291
ENSMUSG00000002320	1199	1265	1182
ENSMUSG00000002324	303	353	231
ENSMUSG00000002325	472	491	465
ENSMUSG00000002326	871	864	763
ENSMUSG00000002329	975	974	677
ENSMUSG00000002332	955	918	774
ENSMUSG00000002341	123	133	84
ENSMUSG00000002342	1286	1304	1064
ENSMUSG00000002343	640	576	545
ENSMUSG00000002345	500	539	458
ENSMUSG00000002346	160	168	167
ENSMUSG00000002365	1538	1784	1638
ENSMUSG00000002372	4031	4105	3650
ENSMUSG00000002379	2158	2027	1684
ENSMUSG00000002384	106	95	164
ENSMUSG00000002393	1359	1461	1186
ENSMUSG00000002395	2317	2331	1939
ENSMUSG00000002396	86	111	75
ENSMUSG00000002409	385	400	358
ENSMUSG00000002413	1520	1722	1846
ENSMUSG00000002416	531	491	478
ENSMUSG00000002428	2599	3117	3054
ENSMUSG00000002455	4566	5030	4469
ENSMUSG00000002458	839	929	690
ENSMUSG00000002459	15	15	14
ENSMUSG00000002475	89	79	93
ENSMUSG00000002477	4573	5022	4621
ENSMUSG00000002486	501	574	575
ENSMUSG00000002489	881	995	851
ENSMUSG00000002496	3428	3761	3319
ENSMUSG00000002500	57	47	38
ENSMUSG00000002504	802	804	807
ENSMUSG00000002524	6519	6834	5836
ENSMUSG00000002546	1433	1547	1513
ENSMUSG00000002550	724	697	609
ENSMUSG00000002565	20	16	18
ENSMUSG00000002578	34	38	33
ENSMUSG00000002580	1180	1168	1065
ENSMUSG00000002588	1	0	0
ENSMUSG00000002602	574	686	549
ENSMUSG00000002603	194	240	181
ENSMUSG00000002608	1537	1638	1413
ENSMUSG00000002617	297	291	351
ENSMUSG00000002625	1792	2035	1801
ENSMUSG00000002633	2	5	4
ENSMUSG00000002635	1500	1542	1295
ENSMUSG00000002658	3466	3739	3633
ENSMUSG00000002660	2405	2178	2042
ENSMUSG00000002661	578	568	461
ENSMUSG00000002664	2	3	3
ENSMUSG00000002668	155	167	125
ENSMUSG00000002679	1168	1133	1127
ENSMUSG00000002688	260	255	169
ENSMUSG00000002699	0	3	0
ENSMUSG00000002718	10936	11888	11089
ENSMUSG00000002728	1725	1818	1815
ENSMUSG00000002731	658	701	546
ENSMUSG00000002732	141	158	110
ENSMUSG00000002733	1125	1199	1051
ENSMUSG00000002741	4126	4341	3844
ENSMUSG00000002748	5629	6337	6294
ENSMUSG00000002763	1860	1871	1345
ENSMUSG00000002767	2894	2904	2537
ENSMUSG00000002768	2177	2417	2020
ENSMUSG00000002769	117	93	107
ENSMUSG00000002771	67	68	66
ENSMUSG00000002778	4099	4067	3324
ENSMUSG00000002781	741	721	554
ENSMUSG00000002791	3	1	1
ENSMUSG00000002797	1128	1232	1363
ENSMUSG00000002799	700	712	603
ENSMUSG00000002803	443	488	392
ENSMUSG00000002804	634	562	424
ENSMUSG00000002808	275	284	225
ENSMUSG00000002812	2813	3065	2783
ENSMUSG00000002814	1002	1129	1066
ENSMUSG00000002820	1237	1351	1040
ENSMUSG00000002825	1460	1377	1299
ENSMUSG00000002831	7	11	5
ENSMUSG00000002833	4769	5134	4530
ENSMUSG00000002835	4238	4659	4534
ENSMUSG00000002844	4025	4182	4359
ENSMUSG00000002845	3407	3399	3072
ENSMUSG00000002846	943	1006	789
ENSMUSG00000002847	60	57	94
ENSMUSG00000002870	13604	14288	12173
ENSMUSG00000002871	836	813	717
ENSMUSG00000002881	377	476	443
ENSMUSG00000002885	645	633	603
ENSMUSG00000002897	334	411	316
ENSMUSG00000002900	44221	47981	35978
ENSMUSG00000002908	129	116	110
ENSMUSG00000002910	566	546	352
ENSMUSG00000002930	0	2	0
ENSMUSG00000002944	7	5	10
ENSMUSG00000002948	1253	1284	1214
ENSMUSG00000002949	2683	2870	2624
ENSMUSG00000002957	8403	8991	7429
ENSMUSG00000002963	1403	1384	1158
ENSMUSG00000002968	4913	4712	3838
ENSMUSG00000002980	2156	2121	1999
ENSMUSG00000002981	4484	4603	4072
ENSMUSG00000002983	695	794	611
ENSMUSG00000002984	7462	7333	6334
ENSMUSG00000002985	21821	22266	17982
ENSMUSG00000002992	0	0	0
ENSMUSG00000002996	2972	3132	2488
ENSMUSG00000002997	236	298	226
ENSMUSG00000003031	2558	2845	2431
ENSMUSG00000003032	7080	8316	5044
ENSMUSG00000003033	2281	2309	2112
ENSMUSG00000003037	3525	3644	3324
ENSMUSG00000003038	3224	3417	3188
ENSMUSG00000003039	3253	3498	2970
ENSMUSG00000003051	3958	3985	3518
ENSMUSG00000003053	5	5	11
ENSMUSG00000003062	1940	1939	1674
ENSMUSG00000003068	4069	4401	3797
ENSMUSG00000003070	454	581	328
ENSMUSG00000003072	6573	6251	4744
ENSMUSG00000003099	3999	4160	3599
ENSMUSG00000003119	2130	2520	2744
ENSMUSG00000003123	380	350	272
ENSMUSG00000003131	2549	2677	2541
ENSMUSG00000003134	312	397	327
ENSMUSG00000003135	2148	2324	1914
ENSMUSG00000003153	70539	76244	56933
ENSMUSG00000003154	551	627	512
ENSMUSG00000003161	1214	1232	1405
ENSMUSG00000003166	2073	2332	1795
ENSMUSG00000003184	1486	1615	1417
ENSMUSG00000003190	911	885	769
ENSMUSG00000003198	252	267	277
ENSMUSG00000003199	2803	2951	2150
ENSMUSG00000003200	3585	3482	2954
ENSMUSG00000003206	12	9	6
ENSMUSG00000003208	364	381	341
ENSMUSG00000003226	5479	6635	7574
ENSMUSG00000003227	4	5	2
ENSMUSG00000003228	139	146	142
ENSMUSG00000003233	664	807	791
ENSMUSG00000003234	1846	1913	1776
ENSMUSG00000003235	5710	5876	5247
ENSMUSG00000003269	2519	2520	2308
ENSMUSG00000003271	66	53	80
ENSMUSG00000003273	77	59	46
ENSMUSG00000003279	33	47	59
ENSMUSG00000003282	97	111	153
ENSMUSG00000003283	463	474	331
ENSMUSG00000003299	2112	2109	1672
ENSMUSG00000003308	1201	1259	1159
ENSMUSG00000003309	975	897	820
ENSMUSG00000003316	7084	7673	5602
ENSMUSG00000003341	111	122	106
ENSMUSG00000003344	3315	3608	2225
ENSMUSG00000003345	5925	6153	4710
ENSMUSG00000003346	2488	2402	1963
ENSMUSG00000003348	1121	1157	1051
ENSMUSG00000003352	1170	1260	1318
ENSMUSG00000003354	41	23	20
ENSMUSG00000003355	692	710	581
ENSMUSG00000003360	4792	5147	4591
ENSMUSG00000003363	2348	2512	2090
ENSMUSG00000003378	586	620	431
ENSMUSG00000003379	27	35	22
ENSMUSG00000003380	2428	2169	1719
ENSMUSG00000003382	719	798	824
ENSMUSG00000003402	8445	8392	7124
ENSMUSG00000003410	973	949	597
ENSMUSG00000003411	151	157	119
ENSMUSG00000003418	54	66	48
ENSMUSG00000003420	165	159	117
ENSMUSG00000003421	2240	2318	1941
ENSMUSG00000003423	1665	1683	1392
ENSMUSG00000003429	21705	25049	20771
ENSMUSG00000003435	8139	8786	8558
ENSMUSG00000003436	60	62	48
ENSMUSG00000003437	2904	3144	3036
ENSMUSG00000003438	2988	2924	2433
ENSMUSG00000003444	364	359	324
ENSMUSG00000003452	322	351	385
ENSMUSG00000003458	3097	3269	2785
ENSMUSG00000003464	2721	2754	2315
ENSMUSG00000003469	110	139	92
ENSMUSG00000003476	4	1	5
ENSMUSG00000003477	0	0	0
ENSMUSG00000003484	0	2	2
ENSMUSG00000003500	2138	2241	2046
ENSMUSG00000003505	3	2	3
ENSMUSG00000003518	507	594	643
ENSMUSG00000003526	647	622	533
ENSMUSG00000003527	1076	1099	879
ENSMUSG00000003528	4335	4414	3639
ENSMUSG00000003531	732	746	527
ENSMUSG00000003534	1267	1447	1341
ENSMUSG00000003541	1363	1444	866
ENSMUSG00000003545	39	56	61
ENSMUSG00000003546	902	913	865
ENSMUSG00000003549	738	700	606
ENSMUSG00000003555	7	4	2
ENSMUSG00000003559	694	764	742
ENSMUSG00000003573	966	1057	1062
ENSMUSG00000003575	480	492	494
ENSMUSG00000003581	405	372	360
ENSMUSG00000003585	170	231	209
ENSMUSG00000003604	684	728	649
ENSMUSG00000003617	7	7	4
ENSMUSG00000003623	1445	1574	1607
ENSMUSG00000003644	6926	7483	6272
ENSMUSG00000003657	23	32	19
ENSMUSG00000003660	8899	9493	8385
ENSMUSG00000003662	1842	1743	1460
ENSMUSG00000003665	4	3	1
ENSMUSG00000003680	1808	1715	1615
ENSMUSG00000003721	769	795	761
ENSMUSG00000003731	3527	4064	3812
ENSMUSG00000003746	656	690	518
ENSMUSG00000003752	647	687	563
ENSMUSG00000003762	574	563	422
ENSMUSG00000003778	4450	4941	5126
ENSMUSG00000003779	9159	9845	8272
ENSMUSG00000003808	3941	4002	3400
ENSMUSG00000003809	1776	1965	1760
ENSMUSG00000003810	2138	2398	2094
ENSMUSG00000003812	978	943	943
ENSMUSG00000003813	3990	3969	3049
ENSMUSG00000003814	38308	40933	38202
ENSMUSG00000003824	2738	2862	1885
ENSMUSG00000003847	1655	1776	1946
ENSMUSG00000003848	3356	3381	2649
ENSMUSG00000003849	638	597	800
ENSMUSG00000003863	307	317	276
ENSMUSG00000003865	3779	4075	3028
ENSMUSG00000003868	10910	11310	8501
ENSMUSG00000003872	37	33	33
ENSMUSG00000003873	4871	4479	4081
ENSMUSG00000003882	0	1	0
ENSMUSG00000003923	3537	3964	3518
ENSMUSG00000003929	613	697	682
ENSMUSG00000003934	200	225	160
ENSMUSG00000003948	413	480	341
ENSMUSG00000003949	45	42	46
ENSMUSG00000003955	4010	4260	2911
ENSMUSG00000003970	58898	58710	45940
ENSMUSG00000003974	0	0	0
ENSMUSG00000003992	177	201	153
ENSMUSG00000004018	1584	1611	1477
ENSMUSG00000004031	16	28	22
ENSMUSG00000004032	452	443	374
ENSMUSG00000004035	67	70	61
ENSMUSG00000004038	77	68	52
ENSMUSG00000004040	2621	2919	2358
ENSMUSG00000004043	221	211	187
ENSMUSG00000004044	750	903	685
ENSMUSG00000004054	1575	1550	1382
ENSMUSG00000004056	1427	1548	1439
ENSMUSG00000004069	2867	3052	2582
ENSMUSG00000004070	1465	1447	1313
ENSMUSG00000004071	1566	1568	1487
ENSMUSG00000004085	715	804	679
ENSMUSG00000004096	3270	3371	2991
ENSMUSG00000004098	59	68	81
ENSMUSG00000004099	9661	10567	9636
ENSMUSG00000004100	4520	4720	4388
ENSMUSG00000004105	182	200	132
ENSMUSG00000004110	0	3	2
ENSMUSG00000004113	120	146	148
ENSMUSG00000004127	1048	1053	1211
ENSMUSG00000004151	436	533	538
ENSMUSG00000004187	195	225	280
ENSMUSG00000004207	11123	11644	9901
ENSMUSG00000004221	749	795	819
ENSMUSG00000004231	20	24	20
ENSMUSG00000004233	252	259	255
ENSMUSG00000004263	309	313	221
ENSMUSG00000004264	11264	11059	9421
ENSMUSG00000004266	1348	1454	1131
ENSMUSG00000004267	292	329	195
ENSMUSG00000004268	5094	4738	4182
ENSMUSG00000004270	2746	2699	2277
ENSMUSG00000004285	2238	2370	1931
ENSMUSG00000004296	0	0	0
ENSMUSG00000004317	2382	2581	2941
ENSMUSG00000004319	3592	3950	3288
ENSMUSG00000004328	353	403	354
ENSMUSG00000004341	7	4	5
ENSMUSG00000004344	0	0	0
ENSMUSG00000004347	42	52	62
ENSMUSG00000004356	3918	4404	4450
ENSMUSG00000004359	49	46	41
ENSMUSG00000004360	32	26	37
ENSMUSG00000004364	5633	6331	6038
ENSMUSG00000004366	4	6	5
ENSMUSG00000004371	16	17	14
ENSMUSG00000004383	834	940	672
ENSMUSG00000004393	3564	3553	3376
ENSMUSG00000004394	1394	1544	1355
ENSMUSG00000004415	147	128	133
ENSMUSG00000004446	1387	1565	1241
ENSMUSG00000004451	1873	2072	1914
ENSMUSG00000004455	2914	3093	2678
ENSMUSG00000004460	3318	3626	3856
ENSMUSG00000004462	791	872	815
ENSMUSG00000004473	39	25	23
ENSMUSG00000004500	247	244	223
ENSMUSG00000004508	106	124	117
ENSMUSG00000004530	6661	7232	6535
ENSMUSG00000004535	5127	5893	5831
ENSMUSG00000004540	14	11	25
ENSMUSG00000004542	8	12	13
ENSMUSG00000004552	1	1	0
ENSMUSG00000004558	353	353	292
ENSMUSG00000004561	983	1027	1091
ENSMUSG00000004562	299	339	256
ENSMUSG00000004565	2585	2764	2721
ENSMUSG00000004567	1931	1962	1981
ENSMUSG00000004568	2081	2299	2116
ENSMUSG00000004591	4094	4895	4872
ENSMUSG00000004609	2	5	5
ENSMUSG00000004610	545	553	522
ENSMUSG00000004612	0	0	0
ENSMUSG00000004613	0	0	0
ENSMUSG00000004626	3693	3634	3461
ENSMUSG00000004630	1	1	3
ENSMUSG00000004631	483	470	404
ENSMUSG00000004633	445	487	407
ENSMUSG00000004637	444	463	392
ENSMUSG00000004642	3316	3525	3477
ENSMUSG00000004651	0	0	1
ENSMUSG00000004654	0	0	0
ENSMUSG00000004655	60	69	34
ENSMUSG00000004661	3002	3120	2954
ENSMUSG00000004665	2912	2930	2505
ENSMUSG00000004667	5052	5362	4062
ENSMUSG00000004668	6	10	12
ENSMUSG00000004677	2302	2512	2010
ENSMUSG00000004698	55	75	75
ENSMUSG00000004707	0	0	0
ENSMUSG00000004709	1	0	0
ENSMUSG00000004730	0	0	0
ENSMUSG00000004748	362	374	341
ENSMUSG00000004768	1372	1483	1363
ENSMUSG00000004771	2973	3145	3294
ENSMUSG00000004788	1854	1890	1582
ENSMUSG00000004789	4112	4334	4008
ENSMUSG00000004791	43	37	32
ENSMUSG00000004798	471	568	472
ENSMUSG00000004814	0	0	0
ENSMUSG00000004815	666	683	779
ENSMUSG00000004821	0	1	0
ENSMUSG00000004837	4	4	2
ENSMUSG00000004842	0	0	0
ENSMUSG00000004843	1770	1773	1666
ENSMUSG00000004846	4314	4272	3877
ENSMUSG00000004849	2280	2382	2090
ENSMUSG00000004864	700	774	514
ENSMUSG00000004865	5695	5931	5580
ENSMUSG00000004872	23	20	19
ENSMUSG00000004880	8418	8764	7973
ENSMUSG00000004885	110	91	132
ENSMUSG00000004891	243	262	266
ENSMUSG00000004892	27	37	25
ENSMUSG00000004894	1	2	2
ENSMUSG00000004895	3754	3941	3082
ENSMUSG00000004896	651	625	811
ENSMUSG00000004897	19642	21289	18625
ENSMUSG00000004902	1	3	7
ENSMUSG00000004929	5399	5529	4418
ENSMUSG00000004931	2076	2079	1775
ENSMUSG00000004933	171	134	118
ENSMUSG00000004934	2465	2516	2189
ENSMUSG00000004936	5907	6358	5440
ENSMUSG00000004937	4807	4829	4156
ENSMUSG00000004939	0	0	1
ENSMUSG00000004945	1141	1200	919
ENSMUSG00000004947	1287	1269	1218
ENSMUSG00000004948	69	80	142
ENSMUSG00000004951	5261	5215	5111
ENSMUSG00000004952	343	287	340
ENSMUSG00000004961	62	84	47
ENSMUSG00000004980	45466	53829	57076
ENSMUSG00000004988	3	9	1
ENSMUSG00000004994	455	462	373
ENSMUSG00000004996	1363	1346	1082
ENSMUSG00000005034	1677	1773	1721
ENSMUSG00000005043	264	246	218
ENSMUSG00000005045	241	289	245
ENSMUSG00000005054	1927	1830	1947
ENSMUSG00000005057	149	155	119
ENSMUSG00000005069	2616	2794	2490
ENSMUSG00000005078	1487	1537	1379
ENSMUSG00000005087	414	426	307
ENSMUSG00000005089	5	9	1
ENSMUSG00000005102	1340	1605	1245
ENSMUSG00000005103	6136	6363	6338
ENSMUSG00000005107	2	3	3
ENSMUSG00000005124	24	24	35
ENSMUSG00000005125	3134	3313	2074
ENSMUSG00000005131	19	6	17
ENSMUSG00000005142	3062	3299	2632
ENSMUSG00000005148	3446	3757	3085
ENSMUSG00000005150	749	758	648
ENSMUSG00000005161	10716	10411	7386
ENSMUSG00000005198	15173	17180	14352
ENSMUSG00000005202	0	0	0
ENSMUSG00000005204	11720	13061	11206
ENSMUSG00000005220	3	3	0
ENSMUSG00000005225	892	1058	997
ENSMUSG00000005232	0	0	0
ENSMUSG00000005233	2726	2829	2481
ENSMUSG00000005237	67	90	60
ENSMUSG00000005251	649	612	539
ENSMUSG00000005262	1679	1686	1671
ENSMUSG00000005267	77	97	99
ENSMUSG00000005268	48	62	61
ENSMUSG00000005299	2642	2850	2552
ENSMUSG00000005312	8162	8551	7417
ENSMUSG00000005320	432	478	441
ENSMUSG00000005338	22	32	21
ENSMUSG00000005339	0	0	0
ENSMUSG00000005354	3630	3637	3179
ENSMUSG00000005355	2	0	4
ENSMUSG00000005357	16	20	16
ENSMUSG00000005360	1140	1374	1363
ENSMUSG00000005362	1030	1202	1053
ENSMUSG00000005364	0	0	0
ENSMUSG00000005370	21239	23247	20888
ENSMUSG00000005371	2369	2862	2620
ENSMUSG00000005373	45	67	66
ENSMUSG00000005374	2900	3033	2456
ENSMUSG00000005378	1859	1774	1661
ENSMUSG00000005397	10841	12327	8302
ENSMUSG00000005410	14283	14865	12051
ENSMUSG00000005413	5338	5090	5433
ENSMUSG00000005417	5702	6226	5083
ENSMUSG00000005442	5081	5555	4873
ENSMUSG00000005447	1741	1725	1338
ENSMUSG00000005465	20	23	15
ENSMUSG00000005469	2535	2755	2256
ENSMUSG00000005470	1346	1399	1012
ENSMUSG00000005474	0	0	1
ENSMUSG00000005481	7739	7941	7053
ENSMUSG00000005483	2856	3272	2648
ENSMUSG00000005493	48	34	32
ENSMUSG00000005501	666	771	731
ENSMUSG00000005503	7	10	13
ENSMUSG00000005505	857	868	826
ENSMUSG00000005506	8788	9636	9245
ENSMUSG00000005510	1451	1426	1236
ENSMUSG00000005514	2544	2731	2172
ENSMUSG00000005533	1799	2007	1578
ENSMUSG00000005534	960	1137	962
ENSMUSG00000005540	0	0	1
ENSMUSG00000005547	0	1	1
ENSMUSG00000005553	76	59	35
ENSMUSG00000005566	54211	55852	44404
ENSMUSG00000005575	5500	5842	4284
ENSMUSG00000005580	61	76	83
ENSMUSG00000005583	43	41	23
ENSMUSG00000005609	2891	3260	3286
ENSMUSG00000005610	43377	47175	45337
ENSMUSG00000005611	5	8	12
ENSMUSG00000005615	1061	1166	1147
ENSMUSG00000005621	1356	1470	1295
ENSMUSG00000005625	6907	7048	6377
ENSMUSG00000005628	11	7	20
ENSMUSG00000005640	15	24	15
ENSMUSG00000005649	0	0	3
ENSMUSG00000005656	3499	3796	3648
ENSMUSG00000005667	6523	7383	6276
ENSMUSG00000005672	2560	2740	2085
ENSMUSG00000005674	1095	1071	870
ENSMUSG00000005677	1	7	1
ENSMUSG00000005681	503	491	364
ENSMUSG00000005682	2736	2877	2777
ENSMUSG00000005683	9404	9966	8843
ENSMUSG00000005686	201	232	144
ENSMUSG00000005687	6477	6757	6002
ENSMUSG00000005696	0	0	0
ENSMUSG00000005698	4780	5654	5240
ENSMUSG00000005699	479	428	309
ENSMUSG00000005705	6	18	8
ENSMUSG00000005716	0	0	0
ENSMUSG00000005718	1020	1175	914
ENSMUSG00000005732	13601	14507	12633
ENSMUSG00000005763	4	3	7
ENSMUSG00000005774	404	448	408
ENSMUSG00000005779	9084	8658	7470
ENSMUSG00000005800	0	0	0
ENSMUSG00000005802	703	826	928
ENSMUSG00000005803	28	35	25
ENSMUSG00000005804	1129	1208	956
ENSMUSG00000005813	3349	3490	3246
ENSMUSG00000005823	1134	1118	949
ENSMUSG00000005824	0	0	0
ENSMUSG00000005836	2769	3036	2786
ENSMUSG00000005846	10804	12091	11311
ENSMUSG00000005864	1	0	0
ENSMUSG00000005871	3024	3477	3429
ENSMUSG00000005873	2402	2412	2187
ENSMUSG00000005881	3759	3722	3161
ENSMUSG00000005882	1245	1331	1106
ENSMUSG00000005883	7	2	4
ENSMUSG00000005886	1578	1673	1900
ENSMUSG00000005891	230	233	237
ENSMUSG00000005892	2461	2550	1811
ENSMUSG00000005893	1255	1449	1255
ENSMUSG00000005897	328	366	281
ENSMUSG00000005899	3205	3317	3224
ENSMUSG00000005907	828	831	815
ENSMUSG00000005917	28	32	26
ENSMUSG00000005936	3554	3851	3439
ENSMUSG00000005947	59	51	42
ENSMUSG00000005949	1547	1572	1390
ENSMUSG00000005950	42	46	39
ENSMUSG00000005951	100	118	109
ENSMUSG00000005952	21	17	4
ENSMUSG00000005958	3374	3424	2514
ENSMUSG00000005968	693	677	444
ENSMUSG00000005973	6216	7186	5937
ENSMUSG00000005980	5	3	3
ENSMUSG00000005981	5772	5952	5164
ENSMUSG00000005982	1090	1140	997
ENSMUSG00000005983	40	47	52
ENSMUSG00000005986	344	365	318
ENSMUSG00000005994	0	0	0
ENSMUSG00000006005	9159	10772	10591
ENSMUSG00000006007	1	0	1
ENSMUSG00000006010	866	1003	972
ENSMUSG00000006014	5	5	2
ENSMUSG00000006019	820	843	674
ENSMUSG00000006021	489	453	424
ENSMUSG00000006024	4239	4163	4008
ENSMUSG00000006050	2553	2734	2342
ENSMUSG00000006056	578	594	671
ENSMUSG00000006057	2288	2124	1987
ENSMUSG00000006058	1711	1805	1661
ENSMUSG00000006095	2185	2241	2086
ENSMUSG00000006127	746	831	679
ENSMUSG00000006134	1763	2052	2012
ENSMUSG00000006143	16	20	18
ENSMUSG00000006154	204	221	177
ENSMUSG00000006169	3898	4287	4063
ENSMUSG00000006179	222	219	156
ENSMUSG00000006191	629	712	668
ENSMUSG00000006200	1233	1320	1974
ENSMUSG00000006204	0	3	0
ENSMUSG00000006205	6812	7018	6977
ENSMUSG00000006215	890	904	799
ENSMUSG00000006216	49	52	39
ENSMUSG00000006218	263	303	165
ENSMUSG00000006219	4172	4639	3362
ENSMUSG00000006221	0	2	0
ENSMUSG00000006235	88	79	55
ENSMUSG00000006241	65	62	48
ENSMUSG00000006262	794	910	1126
ENSMUSG00000006269	1	2	2
ENSMUSG00000006270	4	7	4
ENSMUSG00000006273	6739	6975	6573
ENSMUSG00000006276	3474	3646	3309
ENSMUSG00000006281	578	582	575
ENSMUSG00000006288	1747	1750	1509
ENSMUSG00000006289	2469	2510	2075
ENSMUSG00000006299	6243	6441	5325
ENSMUSG00000006301	912	918	918
ENSMUSG00000006304	7501	8347	7929
ENSMUSG00000006307	4321	4638	4468
ENSMUSG00000006310	360	348	371
ENSMUSG00000006311	14	24	20
ENSMUSG00000006313	77	67	85
ENSMUSG00000006315	1727	1723	1507
ENSMUSG00000006333	30152	28129	23147
ENSMUSG00000006335	765	678	711
ENSMUSG00000006342	491	521	387
ENSMUSG00000006344	2	1	2
ENSMUSG00000006345	63	58	78
ENSMUSG00000006356	1630	1541	1290
ENSMUSG00000006360	406	355	310
ENSMUSG00000006362	36	56	66
ENSMUSG00000006369	1724	1787	1276
ENSMUSG00000006373	3652	3962	3746
ENSMUSG00000006378	2429	2216	2030
ENSMUSG00000006386	420	461	427
ENSMUSG00000006389	1	0	0
ENSMUSG00000006390	1558	1653	1604
ENSMUSG00000006392	1736	1850	1625
ENSMUSG00000006395	165	157	130
ENSMUSG00000006398	9394	9460	7423
ENSMUSG00000006403	109	151	115
ENSMUSG00000006411	29	15	32
ENSMUSG00000006412	3423	3920	3556
ENSMUSG00000006418	2771	2900	2392
ENSMUSG00000006423	626	660	724
ENSMUSG00000006435	583	613	511
ENSMUSG00000006442	8000	7825	6589
ENSMUSG00000006445	6066	6015	5125
ENSMUSG00000006456	2705	2966	2568
ENSMUSG00000006457	766	751	662
ENSMUSG00000006462	1	2	1
ENSMUSG00000006463	436	495	489
ENSMUSG00000006464	328	359	274
ENSMUSG00000006469	32	28	29
ENSMUSG00000006471	1502	1607	1684
ENSMUSG00000006476	394	424	367
ENSMUSG00000006488	130	149	247
ENSMUSG00000006490	25	23	58
ENSMUSG00000006494	9174	10149	7442
ENSMUSG00000006498	22624	23763	21737
ENSMUSG00000006517	3804	3911	3048
ENSMUSG00000006519	944	804	700
ENSMUSG00000006522	1	0	0
ENSMUSG00000006526	788	863	680
ENSMUSG00000006527	588	624	619
ENSMUSG00000006529	0	0	0
ENSMUSG00000006538	379	364	406
ENSMUSG00000006542	1	2	1
ENSMUSG00000006546	0	0	2
ENSMUSG00000006567	192	238	166
ENSMUSG00000006570	0	0	0
ENSMUSG00000006574	5	13	6
ENSMUSG00000006575	379	371	254
ENSMUSG00000006576	198	225	205
ENSMUSG00000006585	6488	6605	4688
ENSMUSG00000006586	113	136	99
ENSMUSG00000006587	303	283	163
ENSMUSG00000006589	4959	4594	3944
ENSMUSG00000006599	3939	4369	4679
ENSMUSG00000006611	13	14	11
ENSMUSG00000006638	78	73	56
ENSMUSG00000006641	312	367	418
ENSMUSG00000006642	188	193	304
ENSMUSG00000006649	272	256	250
ENSMUSG00000006651	1842	1925	1437
ENSMUSG00000006673	4150	4558	4231
ENSMUSG00000006675	134	141	97
ENSMUSG00000006676	5247	5634	5489
ENSMUSG00000006678	2605	3045	2875
ENSMUSG00000006699	14064	15421	14608
ENSMUSG00000006705	1036	1103	1009
ENSMUSG00000006711	7	4	6
ENSMUSG00000006715	3506	3703	3307
ENSMUSG00000006717	872	891	701
ENSMUSG00000006720	499	531	492
ENSMUSG00000006724	18	16	18
ENSMUSG00000006728	17423	17385	15585
ENSMUSG00000006731	869	874	751
ENSMUSG00000006732	1270	1214	1101
ENSMUSG00000006736	3202	3457	2456
ENSMUSG00000006740	5407	6232	6491
ENSMUSG00000006763	1469	1541	1235
ENSMUSG00000006764	6	6	6
ENSMUSG00000006777	30	25	22
ENSMUSG00000006782	708	728	616
ENSMUSG00000006784	56	51	37
ENSMUSG00000006800	5025	5746	4499
ENSMUSG00000006818	3190	3365	2757
ENSMUSG00000006850	945	1013	719
ENSMUSG00000006906	303	303	306
ENSMUSG00000006920	1638	1736	1529
ENSMUSG00000006930	1508	1491	1345
ENSMUSG00000006931	852	995	654
ENSMUSG00000006932	25633	27305	26090
ENSMUSG00000006941	969	1021	800
ENSMUSG00000006948	0	0	1
ENSMUSG00000006958	96	123	94
ENSMUSG00000006998	12073	13105	11576
ENSMUSG00000007021	287	312	197
ENSMUSG00000007029	12204	12551	10167
ENSMUSG00000007030	63	54	52
ENSMUSG00000007033	0	2	1
ENSMUSG00000007034	382	373	327
ENSMUSG00000007035	77	81	70
ENSMUSG00000007036	1049	1068	895
ENSMUSG00000007038	2270	2277	2436
ENSMUSG00000007039	2638	2579	1817
ENSMUSG00000007041	4870	4705	3982
ENSMUSG00000007050	3250	3457	2590
ENSMUSG00000007080	3855	4260	3715
ENSMUSG00000007097	277	270	177
ENSMUSG00000007107	4	7	12
ENSMUSG00000007122	98	83	80
ENSMUSG00000007207	240	265	279
ENSMUSG00000007209	168	149	118
ENSMUSG00000007216	300	332	216
ENSMUSG00000007279	358	415	294
ENSMUSG00000007338	2216	2261	2226
ENSMUSG00000007379	2007	2160	1962
ENSMUSG00000007411	4050	4529	3946
ENSMUSG00000007415	3003	3463	2789
ENSMUSG00000007440	0	0	0
ENSMUSG00000007457	5	5	5
ENSMUSG00000007458	5432	5635	5048
ENSMUSG00000007476	518	523	409
ENSMUSG00000007480	1	2	4
ENSMUSG00000007564	10619	11152	8893
ENSMUSG00000007570	1243	1279	932
ENSMUSG00000007589	1913	2136	1853
ENSMUSG00000007591	5	4	4
ENSMUSG00000007594	139	144	115
ENSMUSG00000007603	2442	2202	2617
ENSMUSG00000007610	1315	1341	1189
ENSMUSG00000007613	933	1086	1073
ENSMUSG00000007617	1004	1129	1031
ENSMUSG00000007646	1166	1257	1107
ENSMUSG00000007653	1	4	1
ENSMUSG00000007655	398	504	102
ENSMUSG00000007656	4220	4742	4763
ENSMUSG00000007659	1692	1718	1677
ENSMUSG00000007670	10666	11961	10569
ENSMUSG00000007682	1	0	1
ENSMUSG00000007721	2710	2838	2357
ENSMUSG00000007739	19971	21328	18302
ENSMUSG00000007777	972	1008	982
ENSMUSG00000007783	1356	1380	1231
ENSMUSG00000007805	36	50	33
ENSMUSG00000007812	2142	2429	2545
ENSMUSG00000007815	11034	11563	9911
ENSMUSG00000007817	1824	2073	1668
ENSMUSG00000007827	572	652	764
ENSMUSG00000007833	1736	1836	1634
ENSMUSG00000007836	15800	17520	11688
ENSMUSG00000007837	265	240	276
ENSMUSG00000007850	13665	15170	19715
ENSMUSG00000007867	631	618	496
ENSMUSG00000007872	661	654	528
ENSMUSG00000007877	5	0	1
ENSMUSG00000007880	8857	9677	8823
ENSMUSG00000007888	65	56	69
ENSMUSG00000007891	6324	6084	5206
ENSMUSG00000007892	51938	47851	38455
ENSMUSG00000007907	7	8	11
ENSMUSG00000007908	114	113	110
ENSMUSG00000007944	29	33	13
ENSMUSG00000007946	161	139	72
ENSMUSG00000007950	995	922	596
ENSMUSG00000007987	299	291	258
ENSMUSG00000007989	117	130	102
ENSMUSG00000008028	145	127	129
ENSMUSG00000008035	1510	1483	1368
ENSMUSG00000008036	2617	2693	2275
ENSMUSG00000008090	441	476	366
ENSMUSG00000008129	200	212	116
ENSMUSG00000008136	275	298	231
ENSMUSG00000008140	4120	4243	3267
ENSMUSG00000008153	870	933	964
ENSMUSG00000008167	1102	1086	1030
ENSMUSG00000008193	11	15	18
ENSMUSG00000008200	3247	3582	3775
ENSMUSG00000008206	1127	1141	1073
ENSMUSG00000008226	670	759	663
ENSMUSG00000008301	2403	2659	2519
ENSMUSG00000008305	1302	1447	1224
ENSMUSG00000008307	40	34	45
ENSMUSG00000008318	163	156	159
ENSMUSG00000008333	3246	3534	3523
ENSMUSG00000008348	5399	5249	4069
ENSMUSG00000008373	3507	3653	3455
ENSMUSG00000008384	420	423	376
ENSMUSG00000008393	3173	3341	2665
ENSMUSG00000008398	683	692	509
ENSMUSG00000008429	1471	1488	1209
ENSMUSG00000008435	860	966	859
ENSMUSG00000008438	7	6	7
ENSMUSG00000008450	2367	2460	1961
ENSMUSG00000008461	52	57	51
ENSMUSG00000008475	3694	4013	4096
ENSMUSG00000008482	11	8	8
ENSMUSG00000008489	689	855	652
ENSMUSG00000008496	149	190	139
ENSMUSG00000008540	61	48	35
ENSMUSG00000008575	1055	1098	896
ENSMUSG00000008590	2	0	1
ENSMUSG00000008601	265	295	154
ENSMUSG00000008604	7148	7857	6638
ENSMUSG00000008658	3	2	1
ENSMUSG00000008668	26590	27005	22029
ENSMUSG00000008682	14362	15049	13018
ENSMUSG00000008683	20322	19239	16189
ENSMUSG00000008690	8650	9097	7247
ENSMUSG00000008730	2213	2402	2434
ENSMUSG00000008734	624	750	521
ENSMUSG00000008763	3044	3309	3087
ENSMUSG00000008789	0	0	0
ENSMUSG00000008813	0	0	0
ENSMUSG00000008822	416	468	405
ENSMUSG00000008843	1	0	1
ENSMUSG00000008845	1	0	1
ENSMUSG00000008855	1996	1958	1557
ENSMUSG00000008859	2242	2362	2223
ENSMUSG00000008874	0	0	0
ENSMUSG00000008892	2851	3008	2745
ENSMUSG00000008932	2	3	6
ENSMUSG00000008958	1774	1862	1619
ENSMUSG00000008976	3600	4172	3795
ENSMUSG00000008999	150	131	92
ENSMUSG00000009013	7216	7323	6328
ENSMUSG00000009030	1858	1977	1948
ENSMUSG00000009035	1593	1726	1424
ENSMUSG00000009047	0	0	0
ENSMUSG00000009070	0	1	0
ENSMUSG00000009073	4478	4721	4577
ENSMUSG00000009075	57	78	42
ENSMUSG00000009076	647	651	510
ENSMUSG00000009079	11943	13145	12978
ENSMUSG00000009090	3501	3722	3213
ENSMUSG00000009092	398	403	326
ENSMUSG00000009093	0	3	0
ENSMUSG00000009097	82	69	77
ENSMUSG00000009108	51	45	44
ENSMUSG00000009112	2308	2509	2078
ENSMUSG00000009114	0	0	0
ENSMUSG00000009115	5	0	0
ENSMUSG00000009145	62	77	84
ENSMUSG00000009185	2	0	1
ENSMUSG00000009207	781	853	842
ENSMUSG00000009210	0	0	1
ENSMUSG00000009214	0	0	0
ENSMUSG00000009216	30	31	21
ENSMUSG00000009246	4	4	9
ENSMUSG00000009248	213	218	217
ENSMUSG00000009281	53	35	34
ENSMUSG00000009291	3095	3312	2813
ENSMUSG00000009292	34	39	47
ENSMUSG00000009293	1319	1415	1143
ENSMUSG00000009350	0	0	0
ENSMUSG00000009356	1	0	3
ENSMUSG00000009376	307	360	244
ENSMUSG00000009378	3	1	3
ENSMUSG00000009394	7	7	3
ENSMUSG00000009406	931	1042	838
ENSMUSG00000009418	1457	1634	1777
ENSMUSG00000009470	11677	12227	11998
ENSMUSG00000009471	3	2	2
ENSMUSG00000009487	1	3	2
ENSMUSG00000009535	4119	4442	4116
ENSMUSG00000009545	3	5	9
ENSMUSG00000009549	1927	1892	1620
ENSMUSG00000009551	3	0	2
ENSMUSG00000009555	3246	3434	2823
ENSMUSG00000009563	1368	1554	1242
ENSMUSG00000009566	2499	2477	2231
ENSMUSG00000009569	699	761	763
ENSMUSG00000009575	10736	11861	11267
ENSMUSG00000009580	0	0	0
ENSMUSG00000009585	4420	4435	3284
ENSMUSG00000009588	0	0	0
ENSMUSG00000009596	75	105	142
ENSMUSG00000009614	25	22	20
ENSMUSG00000009621	1040	1202	1035
ENSMUSG00000009628	635	766	863
ENSMUSG00000009630	3448	3613	2643
ENSMUSG00000009633	26	36	22
ENSMUSG00000009640	1313	1373	1158
ENSMUSG00000009646	214	232	193
ENSMUSG00000009647	925	1063	895
ENSMUSG00000009654	6	3	2
ENSMUSG00000009670	258	318	312
ENSMUSG00000009681	2379	2743	2310
ENSMUSG00000009687	133	152	123
ENSMUSG00000009731	335	353	335
ENSMUSG00000009733	519	533	484
ENSMUSG00000009734	41	38	34
ENSMUSG00000009739	109	104	106
ENSMUSG00000009741	4717	5095	5215
ENSMUSG00000009772	386	464	382
ENSMUSG00000009828	575	759	643
ENSMUSG00000009863	3199	3124	2378
ENSMUSG00000009876	42	35	17
ENSMUSG00000009894	1936	2014	1613
ENSMUSG00000009900	5	7	7
ENSMUSG00000009905	1084	1109	949
ENSMUSG00000009907	3291	3636	3419
ENSMUSG00000009927	18779	20155	17086
ENSMUSG00000009941	5	10	6
ENSMUSG00000009995	907	975	849
ENSMUSG00000010021	29	19	24
ENSMUSG00000010025	1142	1225	1127
ENSMUSG00000010044	10	6	10
ENSMUSG00000010045	1191	1219	1042
ENSMUSG00000010047	1262	1207	1059
ENSMUSG00000010048	1930	2053	1817
ENSMUSG00000010051	65	53	69
ENSMUSG00000010054	828	854	833
ENSMUSG00000010057	736	733	570
ENSMUSG00000010064	252	266	192
ENSMUSG00000010066	171	232	147
ENSMUSG00000010067	671	755	710
ENSMUSG00000010080	63	69	79
ENSMUSG00000010086	1	3	2
ENSMUSG00000010095	13413	13467	11089
ENSMUSG00000010097	5482	6056	5948
ENSMUSG00000010110	1719	1726	1752
ENSMUSG00000010122	40	38	37
ENSMUSG00000010136	8	10	9
ENSMUSG00000010142	6	12	6
ENSMUSG00000010154	362	422	263
ENSMUSG00000010175	68	82	87
ENSMUSG00000010205	0	0	0
ENSMUSG00000010277	7674	8533	7809
ENSMUSG00000010290	1285	1345	1276
ENSMUSG00000010307	167	165	103
ENSMUSG00000010311	1	2	2
ENSMUSG00000010342	787	969	860
ENSMUSG00000010358	85	63	116
ENSMUSG00000010362	1363	1391	1268
ENSMUSG00000010376	3840	3852	3358
ENSMUSG00000010392	1086	1217	1174
ENSMUSG00000010406	1399	1331	1080
ENSMUSG00000010435	0	2	0
ENSMUSG00000010453	1813	1899	1589
ENSMUSG00000010461	6	8	15
ENSMUSG00000010476	51	56	41
ENSMUSG00000010492	1	2	3
ENSMUSG00000010505	6	3	2
ENSMUSG00000010517	4571	4952	4117
ENSMUSG00000010529	6	14	7
ENSMUSG00000010538	113	84	101
ENSMUSG00000010554	2694	3019	3206
ENSMUSG00000010592	468	515	690
ENSMUSG00000010601	6	6	4
ENSMUSG00000010607	1201	1261	1021
ENSMUSG00000010608	12487	12911	15146
ENSMUSG00000010609	295	298	290
ENSMUSG00000010651	65	49	56
ENSMUSG00000010660	1243	1229	1185
ENSMUSG00000010663	4235	4863	4630
ENSMUSG00000010721	510	534	496
ENSMUSG00000010751	398	433	330
ENSMUSG00000010755	6190	6928	5997
ENSMUSG00000010760	406	402	503
ENSMUSG00000010796	12	15	21
ENSMUSG00000010797	2	3	5
ENSMUSG00000010803	2	0	3
ENSMUSG00000010825	10	7	8
ENSMUSG00000010830	2217	2213	1568
ENSMUSG00000010841	0	0	0
ENSMUSG00000010911	710	657	605
ENSMUSG00000010914	1065	1114	1103
ENSMUSG00000010936	2890	3234	2554
ENSMUSG00000011008	4	5	5
ENSMUSG00000011034	15	16	37
ENSMUSG00000011052	0	0	0
ENSMUSG00000011096	2468	2576	2412
ENSMUSG00000011114	11260	11462	9168
ENSMUSG00000011118	0	0	0
ENSMUSG00000011148	34	53	38
ENSMUSG00000011154	5	3	2
ENSMUSG00000011158	816	861	843
ENSMUSG00000011171	9	7	8
ENSMUSG00000011179	30811	31623	28534
ENSMUSG00000011254	1048	1072	928
ENSMUSG00000011256	5080	5630	5044
ENSMUSG00000011257	9135	9639	8470
ENSMUSG00000011263	38	33	28
ENSMUSG00000011267	1624	1483	1463
ENSMUSG00000011305	91	65	63
ENSMUSG00000011306	1775	1875	1787
ENSMUSG00000011349	35	37	16
ENSMUSG00000011350	0	0	0
ENSMUSG00000011382	640	696	662
ENSMUSG00000011427	231	330	279
ENSMUSG00000011463	1	0	1
ENSMUSG00000011486	17	13	7
ENSMUSG00000011589	692	733	485
ENSMUSG00000011632	2	3	3
ENSMUSG00000011658	679	709	574
ENSMUSG00000011751	574	577	613
ENSMUSG00000011752	6427	6946	5270
ENSMUSG00000011831	2368	2626	2667
ENSMUSG00000011832	310	313	317
ENSMUSG00000011837	969	956	728
ENSMUSG00000011877	3966	4388	3360
ENSMUSG00000011884	2048	2230	1745
ENSMUSG00000011958	1546	1760	1793
ENSMUSG00000011960	2379	2589	3031
ENSMUSG00000012017	253	271	268
ENSMUSG00000012042	2	1	4
ENSMUSG00000012076	878	1003	991
ENSMUSG00000012114	1746	1908	1560
ENSMUSG00000012117	1116	1096	819
ENSMUSG00000012123	255	242	181
ENSMUSG00000012126	147	180	127
ENSMUSG00000012187	5	1	5
ENSMUSG00000012211	0	0	2
ENSMUSG00000012282	20	26	26
ENSMUSG00000012296	2499	2744	2215
ENSMUSG00000012350	2	2	1
ENSMUSG00000012396	11159	11531	8856
ENSMUSG00000012405	8957	9038	7940
ENSMUSG00000012422	2646	2673	2584
ENSMUSG00000012428	4	10	9
ENSMUSG00000012429	1257	1268	1165
ENSMUSG00000012443	7149	7916	7198
ENSMUSG00000012483	1453	1430	1383
ENSMUSG00000012519	7	8	13
ENSMUSG00000012520	32	33	15
ENSMUSG00000012535	6639	7441	6777
ENSMUSG00000012609	583	706	649
ENSMUSG00000012640	495	553	539
ENSMUSG00000012705	1	2	4
ENSMUSG00000012777	1	0	1
ENSMUSG00000012819	13	17	3
ENSMUSG00000012848	43249	41391	32204
ENSMUSG00000012889	49	45	30
ENSMUSG00000013033	3382	3816	3040
ENSMUSG00000013076	1128	1123	1123
ENSMUSG00000013083	1	2	0
ENSMUSG00000013089	7769	8210	7807
ENSMUSG00000013091	0	0	1
ENSMUSG00000013150	428	480	320
ENSMUSG00000013155	819	878	715
ENSMUSG00000013158	8	10	9
ENSMUSG00000013160	4991	4657	4069
ENSMUSG00000013236	2809	3052	2528
ENSMUSG00000013275	1253	1554	1350
ENSMUSG00000013338	1	2	8
ENSMUSG00000013353	1	0	5
ENSMUSG00000013367	144	174	91
ENSMUSG00000013415	15619	16866	15856
ENSMUSG00000013418	178	223	187
ENSMUSG00000013419	320	322	274
ENSMUSG00000013465	2884	3167	2605
ENSMUSG00000013483	6	2	1
ENSMUSG00000013495	428	420	360
ENSMUSG00000013523	85	95	103
ENSMUSG00000013539	605	603	616
ENSMUSG00000013562	0	0	0
ENSMUSG00000013584	137	175	139
ENSMUSG00000013593	6206	6559	5793
ENSMUSG00000013611	73	73	68
ENSMUSG00000013622	958	907	692
ENSMUSG00000013629	10370	10727	8611
ENSMUSG00000013643	0	1	0
ENSMUSG00000013646	1435	1437	1251
ENSMUSG00000013653	0	0	0
ENSMUSG00000013662	3653	4135	4063
ENSMUSG00000013663	3382	3949	4149
ENSMUSG00000013668	0	0	0
ENSMUSG00000013698	1357	1467	1402
ENSMUSG00000013701	1680	1842	1665
ENSMUSG00000013707	1	2	2
ENSMUSG00000013736	1879	2079	2011
ENSMUSG00000013766	177	171	111
ENSMUSG00000013787	8056	8409	7297
ENSMUSG00000013822	1306	1253	1101
ENSMUSG00000013833	1293	1347	976
ENSMUSG00000013846	323	384	359
ENSMUSG00000013858	3518	3450	2823
ENSMUSG00000013878	331	379	343
ENSMUSG00000013921	1058	1270	724
ENSMUSG00000013928	1	1	3
ENSMUSG00000013936	1	0	2
ENSMUSG00000013973	1444	1382	1280
ENSMUSG00000013974	2	2	3
ENSMUSG00000013997	1239	1364	1246
ENSMUSG00000014030	1	6	2
ENSMUSG00000014039	484	591	543
ENSMUSG00000014074	2088	2258	1866
ENSMUSG00000014075	494	609	480
ENSMUSG00000014077	1483	1681	1543
ENSMUSG00000014104	0	0	0
ENSMUSG00000014158	64	72	51
ENSMUSG00000014164	12	10	15
ENSMUSG00000014177	825	875	861
ENSMUSG00000014195	6279	7089	7368
ENSMUSG00000014198	9	11	7
ENSMUSG00000014226	11369	12357	11883
ENSMUSG00000014232	488	501	425
ENSMUSG00000014243	579	609	520
ENSMUSG00000014245	789	837	1064
ENSMUSG00000014294	2053	1854	1501
ENSMUSG00000014301	619	598	468
ENSMUSG00000014303	1443	1482	1253
ENSMUSG00000014313	5221	5173	4890
ENSMUSG00000014329	323	370	346
ENSMUSG00000014349	6807	7123	5893
ENSMUSG00000014351	1	0	4
ENSMUSG00000014353	950	1094	1125
ENSMUSG00000014355	5178	5516	4950
ENSMUSG00000014361	382	401	333
ENSMUSG00000014402	2908	3103	2683
ENSMUSG00000014418	863	971	1168
ENSMUSG00000014426	3086	3486	2764
ENSMUSG00000014444	4414	4531	4190
ENSMUSG00000014453	0	0	1
ENSMUSG00000014470	501	482	393
ENSMUSG00000014496	1961	2113	1966
ENSMUSG00000014498	737	910	1203
ENSMUSG00000014503	6	2	5
ENSMUSG00000014504	2190	2489	2446
ENSMUSG00000014529	0	0	0
ENSMUSG00000014542	0	0	0
ENSMUSG00000014543	0	0	0
ENSMUSG00000014547	87	91	107
ENSMUSG00000014550	1063	1309	1086
ENSMUSG00000014551	1405	1360	1195
ENSMUSG00000014554	882	911	699
ENSMUSG00000014592	943	937	796
ENSMUSG00000014599	216	257	273
ENSMUSG00000014601	2120	2342	1764
ENSMUSG00000014602	248	263	254
ENSMUSG00000014603	6	2	5
ENSMUSG00000014606	2748	2583	2319
ENSMUSG00000014609	5	1	3
ENSMUSG00000014633	635	607	538
ENSMUSG00000014668	2422	2544	2531
ENSMUSG00000014686	5	5	1
ENSMUSG00000014704	29	44	36
ENSMUSG00000014725	0	1	1
ENSMUSG00000014747	0	0	1
ENSMUSG00000014748	1959	1843	1523
ENSMUSG00000014763	570	609	569
ENSMUSG00000014767	1459	1610	1448
ENSMUSG00000014769	8357	7908	6767
ENSMUSG00000014771	1449	1469	1358
ENSMUSG00000014773	142	164	203
ENSMUSG00000014776	46	46	25
ENSMUSG00000014778	1073	1167	1005
ENSMUSG00000014782	59	64	42
ENSMUSG00000014786	799	786	636
ENSMUSG00000014791	422	394	367
ENSMUSG00000014813	197	225	117
ENSMUSG00000014837	706	785	543
ENSMUSG00000014846	166	140	124
ENSMUSG00000014850	1370	1654	1736
ENSMUSG00000014852	2	0	2
ENSMUSG00000014856	827	788	689
ENSMUSG00000014859	5835	5908	4321
ENSMUSG00000014867	7964	8359	7212
ENSMUSG00000014873	1255	1251	1295
ENSMUSG00000014905	666	714	687
ENSMUSG00000014907	2769	3076	2590
ENSMUSG00000014932	1803	2000	2179
ENSMUSG00000014956	12480	13735	12515
ENSMUSG00000014959	4260	4707	3719
ENSMUSG00000014980	530	545	520
ENSMUSG00000015001	10	1	7
ENSMUSG00000015002	3341	3550	3363
ENSMUSG00000015013	851	834	652
ENSMUSG00000015016	551	577	437
ENSMUSG00000015023	2016	2029	1750
ENSMUSG00000015027	413	426	365
ENSMUSG00000015053	309	382	409
ENSMUSG00000015083	94	106	51
ENSMUSG00000015085	19	26	19
ENSMUSG00000015087	3436	3562	2619
ENSMUSG00000015090	10	14	10
ENSMUSG00000015092	2924	3141	2628
ENSMUSG00000015093	22	24	18
ENSMUSG00000015094	898	877	695
ENSMUSG00000015095	1021	1080	804
ENSMUSG00000015112	4450	4594	4478
ENSMUSG00000015120	3968	4636	4718
ENSMUSG00000015126	1004	1041	940
ENSMUSG00000015127	191	196	239
ENSMUSG00000015133	297	359	334
ENSMUSG00000015134	37	29	43
ENSMUSG00000015143	9094	10279	8146
ENSMUSG00000015149	1542	1547	1577
ENSMUSG00000015165	21799	22524	17772
ENSMUSG00000015176	11266	12390	12030
ENSMUSG00000015189	742	730	778
ENSMUSG00000015202	851	873	739
ENSMUSG00000015214	365	376	433
ENSMUSG00000015217	1028	1033	1026
ENSMUSG00000015222	299	383	293
ENSMUSG00000015224	7	8	5
ENSMUSG00000015242	0	1	0
ENSMUSG00000015243	464	500	531
ENSMUSG00000015247	1359	1368	1232
ENSMUSG00000015289	1042	1047	874
ENSMUSG00000015290	1225	1209	1243
ENSMUSG00000015291	3398	3505	3204
ENSMUSG00000015305	589	639	740
ENSMUSG00000015312	474	489	406
ENSMUSG00000015314	8	7	9
ENSMUSG00000015316	0	2	2
ENSMUSG00000015335	1473	1452	1345
ENSMUSG00000015337	496	346	367
ENSMUSG00000015340	72	78	114
ENSMUSG00000015341	2301	2436	2351
ENSMUSG00000015342	406	397	435
ENSMUSG00000015354	244	289	241
ENSMUSG00000015355	0	0	0
ENSMUSG00000015357	1815	2045	1765
ENSMUSG00000015363	1250	1209	1052
ENSMUSG00000015365	153	170	159
ENSMUSG00000015377	376	398	341
ENSMUSG00000015396	4	5	5
ENSMUSG00000015401	3	3	5
ENSMUSG00000015405	0	0	0
ENSMUSG00000015437	0	0	0
ENSMUSG00000015441	0	0	0
ENSMUSG00000015443	0	0	0
ENSMUSG00000015451	31	32	29
ENSMUSG00000015452	40	46	42
ENSMUSG00000015461	2125	2110	1892
ENSMUSG00000015467	24	20	29
ENSMUSG00000015468	385	402	345
ENSMUSG00000015474	686	643	442
ENSMUSG00000015476	1	2	0
ENSMUSG00000015478	1591	1592	1326
ENSMUSG00000015484	49	49	33
ENSMUSG00000015488	860	803	768
ENSMUSG00000015501	82	84	80
ENSMUSG00000015519	0	0	0
ENSMUSG00000015522	3331	3689	3484
ENSMUSG00000015533	1	3	1
ENSMUSG00000015536	826	841	751
ENSMUSG00000015542	321	367	279
ENSMUSG00000015568	174	219	236
ENSMUSG00000015575	2241	2074	1953
ENSMUSG00000015579	25	28	25
ENSMUSG00000015597	1634	1831	1722
ENSMUSG00000015599	90	101	89
ENSMUSG00000015605	2527	2643	2171
ENSMUSG00000015619	189	232	249
ENSMUSG00000015627	1	2	2
ENSMUSG00000015647	3134	3208	3843
ENSMUSG00000015652	248	239	238
ENSMUSG00000015653	664	809	760
ENSMUSG00000015656	67864	74567	70221
ENSMUSG00000015659	305	335	388
ENSMUSG00000015665	0	0	0
ENSMUSG00000015668	1050	1126	992
ENSMUSG00000015671	7127	7510	6869
ENSMUSG00000015672	650	755	701
ENSMUSG00000015697	5063	5290	4844
ENSMUSG00000015702	35	36	41
ENSMUSG00000015709	204	245	209
ENSMUSG00000015711	2994	2944	2756
ENSMUSG00000015714	2743	2976	2676
ENSMUSG00000015721	2	1	0
ENSMUSG00000015733	6047	6548	6221
ENSMUSG00000015745	342	349	260
ENSMUSG00000015747	666	708	542
ENSMUSG00000015748	2933	3284	3127
ENSMUSG00000015749	9178	10509	10262
ENSMUSG00000015750	866	906	737
ENSMUSG00000015755	2940	3385	2980
ENSMUSG00000015757	1892	2211	2344
ENSMUSG00000015759	3098	3060	2512
ENSMUSG00000015766	2119	2527	2849
ENSMUSG00000015776	1645	1743	1752
ENSMUSG00000015787	12	8	15
ENSMUSG00000015790	911	895	825
ENSMUSG00000015804	1884	1806	1615
ENSMUSG00000015806	4422	4611	3777
ENSMUSG00000015812	12	14	15
ENSMUSG00000015829	2	1	1
ENSMUSG00000015837	7342	7821	7913
ENSMUSG00000015839	3813	4286	3861
ENSMUSG00000015843	17	22	31
ENSMUSG00000015846	606	636	663
ENSMUSG00000015850	140	147	109
ENSMUSG00000015852	0	0	0
ENSMUSG00000015854	1	3	2
ENSMUSG00000015869	3913	3937	3400
ENSMUSG00000015879	25	40	35
ENSMUSG00000015880	4776	5194	4758
ENSMUSG00000015882	485	620	639
ENSMUSG00000015889	3346	3760	3191
ENSMUSG00000015890	143	105	132
ENSMUSG00000015932	9241	9966	9133
ENSMUSG00000015937	7199	8196	5144
ENSMUSG00000015942	224	214	250
ENSMUSG00000015943	926	975	839
ENSMUSG00000015944	599	739	631
ENSMUSG00000015947	0	0	0
ENSMUSG00000015950	8	7	3
ENSMUSG00000015957	248	286	163
ENSMUSG00000015961	5540	5940	6150
ENSMUSG00000015962	1	0	0
ENSMUSG00000015966	11	19	18
ENSMUSG00000015968	178	216	205
ENSMUSG00000015970	84	89	157
ENSMUSG00000015971	1581	1657	1480
ENSMUSG00000015980	104	89	75
ENSMUSG00000015981	35	39	20
ENSMUSG00000015994	3567	3819	3341
ENSMUSG00000016018	5632	6553	6253
ENSMUSG00000016024	36	34	44
ENSMUSG00000016028	478	519	425
ENSMUSG00000016087	15	30	20
ENSMUSG00000016128	131	133	120
ENSMUSG00000016150	10	4	14
ENSMUSG00000016179	2	0	3
ENSMUSG00000016181	1222	1299	1122
ENSMUSG00000016194	1	1	1
ENSMUSG00000016200	441	458	476
ENSMUSG00000016206	145	149	138
ENSMUSG00000016239	55	59	60
ENSMUSG00000016252	4083	3695	3064
ENSMUSG00000016253	3285	3371	2734
ENSMUSG00000016255	0	0	0
ENSMUSG00000016256	6736	7186	6123
ENSMUSG00000016257	2039	2200	1908
ENSMUSG00000016262	136	141	144
ENSMUSG00000016283	0	1	1
ENSMUSG00000016308	1950	1956	1758
ENSMUSG00000016319	13843	13740	12285
ENSMUSG00000016327	0	0	0
ENSMUSG00000016344	1366	1258	1015
ENSMUSG00000016346	42	62	50
ENSMUSG00000016349	11	10	3
ENSMUSG00000016356	39	32	24
ENSMUSG00000016382	2210	2499	2154
ENSMUSG00000016386	337	410	382
ENSMUSG00000016409	905	1060	919
ENSMUSG00000016427	1129	1294	1141
ENSMUSG00000016458	65	94	120
ENSMUSG00000016477	1999	2262	2142
ENSMUSG00000016481	869	1017	1009
ENSMUSG00000016487	1424	1631	1604
ENSMUSG00000016493	6	14	20
ENSMUSG00000016494	287	311	226
ENSMUSG00000016495	403	449	472
ENSMUSG00000016496	30	26	36
ENSMUSG00000016498	0	0	1
ENSMUSG00000016503	2041	2196	1763
ENSMUSG00000016510	579	597	460
ENSMUSG00000016520	552	606	622
ENSMUSG00000016524	1	0	2
ENSMUSG00000016526	1733	1839	1629
ENSMUSG00000016528	1943	1954	1570
ENSMUSG00000016529	13	6	17
ENSMUSG00000016534	2464	2642	2510
ENSMUSG00000016541	10027	10463	9128
ENSMUSG00000016552	424	528	477
ENSMUSG00000016554	10450	11258	9366
ENSMUSG00000016559	19343	20205	19233
ENSMUSG00000016619	4296	4946	4299
ENSMUSG00000016624	192	247	217
ENSMUSG00000016626	10	15	13
ENSMUSG00000016637	752	881	620
ENSMUSG00000016664	3007	3422	3167
ENSMUSG00000016756	6	5	5
ENSMUSG00000016757	2492	2675	2184
ENSMUSG00000016758	43	34	36
ENSMUSG00000016763	116	117	100
ENSMUSG00000016831	3112	3256	3010
ENSMUSG00000016833	750	787	785
ENSMUSG00000016918	1311	1434	1470
ENSMUSG00000016921	11990	12415	12869
ENSMUSG00000016933	3837	4288	3824
ENSMUSG00000016940	1153	1218	825
ENSMUSG00000016942	6	4	9
ENSMUSG00000016946	2888	3053	2522
ENSMUSG00000016982	2	2	2
ENSMUSG00000016984	2344	2742	2775
ENSMUSG00000016995	3	3	4
ENSMUSG00000016998	0	0	0
ENSMUSG00000017000	0	0	0
ENSMUSG00000017002	7	11	8
ENSMUSG00000017003	0	1	1
ENSMUSG00000017004	0	0	0
ENSMUSG00000017007	0	0	0
ENSMUSG00000017009	4343	4871	4240
ENSMUSG00000017049	0	0	0
ENSMUSG00000017057	111	177	105
ENSMUSG00000017064	10	10	13
ENSMUSG00000017119	5665	6232	6112
ENSMUSG00000017132	312	307	346
ENSMUSG00000017144	1110	1184	1175
ENSMUSG00000017146	3141	3687	3516
ENSMUSG00000017165	4	0	2
ENSMUSG00000017167	9	10	14
ENSMUSG00000017176	982	1113	999
ENSMUSG00000017188	1539	1489	1313
ENSMUSG00000017195	6	6	2
ENSMUSG00000017204	5	10	5
ENSMUSG00000017210	3095	3250	2996
ENSMUSG00000017211	0	1	2
ENSMUSG00000017221	9266	9519	7365
ENSMUSG00000017264	3518	3697	3339
ENSMUSG00000017286	2145	2403	1966
ENSMUSG00000017288	1240	1361	1282
ENSMUSG00000017291	2879	3225	3522
ENSMUSG00000017299	783	806	694
ENSMUSG00000017300	8	11	11
ENSMUSG00000017307	614	565	561
ENSMUSG00000017309	3	3	0
ENSMUSG00000017310	0	0	0
ENSMUSG00000017311	17	21	9
ENSMUSG00000017314	299	353	234
ENSMUSG00000017316	1	0	0
ENSMUSG00000017344	2	1	2
ENSMUSG00000017376	1497	1641	1651
ENSMUSG00000017386	3107	3091	2676
ENSMUSG00000017390	1709	1806	1018
ENSMUSG00000017400	276	325	183
ENSMUSG00000017404	15531	16493	13891
ENSMUSG00000017405	502	546	548
ENSMUSG00000017412	3	5	5
ENSMUSG00000017417	57	66	81
ENSMUSG00000017418	1413	1587	1672
ENSMUSG00000017421	7731	8573	8314
ENSMUSG00000017428	5739	6075	5613
ENSMUSG00000017446	33	57	38
ENSMUSG00000017453	913	921	847
ENSMUSG00000017466	972	1111	731
ENSMUSG00000017478	4151	4564	4105
ENSMUSG00000017485	2735	3165	3074
ENSMUSG00000017491	77	78	54
ENSMUSG00000017493	1348	1399	1258
ENSMUSG00000017499	2851	3060	3019
ENSMUSG00000017548	10559	11900	13219
ENSMUSG00000017550	1350	1529	1936
ENSMUSG00000017561	2480	2544	2410
ENSMUSG00000017588	1	0	0
ENSMUSG00000017607	117	123	152
ENSMUSG00000017615	1973	2148	1935
ENSMUSG00000017631	2007	2106	2214
ENSMUSG00000017639	2168	2283	2428
ENSMUSG00000017652	37	36	36
ENSMUSG00000017664	1212	1152	995
ENSMUSG00000017667	293	352	251
ENSMUSG00000017670	1516	1566	1432
ENSMUSG00000017677	4333	4565	4943
ENSMUSG00000017679	515	559	563
ENSMUSG00000017686	2319	2534	2389
ENSMUSG00000017688	0	0	0
ENSMUSG00000017692	6	16	12
ENSMUSG00000017697	209	196	205
ENSMUSG00000017707	5355	5729	4925
ENSMUSG00000017713	27	26	29
ENSMUSG00000017715	2407	2369	2284
ENSMUSG00000017716	4426	4514	3849
ENSMUSG00000017718	49	71	47
ENSMUSG00000017720	0	0	0
ENSMUSG00000017721	3111	3319	2282
ENSMUSG00000017723	914	914	619
ENSMUSG00000017724	2541	2687	2200
ENSMUSG00000017733	0	1	0
ENSMUSG00000017734	15	9	13
ENSMUSG00000017737	177	238	169
ENSMUSG00000017740	41	40	30
ENSMUSG00000017747	584	658	516
ENSMUSG00000017754	1806	1896	1406
ENSMUSG00000017756	2783	2994	2345
ENSMUSG00000017760	7516	7840	7038
ENSMUSG00000017764	1793	1781	1480
ENSMUSG00000017765	1819	1832	1623
ENSMUSG00000017767	0	1	0
ENSMUSG00000017774	3603	3934	3690
ENSMUSG00000017776	5594	5869	5966
ENSMUSG00000017778	3002	2996	2847
ENSMUSG00000017781	2996	3225	3057
ENSMUSG00000017801	1455	1436	1503
ENSMUSG00000017802	2269	2410	2235
ENSMUSG00000017817	13	16	17
ENSMUSG00000017830	66	79	56
ENSMUSG00000017831	2586	3126	3208
ENSMUSG00000017832	1	1	1
ENSMUSG00000017837	1405	1441	1215
ENSMUSG00000017843	4819	5368	4479
ENSMUSG00000017858	1203	1348	1076
ENSMUSG00000017861	12959	14706	11786
ENSMUSG00000017868	47	48	74
ENSMUSG00000017897	13	21	7
ENSMUSG00000017922	0	0	0
ENSMUSG00000017929	1904	2068	1795
ENSMUSG00000017943	38	30	12
ENSMUSG00000017950	293	302	436
ENSMUSG00000017969	328	287	260
ENSMUSG00000017978	43	45	34
ENSMUSG00000017999	4865	5313	4866
ENSMUSG00000018001	1004	1074	897
ENSMUSG00000018008	24	27	16
ENSMUSG00000018012	429	419	350
ENSMUSG00000018040	2670	2830	2540
ENSMUSG00000018042	7329	7767	6082
ENSMUSG00000018068	2022	2267	2619
ENSMUSG00000018076	2609	3158	2845
ENSMUSG00000018102	233	242	186
ENSMUSG00000018126	40	63	35
ENSMUSG00000018143	511	514	544
ENSMUSG00000018160	2206	2499	2566
ENSMUSG00000018166	877	970	1136
ENSMUSG00000018167	843	855	849
ENSMUSG00000018168	8	7	9
ENSMUSG00000018169	127	116	88
ENSMUSG00000018171	2458	2472	2488
ENSMUSG00000018189	2525	2885	2703
ENSMUSG00000018196	607	657	695
ENSMUSG00000018199	1127	1209	1258
ENSMUSG00000018209	2697	3111	3021
ENSMUSG00000018211	0	0	0
ENSMUSG00000018217	133	135	187
ENSMUSG00000018238	28	42	28
ENSMUSG00000018239	1076	1089	1066
ENSMUSG00000018259	0	0	0
ENSMUSG00000018263	0	2	0
ENSMUSG00000018286	7050	7155	6428
ENSMUSG00000018287	2810	3165	2758
ENSMUSG00000018293	27607	26962	24191
ENSMUSG00000018322	3058	3229	2568
ENSMUSG00000018326	8740	9866	9326
ENSMUSG00000018334	438	500	417
ENSMUSG00000018339	939	991	804
ENSMUSG00000018340	2187	2461	2172
ENSMUSG00000018341	1	2	3
ENSMUSG00000018347	356	363	370
ENSMUSG00000018362	8037	8576	8235
ENSMUSG00000018363	1735	2082	1815
ENSMUSG00000018372	703	798	900
ENSMUSG00000018377	1393	1529	1607
ENSMUSG00000018378	331	405	377
ENSMUSG00000018379	18567	20490	20897
ENSMUSG00000018381	26	31	25
ENSMUSG00000018387	101	103	116
ENSMUSG00000018395	813	970	935
ENSMUSG00000018398	941	1147	1234
ENSMUSG00000018401	2178	2316	2382
ENSMUSG00000018405	623	670	609
ENSMUSG00000018411	1243	1344	1371
ENSMUSG00000018412	3178	3593	3625
ENSMUSG00000018415	2656	2958	2376
ENSMUSG00000018417	1608	1791	1811
ENSMUSG00000018425	3128	3344	3372
ENSMUSG00000018427	1000	1106	956
ENSMUSG00000018428	3003	3356	3303
ENSMUSG00000018433	3567	3901	3742
ENSMUSG00000018442	1447	1577	1650
ENSMUSG00000018446	10143	10706	9435
ENSMUSG00000018449	694	740	728
ENSMUSG00000018451	96	105	96
ENSMUSG00000018459	1	2	1
ENSMUSG00000018470	98	102	62
ENSMUSG00000018474	1125	1293	1145
ENSMUSG00000018476	2342	2886	1883
ENSMUSG00000018479	6	6	5
ENSMUSG00000018481	5717	6503	6917
ENSMUSG00000018486	2	1	0
ENSMUSG00000018500	86	59	86
ENSMUSG00000018501	7194	8059	8051
ENSMUSG00000018507	131	131	203
ENSMUSG00000018509	1928	1921	1275
ENSMUSG00000018537	3158	3241	2651
ENSMUSG00000018541	1180	1214	1247
ENSMUSG00000018543	16	21	20
ENSMUSG00000018547	2858	3108	2898
ENSMUSG00000018548	3022	3509	2897
ENSMUSG00000018554	505	553	527
ENSMUSG00000018559	2373	2618	1938
ENSMUSG00000018565	2490	2483	2042
ENSMUSG00000018566	53	54	61
ENSMUSG00000018567	4150	4343	3820
ENSMUSG00000018569	726	782	643
ENSMUSG00000018570	260	254	141
ENSMUSG00000018572	4121	4429	4183
ENSMUSG00000018574	1305	1489	1220
ENSMUSG00000018581	9	5	13
ENSMUSG00000018583	19306	20948	20053
ENSMUSG00000018585	2303	2199	2132
ENSMUSG00000018589	4	1	3
ENSMUSG00000018593	76719	82413	65441
ENSMUSG00000018595	0	0	0
ENSMUSG00000018599	429	449	423
ENSMUSG00000018604	2807	3312	3152
ENSMUSG00000018620	0	0	0
ENSMUSG00000018623	0	0	0
ENSMUSG00000018634	2	1	2
ENSMUSG00000018648	173	196	194
ENSMUSG00000018651	2532	2684	2675
ENSMUSG00000018654	32	30	31
ENSMUSG00000018656	0	1	0
ENSMUSG00000018659	1372	1430	1333
ENSMUSG00000018661	1231	1337	1166
ENSMUSG00000018666	11105	12465	13277
ENSMUSG00000018669	3689	3719	2872
ENSMUSG00000018672	238	261	204
ENSMUSG00000018677	7775	7847	6136
ENSMUSG00000018678	2109	2171	1669
ENSMUSG00000018697	1869	1931	1939
ENSMUSG00000018698	95	126	164
ENSMUSG00000018707	14403	15473	13241
ENSMUSG00000018727	438	433	419
ENSMUSG00000018733	498	573	565
ENSMUSG00000018736	1460	1649	1556
ENSMUSG00000018740	83	98	102
ENSMUSG00000018750	210	227	168
ENSMUSG00000018752	17	22	33
ENSMUSG00000018761	3687	3475	3007
ENSMUSG00000018765	7462	7828	7149
ENSMUSG00000018770	10281	9946	8857
ENSMUSG00000018774	475	542	468
ENSMUSG00000018776	3	6	2
ENSMUSG00000018796	1178	1216	1028
ENSMUSG00000018800	123	127	110
ENSMUSG00000018809	650	655	569
[truncated: 48,691 more rows]

## Sheet: GSE178616
ensembl_gene_id	Plg-WT-12-1	Plg-WT-12-2	Plg-WT-12-3	Plg-KO-12-1	Plg-KO-12-2	Plg-KO-12-3
ENSMUSG00000000001	2803	2610	3015	3957	2688	2734
ENSMUSG00000000003	0	0	0	0	0	0
ENSMUSG00000000028	211	188	233	360	249	299
ENSMUSG00000000031	1493	736	748	576	857	1802
ENSMUSG00000000037	25	20	36	37	27	20
ENSMUSG00000000049	23	2	0	3	0	1
ENSMUSG00000000056	2127	1549	1940	1718	1320	2155
ENSMUSG00000000058	2120	1577	1666	2320	1520	2052
ENSMUSG00000000078	5870	5712	6814	6931	5316	6847
ENSMUSG00000000085	1819	1072	1177	1744	1215	1979
ENSMUSG00000000088	4281	3266	3539	3202	3089	4061
ENSMUSG00000000093	71	50	63	46	31	66
ENSMUSG00000000094	72	15	37	5	37	34
ENSMUSG00000000103	0	0	6	0	0	0
ENSMUSG00000000120	97	89	91	66	42	51
ENSMUSG00000000125	43	65	77	95	23	31
ENSMUSG00000000126	315	206	217	225	171	234
ENSMUSG00000000127	1340	1009	1270	1563	990	1283
ENSMUSG00000000131	1558	1467	1546	1811	1033	1440
ENSMUSG00000000134	973	865	970	922	861	750
ENSMUSG00000000142	1089	1126	862	1367	629	873
ENSMUSG00000000148	548	384	360	479	350	491
ENSMUSG00000000149	220	170	178	210	116	218
ENSMUSG00000000154	1330	1110	1148	1454	1066	1287
ENSMUSG00000000157	5	6	0	2	0	8
ENSMUSG00000000159	132	34	18	143	84	172
ENSMUSG00000000167	60	34	38	75	27	83
ENSMUSG00000000168	1566	834	962	820	981	1545
ENSMUSG00000000171	6653	3956	4593	4641	4696	7462
ENSMUSG00000000182	0	0	1	5	4	1
ENSMUSG00000000183	3	3	1	0	2	6
ENSMUSG00000000184	4531	4244	7312	5096	2351	3060
ENSMUSG00000000194	1588	1206	1446	1712	1162	1416
ENSMUSG00000000197	7	1	6	3	1	0
ENSMUSG00000000202	2	1	0	3	0	4
ENSMUSG00000000204	54	19	38	113	183	140
ENSMUSG00000000214	14	9	6	9	14	43
ENSMUSG00000000215	0	0	2	0	0	0
ENSMUSG00000000216	665	726	731	849	409	569
ENSMUSG00000000223	210	127	92	90	30	107
ENSMUSG00000000244	231	123	84	69	43	52
ENSMUSG00000000247	0	1	0	2	2	0
ENSMUSG00000000248	62	87	125	133	107	80
ENSMUSG00000000253	1609	737	807	434	945	1760
ENSMUSG00000000263	1	0	1	1	0	1
ENSMUSG00000000266	146	132	140	191	100	140
ENSMUSG00000000275	943	756	790	807	621	836
ENSMUSG00000000276	346	363	349	329	281	401
ENSMUSG00000000278	3042	2924	2791	3383	1922	2548
ENSMUSG00000000282	181	163	227	162	87	132
ENSMUSG00000000290	232	127	142	266	199	187
ENSMUSG00000000295	1053	687	854	1083	802	1037
ENSMUSG00000000296	2309	713	567	1561	1321	2605
ENSMUSG00000000301	220	125	178	206	163	199
ENSMUSG00000000303	4285	3385	3526	5367	3445	4266
ENSMUSG00000000305	135	112	103	118	69	112
ENSMUSG00000000308	9408	8051	9123	11152	7773	9541
ENSMUSG00000000317	67	36	52	53	26	78
ENSMUSG00000000318	49	59	60	34	23	34
ENSMUSG00000000320	6287	4150	5206	7878	4379	5752
ENSMUSG00000000325	823	621	748	900	515	757
ENSMUSG00000000326	4199	3328	3568	4281	2887	3811
ENSMUSG00000000339	201	142	135	178	141	145
ENSMUSG00000000340	352	218	239	311	184	296
ENSMUSG00000000346	13013	9099	9979	12805	8649	11833
ENSMUSG00000000355	1566	1226	1480	1692	1059	1569
ENSMUSG00000000359	115	47	50	38	44	63
ENSMUSG00000000365	6	14	4	10	3	15
ENSMUSG00000000374	487	373	399	440	342	422
ENSMUSG00000000378	842	542	617	568	489	613
ENSMUSG00000000381	0	0	0	0	0	0
ENSMUSG00000000384	1940	2081	2250	1839	1408	1773
ENSMUSG00000000385	555	211	226	440	280	472
ENSMUSG00000000386	19	13	72	14	17	10
ENSMUSG00000000392	266	236	181	144	96	234
ENSMUSG00000000394	0	1	0	0	0	0
ENSMUSG00000000399	5398	3644	4329	4525	3686	5564
ENSMUSG00000000402	1073	1194	934	1164	1066	951
ENSMUSG00000000409	454	298	192	211	164	275
ENSMUSG00000000411	0	1	0	1	0	0
ENSMUSG00000000416	164	107	82	96	97	132
ENSMUSG00000000420	416	298	233	448	264	341
ENSMUSG00000000435	107	73	90	34	58	181
ENSMUSG00000000439	1203	768	960	984	787	1100
ENSMUSG00000000440	91	71	82	77	40	83
ENSMUSG00000000441	890	507	596	762	606	822
ENSMUSG00000000486	292	177	195	153	118	201
ENSMUSG00000000489	237	136	179	134	101	180
ENSMUSG00000000530	350	276	263	215	186	265
ENSMUSG00000000531	23	19	12	19	17	25
ENSMUSG00000000532	447	300	376	376	244	325
ENSMUSG00000000538	2102	1425	1668	2172	1511	1886
ENSMUSG00000000544	48	51	23	55	46	101
ENSMUSG00000000552	472	432	398	404	287	451
ENSMUSG00000000555	409	236	251	440	339	437
ENSMUSG00000000560	12	6	0	25	9	10
ENSMUSG00000000561	1406	974	1239	1425	958	1068
ENSMUSG00000000562	2	3	2	8	2	1
ENSMUSG00000000563	16384	9691	11811	11990	11576	17691
ENSMUSG00000000567	7820	3561	3090	6721	4684	8553
ENSMUSG00000000568	331	313	273	327	267	320
ENSMUSG00000000579	26	28	24	17	27	31
ENSMUSG00000000581	2099	1619	1720	2135	1510	2320
ENSMUSG00000000594	25895	27399	29890	31166	16372	23101
ENSMUSG00000000600	2213	2058	2385	2832	1559	1708
ENSMUSG00000000605	3535	2303	2732	3202	2428	2982
ENSMUSG00000000606	0	0	0	0	0	0
ENSMUSG00000000617	11	0	9	0	0	0
ENSMUSG00000000627	28	16	27	22	28	16
ENSMUSG00000000628	34452	24755	31482	26076	28455	36894
ENSMUSG00000000631	4378	3723	4304	4146	3377	4089
ENSMUSG00000000632	1	3	1	3	1	2
ENSMUSG00000000673	53	17	19	28	26	24
ENSMUSG00000000682	567	381	327	421	339	380
ENSMUSG00000000686	11	17	11	15	13	18
ENSMUSG00000000690	1	0	0	1	1	0
ENSMUSG00000000693	278	202	185	138	76	240
ENSMUSG00000000701	0	0	0	0	0	0
ENSMUSG00000000706	0	10	0	0	0	2
ENSMUSG00000000708	257	172	209	215	193	243
ENSMUSG00000000711	1385	1010	1183	1222	967	1395
ENSMUSG00000000724	0	0	0	0	0	6
ENSMUSG00000000730	18	10	11	15	9	19
ENSMUSG00000000731	15	10	10	32	10	13
ENSMUSG00000000732	1049	1020	1097	1057	498	629
ENSMUSG00000000738	3505	2965	3276	3510	2533	3648
ENSMUSG00000000739	242	162	271	262	99	244
ENSMUSG00000000740	10947	9511	10411	11618	8105	10015
ENSMUSG00000000743	24025	20800	24938	24401	17040	21425
ENSMUSG00000000751	1769	1305	1398	1745	1287	1752
ENSMUSG00000000753	1263	1277	1141	953	480	1166
ENSMUSG00000000759	693	535	535	921	465	689
ENSMUSG00000000766	12	0	0	0	2	2
ENSMUSG00000000776	1173	1077	1158	1440	1022	1248
ENSMUSG00000000782	125	76	70	68	57	38
ENSMUSG00000000787	1440	1015	1022	1439	1202	1527
ENSMUSG00000000791	7	31	8	39	14	21
ENSMUSG00000000792	22	12	3	20	3	15
ENSMUSG00000000794	57	66	132	106	43	48
ENSMUSG00000000804	371	333	301	416	279	363
ENSMUSG00000000805	239	47	68	16	73	220
ENSMUSG00000000811	208	148	172	212	146	185
ENSMUSG00000000817	3	7	2	0	1	1
ENSMUSG00000000823	13720	11969	13179	16169	9743	11385
ENSMUSG00000000826	2117	2117	2277	2764	1844	2208
ENSMUSG00000000827	8518	6917	7943	8220	5646	8519
ENSMUSG00000000838	632	425	671	794	411	553
ENSMUSG00000000861	790	779	917	986	545	631
ENSMUSG00000000869	10	9	9	20	7	13
ENSMUSG00000000876	1597	1943	1479	1857	1179	2754
ENSMUSG00000000881	687	553	630	657	463	686
ENSMUSG00000000884	700	529	717	816	499	655
ENSMUSG00000000889	0	0	0	0	0	0
ENSMUSG00000000901	133	161	153	296	85	200
ENSMUSG00000000902	6123	5011	6275	7147	4406	5547
ENSMUSG00000000903	16	7	11	0	0	2
ENSMUSG00000000915	1911	1673	2019	2069	1546	2004
ENSMUSG00000000916	1211	924	1186	1391	736	918
ENSMUSG00000000934	685	448	646	754	438	706
ENSMUSG00000000938	0	0	0	0	0	0
ENSMUSG00000000942	1	0	0	0	0	0
ENSMUSG00000000948	0	2	6	2	1	0
ENSMUSG00000000957	2469	1888	2077	3030	1941	2589
ENSMUSG00000000958	312	177	179	269	221	271
ENSMUSG00000000959	1590	1188	1463	1465	1114	1572
ENSMUSG00000000976	989	796	1054	1039	664	1103
ENSMUSG00000000982	1	2	0	10	8	0
ENSMUSG00000000983	1079	148	203	636	1005	2996
ENSMUSG00000001014	9	2	8	18	19	9
ENSMUSG00000001016	2361	2117	2116	2731	1923	2339
ENSMUSG00000001017	2541	2009	2364	2584	1775	2290
ENSMUSG00000001018	2578	1834	1756	2136	1635	2440
ENSMUSG00000001020	98	102	125	131	59	94
ENSMUSG00000001021	148	120	126	143	112	116
ENSMUSG00000001023	3	0	3	5	0	0
ENSMUSG00000001025	8337	6180	7128	8815	5749	8139
ENSMUSG00000001027	323	119	155	73	156	313
ENSMUSG00000001029	256	128	157	120	108	219
ENSMUSG00000001034	901	651	682	794	472	625
ENSMUSG00000001036	1622	1128	1451	1852	1296	1611
ENSMUSG00000001039	1304	999	1200	1408	1002	1456
ENSMUSG00000001052	564	484	554	548	395	608
ENSMUSG00000001053	762	570	530	697	497	652
ENSMUSG00000001054	1796	1352	1491	1707	1159	1576
ENSMUSG00000001056	20010	14848	17535	18030	14665	17934
ENSMUSG00000001062	684	568	614	713	454	640
ENSMUSG00000001065	187	126	120	199	134	198
ENSMUSG00000001076	0	0	0	0	0	3
ENSMUSG00000001082	2182	1575	1966	2045	1345	1626
ENSMUSG00000001089	1190	857	973	1321	877	1199
ENSMUSG00000001095	11	1	1	1	8	8
ENSMUSG00000001098	517	429	486	709	459	512
ENSMUSG00000001100	2587	1579	1696	2137	1744	2296
ENSMUSG00000001103	0	7	0	4	0	0
ENSMUSG00000001105	6237	4157	4891	5551	3987	5606
ENSMUSG00000001119	1703	1277	1121	1149	648	1361
ENSMUSG00000001120	274	193	223	409	170	165
ENSMUSG00000001123	569	661	1283	672	393	569
ENSMUSG00000001127	4115	3551	4083	4199	3102	4042
ENSMUSG00000001128	289	229	224	363	279	302
ENSMUSG00000001131	381	242	171	268	209	378
ENSMUSG00000001134	297	200	269	254	220	285
ENSMUSG00000001138	365	287	415	397	240	383
ENSMUSG00000001143	1129	802	667	945	735	1019
ENSMUSG00000001150	769	731	725	686	619	749
ENSMUSG00000001151	778	574	656	590	539	809
ENSMUSG00000001155	0	0	0	0	2	0
ENSMUSG00000001156	2269	2011	2086	2959	2233	2838
ENSMUSG00000001157	387	278	248	367	252	301
ENSMUSG00000001158	3038	1992	2331	2423	1752	2890
ENSMUSG00000001166	98	80	96	102	62	80
ENSMUSG00000001168	0	2	0	2	0	0
ENSMUSG00000001173	306	250	235	236	183	213
ENSMUSG00000001175	32944	23881	26883	34666	26063	33992
ENSMUSG00000001211	1130	862	1042	1046	723	945
ENSMUSG00000001225	1	1	0	2	1	0
ENSMUSG00000001227	69	29	34	23	29	48
ENSMUSG00000001228	285	241	335	548	375	375
ENSMUSG00000001229	1122	870	820	858	704	889
ENSMUSG00000001240	473	348	417	350	277	400
ENSMUSG00000001247	423	217	249	383	308	409
ENSMUSG00000001248	951	455	522	629	559	887
ENSMUSG00000001249	484	158	192	297	364	518
ENSMUSG00000001260	0	1	1	5	0	0
ENSMUSG00000001270	924	1008	916	916	486	945
ENSMUSG00000001280	1068	846	902	1133	772	954
ENSMUSG00000001281	123	75	70	70	62	69
ENSMUSG00000001285	1000	717	2468	982	1788	961
ENSMUSG00000001288	2189	1723	2084	2562	1695	2098
ENSMUSG00000001289	6601	4951	5527	6395	4241	6063
ENSMUSG00000001300	1812	2216	1743	3323	1555	1949
ENSMUSG00000001305	901	698	842	888	570	817
ENSMUSG00000001313	370	282	290	361	314	377
ENSMUSG00000001323	302	251	179	299	154	311
ENSMUSG00000001333	74	36	21	13	19	48
ENSMUSG00000001334	161	76	132	73	136	224
ENSMUSG00000001348	2952	2074	2223	2684	2088	2747
ENSMUSG00000001349	2331	930	519	1685	1103	2437
ENSMUSG00000001366	1236	925	897	1256	866	1235
ENSMUSG00000001376	791	517	681	850	548	703
ENSMUSG00000001380	2289	1860	2472	2592	1963	2371
ENSMUSG00000001383	4062	3572	4062	5159	3340	4495
ENSMUSG00000001403	792	730	977	1895	1251	1429
ENSMUSG00000001415	2085	1833	1864	1963	1701	2086
ENSMUSG00000001416	4596	3729	4592	4861	3516	4415
ENSMUSG00000001418	6401	4316	4863	5825	4414	6215
ENSMUSG00000001419	868	660	593	545	451	878
ENSMUSG00000001420	1018	907	1074	1069	860	925
ENSMUSG00000001424	5530	4417	4674	5507	4487	5527
ENSMUSG00000001435	1028	959	947	1114	827	1189
ENSMUSG00000001436	630	452	661	519	414	475
ENSMUSG00000001440	935	754	820	996	883	1032
ENSMUSG00000001441	3753	3835	4403	4783	3407	4670
ENSMUSG00000001444	6	1	6	1	10	7
ENSMUSG00000001445	1989	1357	1585	1867	1350	1687
ENSMUSG00000001467	2615	2452	1974	2657	2638	2835
ENSMUSG00000001472	5489	4118	4848	5652	4123	5246
ENSMUSG00000001473	1774	1494	1628	2705	2475	2685
ENSMUSG00000001482	2237	1776	2310	2185	1447	1747
ENSMUSG00000001493	152	86	103	158	128	135
ENSMUSG00000001494	0	0	0	0	0	0
ENSMUSG00000001496	0	0	0	0	0	0
ENSMUSG00000001497	2687	1532	923	1695	1270	1597
ENSMUSG00000001504	37	19	26	43	56	97
ENSMUSG00000001506	26530	39990	18320	30837	11759	33005
ENSMUSG00000001507	1823	1522	1582	2209	1716	1989
ENSMUSG00000001508	798	262	433	224	500	758
ENSMUSG00000001510	3118	3703	3861	3635	1778	2553
ENSMUSG00000001517	132	129	118	281	245	263
ENSMUSG00000001518	1326	1056	1151	1396	884	1273
ENSMUSG00000001520	824	658	889	783	493	855
ENSMUSG00000001521	836	747	988	790	592	900
ENSMUSG00000001524	632	484	605	624	458	699
ENSMUSG00000001525	55939	55254	67834	101743	67737	74865
ENSMUSG00000001542	1199	1123	1111	1965	1098	1250
ENSMUSG00000001552	42818	40371	45582	48702	30172	31317
ENSMUSG00000001555	659	520	366	601	423	533
ENSMUSG00000001558	28	12	23	10	20	14
ENSMUSG00000001566	1	1	0	0	0	0
ENSMUSG00000001569	991	739	827	863	713	905
ENSMUSG00000001576	8940	4018	4050	8404	6142	8495
ENSMUSG00000001583	303	239	296	392	251	287
ENSMUSG00000001588	220	128	62	63	68	82
ENSMUSG00000001604	3978	2117	2076	1861	3113	4937
ENSMUSG00000001622	37	9	10	63	32	71
ENSMUSG00000001627	1245	859	828	1209	835	1227
ENSMUSG00000001630	2670	3398	2608	3227	1950	2455
ENSMUSG00000001632	592	441	483	614	388	634
ENSMUSG00000001642	1463	987	1112	1657	1468	1955
ENSMUSG00000001655	29	48	70	73	61	59
ENSMUSG00000001656	0	0	1	1	0	0
ENSMUSG00000001657	0	0	0	0	0	0
ENSMUSG00000001661	1	1	0	2	0	2
ENSMUSG00000001663	398	212	255	259	227	386
ENSMUSG00000001665	1359	812	914	1281	902	1352
ENSMUSG00000001666	259	165	141	233	168	249
ENSMUSG00000001670	0	0	0	0	1	0
ENSMUSG00000001672	297	198	209	504	282	592
ENSMUSG00000001674	719	567	681	726	453	577
ENSMUSG00000001687	1933	1726	1831	2417	1516	1998
ENSMUSG00000001700	896	558	605	720	533	906
ENSMUSG00000001707	1401	1256	1309	1539	1021	1241
ENSMUSG00000001729	1018	694	740	980	702	974
ENSMUSG00000001739	5	10	13	7	9	27
ENSMUSG00000001741	262	219	184	147	92	197
ENSMUSG00000001750	1772	1137	1397	1707	1232	1610
ENSMUSG00000001751	357	135	109	227	187	368
ENSMUSG00000001755	2251	1652	1994	2183	1525	2147
ENSMUSG00000001761	488	360	385	418	287	476
ENSMUSG00000001763	20	8	8	9	9	7
ENSMUSG00000001767	1120	980	1053	1320	962	1196
ENSMUSG00000001768	2441	2162	2863	3416	1929	2489
ENSMUSG00000001773	1	6	2	4	2	9
ENSMUSG00000001774	2965	2094	2481	3243	1871	2721
ENSMUSG00000001783	10391	7958	9269	10735	7376	9387
ENSMUSG00000001785	1624	1363	1586	1948	1164	1536
ENSMUSG00000001786	1299	860	979	1128	659	980
ENSMUSG00000001794	3865	2308	2290	3615	2766	4155
ENSMUSG00000001802	32	18	25	7	15	24
ENSMUSG00000001804	3	3	0	13	5	3
ENSMUSG00000001815	2	0	2	0	1	1
ENSMUSG00000001819	0	0	0	0	0	0
ENSMUSG00000001823	0	0	0	0	0	3
ENSMUSG00000001827	4	0	2	1	6	5
ENSMUSG00000001829	2136	1536	1834	2461	1861	2222
ENSMUSG00000001833	6589	5625	7378	8607	5514	7132
ENSMUSG00000001844	2398	1725	2002	2539	1600	2148
ENSMUSG00000001847	879	494	626	666	566	790
ENSMUSG00000001855	438	457	464	562	358	386
ENSMUSG00000001864	758	702	597	799	419	760
ENSMUSG00000001865	91	87	108	27	38	70
ENSMUSG00000001870	6343	7312	11009	9484	5712	6000
ENSMUSG00000001891	4473	2648	3225	2361	2965	5335
ENSMUSG00000001901	16	25	28	25	2	6
ENSMUSG00000001909	2784	1895	2372	2473	1896	2372
ENSMUSG00000001910	382	339	296	328	247	339
ENSMUSG00000001911	1879	1906	1985	1692	1117	1539
ENSMUSG00000001918	1137	484	535	760	612	951
ENSMUSG00000001924	5393	4378	4826	5455	4127	5773
ENSMUSG00000001930	766	398	424	528	458	609
ENSMUSG00000001942	417	271	292	375	307	449
ENSMUSG00000001943	21	4	6	15	10	18
ENSMUSG00000001946	1303	815	1101	712	840	1327
ENSMUSG00000001948	198	127	143	167	127	182
ENSMUSG00000001962	2720	1855	2253	2740	1730	2327
ENSMUSG00000001964	990	820	1130	1019	927	1051
ENSMUSG00000001983	298	215	260	243	155	319
ENSMUSG00000001985	29	4	14	6	7	13
ENSMUSG00000001986	48	40	56	59	16	51
ENSMUSG00000001988	13	16	8	9	1	20
ENSMUSG00000001995	241	262	260	314	247	313
ENSMUSG00000001998	140	118	117	142	92	104
ENSMUSG00000001999	1788	1382	1416	1815	1204	1776
ENSMUSG00000002006	30	20	28	27	8	20
ENSMUSG00000002007	624	223	335	131	247	525
ENSMUSG00000002010	4214	2633	3296	3374	2901	4622
ENSMUSG00000002012	138	63	66	62	76	217
ENSMUSG00000002014	8776	4924	5305	8871	6405	8817
ENSMUSG00000002015	8854	6190	7147	8386	6550	9306
ENSMUSG00000002017	501	338	430	489	461	535
ENSMUSG00000002020	107	83	86	119	52	101
ENSMUSG00000002028	1399	1165	1498	1407	864	1298
ENSMUSG00000002031	2141	2206	1927	2397	1768	2466
ENSMUSG00000002032	219	132	158	104	133	406
ENSMUSG00000002033	103	111	59	85	79	93
ENSMUSG00000002043	2353	1643	1912	2105	1681	2189
ENSMUSG00000002052	1430	1176	1394	1653	1093	1566
ENSMUSG00000002055	122	106	165	382	217	250
ENSMUSG00000002057	953	1024	1127	1318	704	701
ENSMUSG00000002058	315	228	164	282	231	336
ENSMUSG00000002059	548	420	380	521	382	545
ENSMUSG00000002064	5517	5012	4957	5679	4060	5954
ENSMUSG00000002068	84	81	161	106	104	80
ENSMUSG00000002076	13	15	15	9	9	9
ENSMUSG00000002083	13	20	11	13	21	30
ENSMUSG00000002100	0	0	4	1	9	4
ENSMUSG00000002102	11373	9085	9564	10733	8514	11472
ENSMUSG00000002103	689	419	572	690	513	667
ENSMUSG00000002104	481	215	270	87	233	436
ENSMUSG00000002105	1315	878	851	1348	873	1182
ENSMUSG00000002107	518	327	324	368	239	452
ENSMUSG00000002108	481	247	339	236	221	298
ENSMUSG00000002109	262	213	155	227	107	204
ENSMUSG00000002111	50	49	44	99	54	94
ENSMUSG00000002129	2403	1924	2276	2578	1776	2122
ENSMUSG00000002147	3734	2825	3423	4003	3057	3709
ENSMUSG00000002190	0	1	0	0	0	1
ENSMUSG00000002204	171	107	104	163	72	131
ENSMUSG00000002205	1002	639	707	957	645	1065
ENSMUSG00000002210	699	545	526	659	491	647
ENSMUSG00000002221	616	546	558	728	486	686
ENSMUSG00000002222	935	830	709	1148	636	940
ENSMUSG00000002227	161	191	156	272	132	235
ENSMUSG00000002228	146	65	70	51	91	126
ENSMUSG00000002233	871	450	455	665	500	923
ENSMUSG00000002240	0	0	0	0	0	0
ENSMUSG00000002249	211	195	225	288	188	224
ENSMUSG00000002250	139	122	140	130	122	131
ENSMUSG00000002257	1569	1376	1515	1685	1090	1485
ENSMUSG00000002265	249	298	252	236	156	265
ENSMUSG00000002266	3	6	8	4	1	10
ENSMUSG00000002274	1	0	2	2	3	1
ENSMUSG00000002279	1242	564	653	898	709	1122
ENSMUSG00000002280	2083	1306	1538	1624	1382	1960
ENSMUSG00000002289	308	348	713	235	195	492
ENSMUSG00000002297	127	109	155	205	161	237
ENSMUSG00000002307	2011	1582	1832	2000	1355	1797
ENSMUSG00000002308	602	413	451	471	374	614
ENSMUSG00000002319	2979	2379	2899	3085	2227	2710
ENSMUSG00000002320	1882	1213	1187	1743	1249	1882
ENSMUSG00000002324	76	388	109	363	44	51
ENSMUSG00000002325	667	693	1184	949	581	780
ENSMUSG00000002326	1426	976	1055	1452	825	1145
ENSMUSG00000002329	4064	2718	3392	3930	2572	4236
ENSMUSG00000002332	5131	4796	5496	6943	5080	5719
ENSMUSG00000002341	11	1	14	18	15	15
ENSMUSG00000002342	3083	2283	2346	2749	2021	2920
ENSMUSG00000002343	747	625	813	683	496	588
ENSMUSG00000002345	2008	1528	1707	1810	1414	1886
ENSMUSG00000002346	525	351	445	518	394	545
ENSMUSG00000002365	553	378	369	500	394	553
ENSMUSG00000002372	1774	1338	1622	1894	1270	1492
ENSMUSG00000002379	7680	4865	5843	6215	5460	8129
ENSMUSG00000002384	5	2	0	5	3	2
ENSMUSG00000002393	262	234	205	227	186	246
ENSMUSG00000002395	2350	1645	2116	2086	1572	2210
ENSMUSG00000002396	208	195	177	156	135	204
ENSMUSG00000002409	205	198	177	144	124	211
ENSMUSG00000002413	8264	7301	8757	10806	5728	6925
ENSMUSG00000002416	1055	823	960	1033	756	949
ENSMUSG00000002428	518	361	392	457	336	404
ENSMUSG00000002455	2806	2035	2592	2976	1984	2544
ENSMUSG00000002458	970	757	919	1079	679	745
ENSMUSG00000002459	163	142	127	224	88	158
ENSMUSG00000002475	105	47	36	108	56	95
ENSMUSG00000002477	1139	901	1034	1331	939	1253
ENSMUSG00000002486	196	126	166	222	138	206
ENSMUSG00000002489	1015	810	1151	1229	728	919
ENSMUSG00000002496	1065	726	761	948	731	936
ENSMUSG00000002500	2277	1154	1415	653	1534	2938
ENSMUSG00000002504	1479	655	741	763	781	1270
ENSMUSG00000002524	8598	6714	7842	8925	6102	8058
ENSMUSG00000002546	1930	1416	1539	1909	1377	1856
ENSMUSG00000002550	373	247	295	349	255	325
ENSMUSG00000002565	371	273	364	630	385	457
ENSMUSG00000002578	447	562	756	734	618	733
ENSMUSG00000002580	2279	1358	1703	1947	1400	1880
ENSMUSG00000002588	21	33	26	13	1	17
ENSMUSG00000002602	1223	821	1103	938	666	970
ENSMUSG00000002603	78	47	32	58	51	64
ENSMUSG00000002608	1514	1035	1151	1170	961	1339
ENSMUSG00000002617	76	64	37	68	41	67
ENSMUSG00000002625	752	546	545	688	407	620
ENSMUSG00000002633	0	0	0	0	0	0
ENSMUSG00000002635	862	652	815	852	650	814
ENSMUSG00000002658	3016	2480	3046	3528	2263	3053
ENSMUSG00000002660	3879	2545	3189	3383	2544	3634
ENSMUSG00000002661	968	742	882	885	725	1022
ENSMUSG00000002664	39	30	28	62	28	44
ENSMUSG00000002668	254	128	147	154	114	147
ENSMUSG00000002679	1299	1118	1222	1445	1008	1450
ENSMUSG00000002688	38	25	282	326	414	735
ENSMUSG00000002699	40	65	48	103	67	75
ENSMUSG00000002718	1243	1170	1037	1350	1122	1365
ENSMUSG00000002728	2210	1710	2131	2192	1594	1948
ENSMUSG00000002731	323	316	322	404	282	337
ENSMUSG00000002732	389	397	363	382	163	455
ENSMUSG00000002733	466	309	345	497	284	367
ENSMUSG00000002741	1915	1580	1443	2194	1441	1949
ENSMUSG00000002748	1148	915	1072	1113	665	887
ENSMUSG00000002763	709	512	655	532	445	672
ENSMUSG00000002767	2271	1475	1750	1809	1597	2214
ENSMUSG00000002768	4014	2840	2886	3509	2445	3394
ENSMUSG00000002769	406	152	276	307	241	281
ENSMUSG00000002771	15	7	13	13	10	6
ENSMUSG00000002778	1187	831	808	1390	819	1203
ENSMUSG00000002781	145	111	133	123	112	153
ENSMUSG00000002791	2	6	0	1	4	1
ENSMUSG00000002797	106	56	122	203	143	225
ENSMUSG00000002799	327	298	353	254	215	283
ENSMUSG00000002803	334	173	257	257	154	271
ENSMUSG00000002804	2104	1433	1688	2041	1452	1930
ENSMUSG00000002808	570	341	344	258	347	648
ENSMUSG00000002812	4891	3940	4533	5099	3629	4484
ENSMUSG00000002814	322	242	301	347	322	323
ENSMUSG00000002820	2575	1707	1804	1988	1676	2463
ENSMUSG00000002825	1214	776	1008	1055	749	1105
ENSMUSG00000002831	666	189	260	68	276	508
ENSMUSG00000002833	1516	1092	1114	1347	958	1258
ENSMUSG00000002835	305	295	387	386	286	445
ENSMUSG00000002844	2998	2244	2475	2494	1985	2538
ENSMUSG00000002845	649	540	504	726	425	663
ENSMUSG00000002846	4522	3379	6540	6528	4688	4606
ENSMUSG00000002847	12	7	8	39	16	25
ENSMUSG00000002870	470	348	414	449	412	370
ENSMUSG00000002871	2178	1831	1911	2146	1466	2192
ENSMUSG00000002881	910	702	921	975	819	810
ENSMUSG00000002885	410	207	206	254	192	444
ENSMUSG00000002897	425	318	250	445	322	396
ENSMUSG00000002900	761	518	646	522	360	691
ENSMUSG00000002908	69	32	44	23	40	80
ENSMUSG00000002910	315	134	211	153	193	429
ENSMUSG00000002930	0	0	0	0	0	0
ENSMUSG00000002944	4025	1873	2630	1048	2254	5153
ENSMUSG00000002948	542	409	551	565	362	512
ENSMUSG00000002949	3159	2876	3422	3262	2517	3037
ENSMUSG00000002957	9396	7914	9558	9736	6983	9484
ENSMUSG00000002963	1116	844	872	1007	814	1064
ENSMUSG00000002968	1705	1249	1235	1449	1071	1509
ENSMUSG00000002980	997	740	555	697	637	831
ENSMUSG00000002981	1495	940	1041	1346	979	1257
ENSMUSG00000002983	347	184	214	287	199	290
ENSMUSG00000002984	985	636	573	768	641	919
ENSMUSG00000002985	15703	9765	11033	12071	7082	12386
ENSMUSG00000002992	0	0	0	0	0	6
ENSMUSG00000002996	4827	4956	5423	5983	3228	5188
ENSMUSG00000002997	134	74	56	117	102	152
ENSMUSG00000003031	9037	9610	12031	13733	7775	10669
ENSMUSG00000003032	5704	4981	5216	6403	4340	5070
ENSMUSG00000003033	2374	1686	2273	2198	1470	2062
ENSMUSG00000003037	6487	4685	5335	6519	4517	6340
ENSMUSG00000003038	593	662	924	1025	907	872
ENSMUSG00000003039	7739	5304	6420	7594	4706	5724
ENSMUSG00000003051	1498	925	847	1333	1528	1825
ENSMUSG00000003053	1	0	0	0	0	0
ENSMUSG00000003062	1145	785	799	1188	771	1150
ENSMUSG00000003068	1018	704	824	1035	740	1012
ENSMUSG00000003070	93	96	71	70	74	72
ENSMUSG00000003072	15168	10838	12081	13207	10486	13498
ENSMUSG00000003099	2394	1718	1926	2312	1710	2382
ENSMUSG00000003119	541	598	570	707	393	575
ENSMUSG00000003123	550	479	520	513	393	569
ENSMUSG00000003131	1312	997	1069	1388	959	1377
ENSMUSG00000003134	423	299	419	415	253	473
ENSMUSG00000003135	315	204	200	325	199	266
ENSMUSG00000003153	94	97	83	91	108	97
ENSMUSG00000003154	430	358	342	397	330	413
ENSMUSG00000003161	2840	1953	2400	2820	1929	2657
ENSMUSG00000003166	1629	1054	1181	1595	1034	1416
ENSMUSG00000003184	1654	1282	1598	1705	1118	1513
ENSMUSG00000003190	256	188	260	243	176	224
ENSMUSG00000003198	295	175	243	275	206	283
ENSMUSG00000003199	1630	946	1041	1334	934	1371
ENSMUSG00000003200	3003	2253	2454	2837	2126	2513
ENSMUSG00000003206	36	18	28	30	30	29
ENSMUSG00000003208	666	503	584	684	472	537
ENSMUSG00000003226	564	480	519	652	429	584
ENSMUSG00000003227	1064	1209	1412	959	910	1135
ENSMUSG00000003228	31	49	66	69	33	92
ENSMUSG00000003233	2410	2843	2763	3765	2002	2179
ENSMUSG00000003234	4469	3223	3551	3934	2493	3928
ENSMUSG00000003235	3237	2459	2486	2727	2221	2854
ENSMUSG00000003269	1361	942	958	1315	863	1345
ENSMUSG00000003271	2617	2267	2770	3147	2357	2642
ENSMUSG00000003273	62	67	79	55	26	42
ENSMUSG00000003279	15	14	15	9	25	19
ENSMUSG00000003282	8	11	7	8	19	3
ENSMUSG00000003283	43	41	37	75	38	52
ENSMUSG00000003299	4835	3727	4309	4763	3400	4440
ENSMUSG00000003308	2218	1900	1996	2254	1636	2312
ENSMUSG00000003309	3905	3141	3697	4581	3117	3665
ENSMUSG00000003316	2679	1881	2097	2440	1861	2413
ENSMUSG00000003341	0	5	2	2	4	0
ENSMUSG00000003344	898	770	760	1157	756	1037
ENSMUSG00000003345	413	279	268	299	275	442
ENSMUSG00000003346	650	445	624	678	543	756
ENSMUSG00000003348	377	212	264	366	253	316
ENSMUSG00000003352	969	512	461	780	627	912
ENSMUSG00000003354	11	13	7	11	3	19
ENSMUSG00000003355	1410	460	423	1322	1186	1869
ENSMUSG00000003360	1396	1063	1309	1603	1126	1345
ENSMUSG00000003363	3770	3225	3309	4190	3035	4023
ENSMUSG00000003378	77	53	57	42	20	64
ENSMUSG00000003379	565	142	72	12	3	15
ENSMUSG00000003380	5140	2908	2968	3930	3193	4859
ENSMUSG00000003382	927	807	1092	1305	828	983
ENSMUSG00000003402	1461	920	1147	1313	1056	1560
ENSMUSG00000003410	3	0	0	5	0	3
ENSMUSG00000003411	25	25	22	12	7	11
ENSMUSG00000003418	31	18	23	6	10	31
ENSMUSG00000003420	1213	842	896	775	499	967
ENSMUSG00000003421	1724	1305	1553	1692	1269	1817
ENSMUSG00000003423	1208	953	1155	1207	975	1258
ENSMUSG00000003429	15580	12811	14325	16886	11217	15266
ENSMUSG00000003435	3364	2397	2949	3360	2205	2936
ENSMUSG00000003436	2	1	6	1	0	0
ENSMUSG00000003437	1350	1159	1293	1422	911	1368
ENSMUSG00000003438	2477	1504	1772	2087	1699	2330
ENSMUSG00000003444	599	395	506	571	483	575
ENSMUSG00000003452	79	39	41	58	33	54
ENSMUSG00000003458	3988	2947	3017	4078	3020	3624
ENSMUSG00000003464	5207	3801	4286	4748	3586	5081
ENSMUSG00000003469	305	254	262	265	197	220
ENSMUSG00000003476	437	149	210	82	271	487
ENSMUSG00000003477	876	462	515	222	190	471
ENSMUSG00000003484	185	108	103	119	87	106
ENSMUSG00000003500	1489	901	955	1234	783	1171
ENSMUSG00000003505	0	0	0	0	0	0
ENSMUSG00000003518	35584	25157	30721	22002	21178	35864
ENSMUSG00000003526	1355	1113	1454	1281	776	1100
ENSMUSG00000003527	939	722	780	1267	674	873
ENSMUSG00000003528	1875	1536	1518	2111	1443	1739
ENSMUSG00000003531	1496	955	1116	1187	963	1274
ENSMUSG00000003534	3922	3504	3314	3741	2671	3205
ENSMUSG00000003541	893	757	666	961	668	770
ENSMUSG00000003545	36	111	4	40	51	55
ENSMUSG00000003546	1481	919	1052	1448	904	1346
ENSMUSG00000003549	1009	762	851	1033	688	949
ENSMUSG00000003555	35	17	35	41	8	23
ENSMUSG00000003559	658	364	394	288	415	744
ENSMUSG00000003573	146	88	93	141	98	91
ENSMUSG00000003575	417	292	371	431	224	361
ENSMUSG00000003581	588	414	432	514	386	472
ENSMUSG00000003585	202	156	167	308	268	254
ENSMUSG00000003604	456	441	421	379	250	409
ENSMUSG00000003617	289	134	201	193	134	268
ENSMUSG00000003623	2153	2157	2137	2601	1900	2458
ENSMUSG00000003644	2006	1157	911	1583	774	1371
ENSMUSG00000003657	0	0	0	2	3	0
ENSMUSG00000003660	2119	1696	1964	2172	1272	1947
ENSMUSG00000003662	1291	910	1051	1085	763	1267
ENSMUSG00000003665	2	0	0	0	0	10
ENSMUSG00000003680	1905	1267	1394	1824	1251	1593
ENSMUSG00000003721	2490	1554	1897	2700	1663	2892
ENSMUSG00000003731	571	375	442	535	401	550
ENSMUSG00000003746	211	127	108	207	157	243
ENSMUSG00000003752	431	417	534	517	246	409
ENSMUSG00000003762	436	403	417	425	287	319
ENSMUSG00000003778	8922	8184	9797	9959	6603	9862
ENSMUSG00000003779	397	396	420	1012	559	692
ENSMUSG00000003808	2883	2558	2874	3078	2168	2787
ENSMUSG00000003809	1759	921	906	1408	1006	1689
ENSMUSG00000003810	1196	638	698	444	724	1014
ENSMUSG00000003812	1699	1517	1636	1990	1295	1680
ENSMUSG00000003813	6779	4611	5352	5322	4262	6162
ENSMUSG00000003814	8842	6592	7575	10528	6360	8565
ENSMUSG00000003824	368	274	274	316	241	312
ENSMUSG00000003847	937	848	1050	1308	689	1072
ENSMUSG00000003848	1841	1508	1977	2015	1379	1764
ENSMUSG00000003849	3029	2796	4438	5379	2818	3442
ENSMUSG00000003863	685	595	702	754	474	490
ENSMUSG00000003865	4129	2064	2398	1636	2665	4651
ENSMUSG00000003868	2772	2076	2397	2584	1957	2412
ENSMUSG00000003872	55	31	56	49	27	35
ENSMUSG00000003873	1209	883	1014	1188	811	1053
ENSMUSG00000003882	34	64	40	39	30	33
ENSMUSG00000003923	857	731	686	812	573	904
ENSMUSG00000003929	84	104	125	145	79	226
ENSMUSG00000003934	11	32	9	21	7	12
ENSMUSG00000003948	59	90	44	85	49	73
ENSMUSG00000003949	337	402	248	203	233	239
[truncated: 48,080 more rows]

## Sheet: GSE186882
Gene_id	TPM	TPM	TPM
[truncated: 55,487 more rows]

## Sheet: GSE228021
ensembl_gene_id	VU_1	VU_2	VU_3	VU_4	VU_5	VL_1	VL_2	VL_3	VL_4	VL_5	DU_1	DU_2	DU_3	DU_4	DU_5	DL_1	DL_2	DL_3	DL_4	DL_5	entrezgene_id	external_gene_name	description
[truncated: 20,432 more rows]
