# Supplementary material for: Salicin alleviates periodontitis via Tas2r143/gustducin signaling in fibroblasts
Source: Front Immunol. 2024 Mar 28;15:1374900. doi: 10.3389/fimmu.2024.1374900 (PMC11007171; doi:10.3389/fimmu.2024.1374900)
Supplement: Supplementary file 2 [file DataSheet_2.zip › Data Sheet/Figure1/Figure1B.xlsx]

## Sheet: GSM5672499cell_ratio
cell_types	Freq	Gene
Fib0	0.279093	Dclk1
Fib4	0.286095	Dclk1
Fib1	0.169056	Dclk1
Fib5	0.0916972	Dclk1
Fib2	0.142714	Dclk1
Fib3	0.0313438	Dclk1
Fib0	0	Gnat3
Fib4	0	Gnat3
Fib1	1	Gnat3
Fib5	0	Gnat3
Fib2	0	Gnat3
Fib3	0	Gnat3
Fib0	0	Plcb2
Fib4	0.2	Plcb2
Fib1	0.2	Plcb2
Fib5	0.3	Plcb2
Fib2	0.3	Plcb2
Fib3	0	Plcb2
Fib0	NA	Trpm5
Fib4	NA	Trpm5
Fib1	NA	Trpm5
Fib5	NA	Trpm5
Fib2	NA	Trpm5
Fib3	NA	Trpm5
Fib0	0	Tas2r126
Fib4	0.333333	Tas2r126
Fib1	0	Tas2r126
Fib5	0.666667	Tas2r126
Fib2	0	Tas2r126
Fib3	0	Tas2r126
Fib0	0.333333	Tas2r135
Fib4	0.333333	Tas2r135
Fib1	0	Tas2r135
Fib5	0	Tas2r135
Fib2	0	Tas2r135
Fib3	0.333333	Tas2r135
Fib0	0.333333	Tas2r143
Fib4	0.0909091	Tas2r143
Fib1	0.0909091	Tas2r143
Fib5	0.333333	Tas2r143
Fib2	0.0909091	Tas2r143
Fib3	0.0606061	Tas2r143
Fib0	NA	Chat
Fib4	NA	Chat
Fib1	NA	Chat
Fib5	NA	Chat
Fib2	NA	Chat
Fib3	NA	Chat
Fib0	NA	Tas2r102
Fib4	NA	Tas2r102
Fib1	NA	Tas2r102
Fib5	NA	Tas2r102
Fib2	NA	Tas2r102
Fib3	NA	Tas2r102
Fib0	NA	Tas2r103
Fib4	NA	Tas2r103
Fib1	NA	Tas2r103
Fib5	NA	Tas2r103
Fib2	NA	Tas2r103
Fib3	NA	Tas2r103
Fib0	NA	Tas2r104
Fib4	NA	Tas2r104
Fib1	NA	Tas2r104
Fib5	NA	Tas2r104
Fib2	NA	Tas2r104
Fib3	NA	Tas2r104
Fib0	NA	Tas2r105
Fib4	NA	Tas2r105
Fib1	NA	Tas2r105
Fib5	NA	Tas2r105
Fib2	NA	Tas2r105
Fib3	NA	Tas2r105
Fib0	NA	Tas2r106
Fib4	NA	Tas2r106
Fib1	NA	Tas2r106
Fib5	NA	Tas2r106
Fib2	NA	Tas2r106
Fib3	NA	Tas2r106
Fib0	NA	Tas2r107
Fib4	NA	Tas2r107
Fib1	NA	Tas2r107
Fib5	NA	Tas2r107
Fib2	NA	Tas2r107
Fib3	NA	Tas2r107
Fib0	NA	Tas2r108
Fib4	NA	Tas2r108
Fib1	NA	Tas2r108
Fib5	NA	Tas2r108
Fib2	NA	Tas2r108
Fib3	NA	Tas2r108
Fib0	NA	Tas2r109
Fib4	NA	Tas2r109
Fib1	NA	Tas2r109
Fib5	NA	Tas2r109
Fib2	NA	Tas2r109
Fib3	NA	Tas2r109
Fib0	NA	Tas2r110
Fib4	NA	Tas2r110
Fib1	NA	Tas2r110
Fib5	NA	Tas2r110
Fib2	NA	Tas2r110
Fib3	NA	Tas2r110
Fib0	NA	Tas2r113
Fib4	NA	Tas2r113
Fib1	NA	Tas2r113
Fib5	NA	Tas2r113
Fib2	NA	Tas2r113
Fib3	NA	Tas2r113
Fib0	NA	Tas2r114
Fib4	NA	Tas2r114
Fib1	NA	Tas2r114
Fib5	NA	Tas2r114
Fib2	NA	Tas2r114
Fib3	NA	Tas2r114
Fib0	NA	Tas2r115
Fib4	NA	Tas2r115
Fib1	NA	Tas2r115
Fib5	NA	Tas2r115
Fib2	NA	Tas2r115
Fib3	NA	Tas2r115
Fib0	NA	Tas2r116
Fib4	NA	Tas2r116
Fib1	NA	Tas2r116
Fib5	NA	Tas2r116
Fib2	NA	Tas2r116
Fib3	NA	Tas2r116
Fib0	NA	Tas2r117
Fib4	NA	Tas2r117
Fib1	NA	Tas2r117
Fib5	NA	Tas2r117
Fib2	NA	Tas2r117
Fib3	NA	Tas2r117
Fib0	NA	Tas2r118
Fib4	NA	Tas2r118
Fib1	NA	Tas2r118
Fib5	NA	Tas2r118
Fib2	NA	Tas2r118
Fib3	NA	Tas2r118
Fib0	NA	Tas2r119
Fib4	NA	Tas2r119
Fib1	NA	Tas2r119
Fib5	NA	Tas2r119
Fib2	NA	Tas2r119
Fib3	NA	Tas2r119
Fib0	NA	Tas2r120
Fib4	NA	Tas2r120
Fib1	NA	Tas2r120
Fib5	NA	Tas2r120
Fib2	NA	Tas2r120
Fib3	NA	Tas2r120
Fib0	NA	Tas2r121
Fib4	NA	Tas2r121
Fib1	NA	Tas2r121
Fib5	NA	Tas2r121
Fib2	NA	Tas2r121
Fib3	NA	Tas2r121
Fib0	NA	Tas2r122
Fib4	NA	Tas2r122
Fib1	NA	Tas2r122
Fib5	NA	Tas2r122
Fib2	NA	Tas2r122
Fib3	NA	Tas2r122
Fib0	NA	Tas2r123
Fib4	NA	Tas2r123
Fib1	NA	Tas2r123
Fib5	NA	Tas2r123
Fib2	NA	Tas2r123
Fib3	NA	Tas2r123
Fib0	NA	Tas2r124
Fib4	NA	Tas2r124
Fib1	NA	Tas2r124
Fib5	NA	Tas2r124
Fib2	NA	Tas2r124
Fib3	NA	Tas2r124
Fib0	NA	Tas2r125
Fib4	NA	Tas2r125
Fib1	NA	Tas2r125
Fib5	NA	Tas2r125
Fib2	NA	Tas2r125
Fib3	NA	Tas2r125
Fib0	NA	Tas2r129
Fib4	NA	Tas2r129
Fib1	NA	Tas2r129
Fib5	NA	Tas2r129
Fib2	NA	Tas2r129
Fib3	NA	Tas2r129
Fib0	NA	Tas2r130
Fib4	NA	Tas2r130
Fib1	NA	Tas2r130
Fib5	NA	Tas2r130
Fib2	NA	Tas2r130
Fib3	NA	Tas2r130
Fib0	NA	Tas2r131
Fib4	NA	Tas2r131
Fib1	NA	Tas2r131
Fib5	NA	Tas2r131
Fib2	NA	Tas2r131
Fib3	NA	Tas2r131
Fib0	NA	Tas2r134
Fib4	NA	Tas2r134
Fib1	NA	Tas2r134
Fib5	NA	Tas2r134
Fib2	NA	Tas2r134
Fib3	NA	Tas2r134
Fib0	NA	Tas2r136
Fib4	NA	Tas2r136
Fib1	NA	Tas2r136
Fib5	NA	Tas2r136
Fib2	NA	Tas2r136
Fib3	NA	Tas2r136
Fib0	NA	Tas2r137
Fib4	NA	Tas2r137
Fib1	NA	Tas2r137
Fib5	NA	Tas2r137
Fib2	NA	Tas2r137
Fib3	NA	Tas2r137
Fib0	NA	Tas2r138
Fib4	NA	Tas2r138
Fib1	NA	Tas2r138
Fib5	NA	Tas2r138
Fib2	NA	Tas2r138
Fib3	NA	Tas2r138
Fib0	NA	Tas2r139
Fib4	NA	Tas2r139
Fib1	NA	Tas2r139
Fib5	NA	Tas2r139
Fib2	NA	Tas2r139
Fib3	NA	Tas2r139
Fib0	NA	Tas2r140
Fib4	NA	Tas2r140
Fib1	NA	Tas2r140
Fib5	NA	Tas2r140
Fib2	NA	Tas2r140
Fib3	NA	Tas2r140
Fib0	NA	Tas2r144
Fib4	NA	Tas2r144
Fib1	NA	Tas2r144
Fib5	NA	Tas2r144
Fib2	NA	Tas2r144
Fib3	NA	Tas2r144

## Sheet: GSM5600724cell_ratio
cell_types	Freq	Gene
Fib0	0.347328	Dclk1
Fib1	0.0954198	Dclk1
Fib2	0.0687023	Dclk1
Fib3	0.0534351	Dclk1
Fib4	0.347328	Dclk1
Fib5	0.0877863	Dclk1
Fib0	0.5	Gnat3
Fib1	0.5	Gnat3
Fib2	0	Gnat3
Fib3	0	Gnat3
Fib4	0	Gnat3
Fib5	0	Gnat3
Fib0	0.25	Plcb2
Fib1	0.5	Plcb2
Fib2	0	Plcb2
Fib3	0	Plcb2
Fib4	0.25	Plcb2
Fib5	0	Plcb2
Fib0	0.5	Trpm5
Fib1	0	Trpm5
Fib2	0	Trpm5
Fib3	0	Trpm5
Fib4	0.5	Trpm5
Fib5	0	Trpm5
Fib0	NA	Tas2r126
Fib1	NA	Tas2r126
Fib2	NA	Tas2r126
Fib3	NA	Tas2r126
Fib4	NA	Tas2r126
Fib5	NA	Tas2r126
Fib0	NA	Tas2r135
Fib1	NA	Tas2r135
Fib2	NA	Tas2r135
Fib3	NA	Tas2r135
Fib4	NA	Tas2r135
Fib5	NA	Tas2r135
Fib0	0.333333	Tas2r143
Fib1	0.333333	Tas2r143
Fib2	0.333333	Tas2r143
Fib3	0	Tas2r143
Fib4	0	Tas2r143
Fib5	0	Tas2r143
Fib0	NA	Chat
Fib1	NA	Chat
Fib2	NA	Chat
Fib3	NA	Chat
Fib4	NA	Chat
Fib5	NA	Chat
Fib0	NA	Tas2r102
Fib1	NA	Tas2r102
Fib2	NA	Tas2r102
Fib3	NA	Tas2r102
Fib4	NA	Tas2r102
Fib5	NA	Tas2r102
Fib0	NA	Tas2r103
Fib1	NA	Tas2r103
Fib2	NA	Tas2r103
Fib3	NA	Tas2r103
Fib4	NA	Tas2r103
Fib5	NA	Tas2r103
Fib0	NA	Tas2r104
Fib1	NA	Tas2r104
Fib2	NA	Tas2r104
Fib3	NA	Tas2r104
Fib4	NA	Tas2r104
Fib5	NA	Tas2r104
Fib0	NA	Tas2r105
Fib1	NA	Tas2r105
Fib2	NA	Tas2r105
Fib3	NA	Tas2r105
Fib4	NA	Tas2r105
Fib5	NA	Tas2r105
Fib0	NA	Tas2r106
Fib1	NA	Tas2r106
Fib2	NA	Tas2r106
Fib3	NA	Tas2r106
Fib4	NA	Tas2r106
Fib5	NA	Tas2r106
Fib0	NA	Tas2r107
Fib1	NA	Tas2r107
Fib2	NA	Tas2r107
Fib3	NA	Tas2r107
Fib4	NA	Tas2r107
Fib5	NA	Tas2r107
Fib0	NA	Tas2r108
Fib1	NA	Tas2r108
Fib2	NA	Tas2r108
Fib3	NA	Tas2r108
Fib4	NA	Tas2r108
Fib5	NA	Tas2r108
Fib0	NA	Tas2r109
Fib1	NA	Tas2r109
Fib2	NA	Tas2r109
Fib3	NA	Tas2r109
Fib4	NA	Tas2r109
Fib5	NA	Tas2r109
Fib0	NA	Tas2r110
Fib1	NA	Tas2r110
Fib2	NA	Tas2r110
Fib3	NA	Tas2r110
Fib4	NA	Tas2r110
Fib5	NA	Tas2r110
Fib0	NA	Tas2r113
Fib1	NA	Tas2r113
Fib2	NA	Tas2r113
Fib3	NA	Tas2r113
Fib4	NA	Tas2r113
Fib5	NA	Tas2r113
Fib0	NA	Tas2r114
Fib1	NA	Tas2r114
Fib2	NA	Tas2r114
Fib3	NA	Tas2r114
Fib4	NA	Tas2r114
Fib5	NA	Tas2r114
Fib0	NA	Tas2r115
Fib1	NA	Tas2r115
Fib2	NA	Tas2r115
Fib3	NA	Tas2r115
Fib4	NA	Tas2r115
Fib5	NA	Tas2r115
Fib0	NA	Tas2r116
Fib1	NA	Tas2r116
Fib2	NA	Tas2r116
Fib3	NA	Tas2r116
Fib4	NA	Tas2r116
Fib5	NA	Tas2r116
Fib0	NA	Tas2r117
Fib1	NA	Tas2r117
Fib2	NA	Tas2r117
Fib3	NA	Tas2r117
Fib4	NA	Tas2r117
Fib5	NA	Tas2r117
Fib0	NA	Tas2r118
Fib1	NA	Tas2r118
Fib2	NA	Tas2r118
Fib3	NA	Tas2r118
Fib4	NA	Tas2r118
Fib5	NA	Tas2r118
Fib0	NA	Tas2r119
Fib1	NA	Tas2r119
Fib2	NA	Tas2r119
Fib3	NA	Tas2r119
Fib4	NA	Tas2r119
Fib5	NA	Tas2r119
Fib0	NA	Tas2r120
Fib1	NA	Tas2r120
Fib2	NA	Tas2r120
Fib3	NA	Tas2r120
Fib4	NA	Tas2r120
Fib5	NA	Tas2r120
Fib0	NA	Tas2r121
Fib1	NA	Tas2r121
Fib2	NA	Tas2r121
Fib3	NA	Tas2r121
Fib4	NA	Tas2r121
Fib5	NA	Tas2r121
Fib0	NA	Tas2r122
Fib1	NA	Tas2r122
Fib2	NA	Tas2r122
Fib3	NA	Tas2r122
Fib4	NA	Tas2r122
Fib5	NA	Tas2r122
Fib0	NA	Tas2r123
Fib1	NA	Tas2r123
Fib2	NA	Tas2r123
Fib3	NA	Tas2r123
Fib4	NA	Tas2r123
Fib5	NA	Tas2r123
Fib0	NA	Tas2r124
Fib1	NA	Tas2r124
Fib2	NA	Tas2r124
Fib3	NA	Tas2r124
Fib4	NA	Tas2r124
Fib5	NA	Tas2r124
Fib0	NA	Tas2r125
Fib1	NA	Tas2r125
Fib2	NA	Tas2r125
Fib3	NA	Tas2r125
Fib4	NA	Tas2r125
Fib5	NA	Tas2r125
Fib0	NA	Tas2r129
Fib1	NA	Tas2r129
Fib2	NA	Tas2r129
Fib3	NA	Tas2r129
Fib4	NA	Tas2r129
Fib5	NA	Tas2r129
Fib0	NA	Tas2r130
Fib1	NA	Tas2r130
Fib2	NA	Tas2r130
Fib3	NA	Tas2r130
Fib4	NA	Tas2r130
Fib5	NA	Tas2r130
Fib0	NA	Tas2r131
Fib1	NA	Tas2r131
Fib2	NA	Tas2r131
Fib3	NA	Tas2r131
Fib4	NA	Tas2r131
Fib5	NA	Tas2r131
Fib0	NA	Tas2r134
Fib1	NA	Tas2r134
Fib2	NA	Tas2r134
Fib3	NA	Tas2r134
Fib4	NA	Tas2r134
Fib5	NA	Tas2r134
Fib0	NA	Tas2r136
Fib1	NA	Tas2r136
Fib2	NA	Tas2r136
Fib3	NA	Tas2r136
Fib4	NA	Tas2r136
Fib5	NA	Tas2r136
Fib0	NA	Tas2r137
Fib1	NA	Tas2r137
Fib2	NA	Tas2r137
Fib3	NA	Tas2r137
Fib4	NA	Tas2r137
Fib5	NA	Tas2r137
Fib0	NA	Tas2r138
Fib1	NA	Tas2r138
Fib2	NA	Tas2r138
Fib3	NA	Tas2r138
Fib4	NA	Tas2r138
Fib5	NA	Tas2r138
Fib0	NA	Tas2r139
Fib1	NA	Tas2r139
Fib2	NA	Tas2r139
Fib3	NA	Tas2r139
Fib4	NA	Tas2r139
Fib5	NA	Tas2r139
Fib0	NA	Tas2r140
Fib1	NA	Tas2r140
Fib2	NA	Tas2r140
Fib3	NA	Tas2r140
Fib4	NA	Tas2r140
Fib5	NA	Tas2r140
Fib0	NA	Tas2r144
Fib1	NA	Tas2r144
Fib2	NA	Tas2r144
Fib3	NA	Tas2r144
Fib4	NA	Tas2r144
Fib5	NA	Tas2r144

## Sheet: GSM7767515cell_ratio
cell_types	Freq	Gene
Fib0	0.461538	Dclk1
Fib1	0.153846	Dclk1
Fib5	0.0769231	Dclk1
Fib2	0.153846	Dclk1
Fib3	0.153846	Dclk1
Fib0	NA	Gnat3
Fib1	NA	Gnat3
Fib5	NA	Gnat3
Fib2	NA	Gnat3
Fib3	NA	Gnat3
Fib0	NA	Plcb2
Fib1	NA	Plcb2
Fib5	NA	Plcb2
Fib2	NA	Plcb2
Fib3	NA	Plcb2
Fib0	NA	Trpm5
Fib1	NA	Trpm5
Fib5	NA	Trpm5
Fib2	NA	Trpm5
Fib3	NA	Trpm5
Fib0	NA	Tas2r126
Fib1	NA	Tas2r126
Fib5	NA	Tas2r126
Fib2	NA	Tas2r126
Fib3	NA	Tas2r126
Fib0	NA	Tas2r135
Fib1	NA	Tas2r135
Fib5	NA	Tas2r135
Fib2	NA	Tas2r135
Fib3	NA	Tas2r135
Fib0	NA	Tas2r143
Fib1	NA	Tas2r143
Fib5	NA	Tas2r143
Fib2	NA	Tas2r143
Fib3	NA	Tas2r143
Fib0	NA	Chat
Fib1	NA	Chat
Fib5	NA	Chat
Fib2	NA	Chat
Fib3	NA	Chat
Fib0	NA	Tas2r102
Fib1	NA	Tas2r102
Fib5	NA	Tas2r102
Fib2	NA	Tas2r102
Fib3	NA	Tas2r102
Fib0	NA	Tas2r103
Fib1	NA	Tas2r103
Fib5	NA	Tas2r103
Fib2	NA	Tas2r103
Fib3	NA	Tas2r103
Fib0	NA	Tas2r104
Fib1	NA	Tas2r104
Fib5	NA	Tas2r104
Fib2	NA	Tas2r104
Fib3	NA	Tas2r104
Fib0	NA	Tas2r105
Fib1	NA	Tas2r105
Fib5	NA	Tas2r105
Fib2	NA	Tas2r105
Fib3	NA	Tas2r105
Fib0	NA	Tas2r106
Fib1	NA	Tas2r106
Fib5	NA	Tas2r106
Fib2	NA	Tas2r106
Fib3	NA	Tas2r106
Fib0	NA	Tas2r107
Fib1	NA	Tas2r107
Fib5	NA	Tas2r107
Fib2	NA	Tas2r107
Fib3	NA	Tas2r107
Fib0	NA	Tas2r108
Fib1	NA	Tas2r108
Fib5	NA	Tas2r108
Fib2	NA	Tas2r108
Fib3	NA	Tas2r108
Fib0	NA	Tas2r109
Fib1	NA	Tas2r109
Fib5	NA	Tas2r109
Fib2	NA	Tas2r109
Fib3	NA	Tas2r109
Fib0	NA	Tas2r110
Fib1	NA	Tas2r110
Fib5	NA	Tas2r110
Fib2	NA	Tas2r110
Fib3	NA	Tas2r110
Fib0	NA	Tas2r113
Fib1	NA	Tas2r113
Fib5	NA	Tas2r113
Fib2	NA	Tas2r113
Fib3	NA	Tas2r113
Fib0	NA	Tas2r114
Fib1	NA	Tas2r114
Fib5	NA	Tas2r114
Fib2	NA	Tas2r114
Fib3	NA	Tas2r114
Fib0	NA	Tas2r115
Fib1	NA	Tas2r115
Fib5	NA	Tas2r115
Fib2	NA	Tas2r115
Fib3	NA	Tas2r115
Fib0	NA	Tas2r116
Fib1	NA	Tas2r116
Fib5	NA	Tas2r116
Fib2	NA	Tas2r116
Fib3	NA	Tas2r116
Fib0	NA	Tas2r117
Fib1	NA	Tas2r117
Fib5	NA	Tas2r117
Fib2	NA	Tas2r117
Fib3	NA	Tas2r117
Fib0	NA	Tas2r118
Fib1	NA	Tas2r118
Fib5	NA	Tas2r118
Fib2	NA	Tas2r118
Fib3	NA	Tas2r118
Fib0	NA	Tas2r119
Fib1	NA	Tas2r119
Fib5	NA	Tas2r119
Fib2	NA	Tas2r119
Fib3	NA	Tas2r119
Fib0	NA	Tas2r120
Fib1	NA	Tas2r120
Fib5	NA	Tas2r120
Fib2	NA	Tas2r120
Fib3	NA	Tas2r120
Fib0	NA	Tas2r121
Fib1	NA	Tas2r121
Fib5	NA	Tas2r121
Fib2	NA	Tas2r121
Fib3	NA	Tas2r121
Fib0	NA	Tas2r122
Fib1	NA	Tas2r122
Fib5	NA	Tas2r122
Fib2	NA	Tas2r122
Fib3	NA	Tas2r122
Fib0	NA	Tas2r123
Fib1	NA	Tas2r123
Fib5	NA	Tas2r123
Fib2	NA	Tas2r123
Fib3	NA	Tas2r123
Fib0	NA	Tas2r124
Fib1	NA	Tas2r124
Fib5	NA	Tas2r124
Fib2	NA	Tas2r124
Fib3	NA	Tas2r124
Fib0	NA	Tas2r125
Fib1	NA	Tas2r125
Fib5	NA	Tas2r125
Fib2	NA	Tas2r125
Fib3	NA	Tas2r125
Fib0	NA	Tas2r129
Fib1	NA	Tas2r129
Fib5	NA	Tas2r129
Fib2	NA	Tas2r129
Fib3	NA	Tas2r129
Fib0	NA	Tas2r130
Fib1	NA	Tas2r130
Fib5	NA	Tas2r130
Fib2	NA	Tas2r130
Fib3	NA	Tas2r130
Fib0	NA	Tas2r131
Fib1	NA	Tas2r131
Fib5	NA	Tas2r131
Fib2	NA	Tas2r131
Fib3	NA	Tas2r131
Fib0	NA	Tas2r134
Fib1	NA	Tas2r134
Fib5	NA	Tas2r134
Fib2	NA	Tas2r134
Fib3	NA	Tas2r134
Fib0	NA	Tas2r136
Fib1	NA	Tas2r136
Fib5	NA	Tas2r136
Fib2	NA	Tas2r136
Fib3	NA	Tas2r136
Fib0	NA	Tas2r137
Fib1	NA	Tas2r137
Fib5	NA	Tas2r137
Fib2	NA	Tas2r137
Fib3	NA	Tas2r137
Fib0	NA	Tas2r138
Fib1	NA	Tas2r138
Fib5	NA	Tas2r138
Fib2	NA	Tas2r138
Fib3	NA	Tas2r138
Fib0	NA	Tas2r139
Fib1	NA	Tas2r139
Fib5	NA	Tas2r139
Fib2	NA	Tas2r139
Fib3	NA	Tas2r139
Fib0	NA	Tas2r140
Fib1	NA	Tas2r140
Fib5	NA	Tas2r140
Fib2	NA	Tas2r140
Fib3	NA	Tas2r140
Fib0	NA	Tas2r144
Fib1	NA	Tas2r144
Fib5	NA	Tas2r144
Fib2	NA	Tas2r144
Fib3	NA	Tas2r144
