# Supplementary material for: Salicin alleviates periodontitis via Tas2r143/gustducin signaling in fibroblasts
Source: Front Immunol. 2024 Mar 28;15:1374900. doi: 10.3389/fimmu.2024.1374900 (PMC11007171; doi:10.3389/fimmu.2024.1374900)
Supplement: Supplementary file 2 [file DataSheet_2.zip › Data Sheet/Figure2/Figure2.xlsx]

## Sheet: Figure2A
Vehicle			Mean1	10Salicin			Mean2
1.01632	0.99227	1.00186	1.00349	1.00576	1.01361	1.01648	1.01195
1.01231	0.998101	1.00963	1.00668	1.05167	0.99565	1.04233	1.02988
0.993834	0.990873	1.01157	0.998759	0.986376	0.96679	0.943012	0.965393
0.976753	0.997097	0.977408	0.983753	0.978751	1.01471	0.965735	0.986399
1.00087	1.02169	0.999398	1.00732	0.977418	1.00924	1.03254	1.0064
1.01791	0.985553	0.980035	0.9945	0.992652	0.980285	0.971742	0.98156
1.01224	0.997848	0.980601	0.996896	1.03073	0.976573	1.02919	1.01216
1.00927	1.00025	0.990615	1.00005	1.03127	1.01717	1.09312	1.04719
0.990886	0.864438	0.981894	0.945739	0.999112	0.963033	0.987442	0.983196
0.991382	0.829104	0.995503	0.938663	1.02248	1.03129	1.01115	1.02164
0.991334	0.83557	1.00331	0.943405	1.0169	1.03272	0.969626	1.00641
1.0004	0.923545	1.07875	1.0009	1.00894	1.00974	1.01333	1.01067
1.03332	0.969058	0.970499	0.99096	1.01154	1.04999	1.07093	1.04415
0.863603	1.04909	1.11909	1.0106	0.962735	1.05106	1.07366	1.02915
0.769107	1.06614	1.14219	0.992477	0.884123	1.06804	1.08221	1.01146
0.804769	1.0507	1.09375	0.983072	1.00153	1.01326	0.914226	0.97634
0.850628	1.06034	1.07209	0.994352	0.987088	1.00009	0.966426	0.984534
0.895841	1.05235	1.04186	0.996683	1.00741	1.01635	0.835763	0.953174
0.84661	1.06291	1.03038	0.979966	1.00541	1.0202	0.863407	0.963005
0.851535	1.08389	1.05367	0.996365	1.02845	1.03199	0.833417	0.964621
0.849519	1.07296	1.04277	0.988416	1.01155	1.03911	0.911946	0.987534
0.920184	1.06978	1.09595	1.02864	1.00648	0.991976	0.943187	0.980546
0.927703	1.07353	1.09417	1.0318	1.01006	1.0351	0.863809	0.969655
0.959458	1.07971	1.12613	1.0551	1.07916	1.06733	0.966799	1.03776
1.0373	1.06124	1.13607	1.0782	1.07721	1.01686	0.950788	1.01495
1.06028	1.07735	1.14376	1.0938	1.09318	1.03968	1.09239	1.07508
1.01811	1.08259	1.11932	1.07334	1.10322	1.06253	1.05937	1.07504
1.01256	1.08984	1.12102	1.07448	1.11842	1.05883	1.02698	1.06808
0.979408	1.07561	1.0869	1.0473	1.17651	1.04261	1.17544	1.13152
0.95191	1.0875	1.12334	1.05425	1.14734	1.02375	1.05791	1.07634
0.954303	1.08632	1.11978	1.05347	1.16522	1.0474	1.1256	1.11274
0.976444	1.07384	1.11162	1.05397	1.16149	1.02478	1.13975	1.10867
0.980776	1.08782	1.11616	1.06158	1.2	1.06042	1.27793	1.17945
0.9758	1.08261	1.12335	1.06059	1.21834	1.13506	1.24879	1.20073
0.942512	1.0542	1.13167	1.0428	1.23751	1.03906	1.35133	1.2093
0.967051	1.08395	1.10982	1.05361	1.28091	1.07929	1.25869	1.2063
0.944417	1.10301	1.08108	1.04284	1.28032	1.11047	1.40972	1.26684
0.952558	1.07421	1.1085	1.04509	1.29161	1.12567	1.38146	1.26625
0.97827	1.11163	1.08102	1.05697	1.25448	1.16551	1.38936	1.26978
0.956151	1.07197	1.09306	1.04039	1.30565	1.17011	1.46366	1.31314
0.939114	1.10145	1.11587	1.05215	1.31725	1.17935	1.37817	1.29159
1.01332	1.07795	1.06506	1.05211	1.3236	1.22168	1.52197	1.35575
0.898417	1.08337	1.11351	1.03176	1.29274	1.22972	1.43693	1.3198
0.949705	1.0866	1.0805	1.03893	1.28168	1.29969	1.45686	1.34607
0.926509	1.089	1.06069	1.0254	1.30116	1.28543	1.37554	1.32071
0.980907	1.09065	1.07306	1.04821	1.28284	1.35742	1.39821	1.34616
0.937105	1.07086	1.08238	1.03012	1.25954	1.37105	1.42608	1.35222
0.924956	1.07405	1.07084	1.02328	1.26823	1.42945	1.44127	1.37965
0.886166	1.07424	1.08674	1.01572	1.27006	1.49553	1.42536	1.39698
0.948226	1.0881	1.05599	1.03077	1.24167	1.48808	1.42518	1.38498
0.975643	1.06681	1.06795	1.0368	1.23377	1.52542	1.41177	1.39032
0.92393	1.08308	1.06936	1.02545	1.26867	1.53167	1.49312	1.43115
0.978983	1.09103	1.08523	1.05175	1.23531	1.49704	1.43838	1.39024
0.943911	1.08372	1.04852	1.02539	1.28101	1.5369	1.43501	1.41764
0.925892	1.07329	1.05283	1.01734	1.29586	1.47246	1.46546	1.41126
0.93839	1.10336	1.03688	1.02621	1.23811	1.46797	1.55377	1.41995
0.945549	1.08503	1.04991	1.02683	1.22507	1.48263	1.44212	1.38328
0.934717	1.08332	1.04848	1.02217	1.20331	1.41978	1.49725	1.37344
0.928353	1.08355	1.05881	1.02357	1.24648	1.45052	1.47773	1.39158
0.927295	1.08935	1.04906	1.0219	1.21458	1.3981	1.45356	1.35542
0.963842	1.07639	1.04969	1.02997	1.23603	1.34408	1.49171	1.35727
0.938996	1.08978	1.02672	1.0185	1.21757	1.33265	1.43352	1.32791
0.919523	1.08204	1.03744	1.013	1.17728	1.30688	1.46298	1.31571
0.893412	1.08218	1.012	0.995864	1.18683	1.2915	1.48529	1.32121
0.90371	1.10891	1.05795	1.02352	1.19685	1.27109	1.33577	1.26791
0.937529	1.08213	1.01437	1.01134	1.17563	1.28411	1.43346	1.29774
0.874818	1.0876	1.03368	0.998699	1.17214	1.27499	1.45481	1.30065
0.972756	1.07172	1.03174	1.0254	1.15464	1.27581	1.50029	1.31025
0.922574	1.12193	1.06143	1.03531	1.1669	1.24795	1.43733	1.28406
0.947779	1.1032	1.0234	1.02479	1.15141	1.24492	1.35638	1.2509
0.918169	1.09223	1.01823	1.00954	1.15569	1.20881	1.4633	1.27593
0.910973	1.09808	1.02431	1.01112	1.10905	1.23735	1.41355	1.25331
0.932078	1.11888	1.02934	1.02677	1.15282	1.20346	1.40402	1.25343
0.872655	1.08122	1.01286	0.988913	1.11338	1.19988	1.414	1.24242
0.937845	1.11109	1.03882	1.02925	1.14471	1.19332	1.48391	1.27398
0.899275	1.10813	1.04423	1.01721	1.11201	1.19106	1.40774	1.23694
0.947159	1.10244	1.02145	1.02368	1.13945	1.16429	1.39419	1.23264
0.893384	1.08366	1.03043	1.00249	1.13593	1.19808	1.34483	1.22628
0.923006	1.10234	1.02904	1.01813	1.05193	1.21918	1.3388	1.2033
0.893837	1.07243	1.01355	0.993271	1.07529	1.19114	1.34279	1.20307
0.937167	1.08047	1.0408	1.01948	1.08245	1.17499	1.31842	1.19196
0.87698	1.08798	1.01036	0.991774	1.04314	1.17344	1.37709	1.19789
0.870761	1.10362	0.991486	0.988621	1.06679	1.15879	1.27466	1.16675
0.92021	1.09556	1.00825	1.00801	1.0453	1.15254	1.28424	1.16069
0.917867	1.10061	1.00743	1.00864	1.06349	1.16174	1.33328	1.18617
0.892679	1.12163	1.01223	1.00885	1.07442	1.16172	1.30071	1.17895
0.887034	1.07076	1.03311	0.99697	1.05556	1.18839	1.2953	1.17975
0.870456	1.09708	0.995326	0.98762	1.01181	1.18738	1.32059	1.17326
0.873371	1.08608	1.0405	0.999984	1.0043	1.14048	1.23709	1.12729
0.915116	1.09647	0.99	1.00053	0.99477	1.09795	1.286	1.12624
0.922261	1.08788	1.01015	1.00676	0.999764	1.13211	1.19482	1.1089
0.892731	1.08759	1.01652	0.998947	0.989664	1.13696	1.24831	1.12498
0.945582	1.09545	0.989211	1.01008	1.02706	1.09449	1.26799	1.12985
0.900763	1.10322	1.00582	1.00327	1.0053	1.15414	1.19671	1.11872
0.907129	1.08954	0.994399	0.997024	0.993664	1.11212	1.21961	1.10846
0.905537	1.0997	0.979509	0.994915	0.96101	1.10509	1.23063	1.09891
0.89547	1.08044	0.99921	0.991707	0.943962	1.15214	1.15417	1.08342
0.889485	1.08818	0.975094	0.984254	0.903714	1.13344	1.17952	1.07222
0.913796	1.07408	0.986099	0.991325	0.936427	1.09774	1.2043	1.07949
0.909721	1.06606	1.01899	0.998256	0.938899	1.0975	1.07695	1.03778
0.884387	1.08717	0.99913	0.990229	0.908489	1.09929	1.10961	1.03913
0.918019	1.10597	0.999118	1.0077	0.918759	1.08548	1.1453	1.04985
0.919559	1.06359	1.00559	0.996245	0.946405	1.08537	1.09193	1.04123
0.903411	1.1091	0.982246	0.998252	0.931126	1.08764	1.12771	1.04882
0.883139	1.08999	0.978347	0.983824	0.911522	1.10752	1.12132	1.04679
0.894666	1.09506	1.00353	0.997752	0.884314	1.05276	1.14485	1.02731
0.914948	1.10232	0.999408	1.00556	0.882348	1.09158	1.1773	1.05041
0.912241	1.0914	0.979121	0.994254	0.912744	1.08389	1.16192	1.05285
0.928139	1.09084	1.01237	1.01045	0.883776	1.04019	1.11872	1.01423
0.866566	1.07965	1.00731	0.984509	0.922155	1.05597	1.06731	1.01514
0.850051	1.09806	0.977179	0.975096	0.865316	1.148	1.08225	1.03185
0.865367	1.07884	0.96898	0.971062	0.907145	1.08866	1.19108	1.06229
0.885416	1.08842	0.968348	0.980727	0.891587	1.07779	1.07879	1.01606
0.891645	1.06921	0.974894	0.978583	0.867867	1.06201	1.08267	1.00418
0.879272	1.10611	0.996766	0.994051	0.878686	1.08286	1.15215	1.0379
0.886408	1.07859	0.992994	0.985997	0.876069	1.09938	1.03535	1.0036
0.861559	1.0701	0.976749	0.969468	0.854907	1.10981	1.02356	0.996093
0.917479	1.07463	0.981456	0.991188	0.875082	1.09901	1.07181	1.0153
0.915476	1.07153	0.999274	0.995426	0.847726	1.09757	1.05466	0.999987
0.866036	1.06545	0.967861	0.966449	0.857494	1.0529	1.00466	0.971685
0.85483	1.09392	0.963949	0.970898	0.852014	1.10324	1.06715	1.00747
0.925723	1.09065	0.996161	1.00418	0.875289	1.0952	1.02453	0.998341
0.871933	1.08439	0.972906	0.976411	0.833102	1.05759	1.01716	0.969286
0.851724	1.07334	0.975315	0.966792	0.846013	1.09185	1.05581	0.997891
0.893578	1.08019	0.967517	0.980429	0.822821	1.08173	1.01443	0.972993
0.841847	1.06869	0.963174	0.957903	0.895379	1.09729	0.980937	0.991202
0.907278	1.06564	0.981524	0.984816	0.82272	1.08755	1.10545	1.00524
0.872321	1.08598	0.979235	0.979179	0.805075	1.08539	1.09102	0.993831
0.821389	1.0933	0.984378	0.966357	0.800445	1.05707	0.999115	0.952209
0.903225	1.10563	0.957171	0.988676	0.838786	1.07109	1.03792	0.982597
0.911066	1.09412	0.964429	0.989871	0.826891	1.03167	0.975682	0.944748
0.870413	1.07938	0.967013	0.972268	0.812701	1.00549	1.03808	0.952091
0.836428	1.04422	0.958509	0.946387	0.830282	1.03366	1.00349	0.955811
0.891401	1.07504	0.961481	0.975975	0.818073	0.99677	0.959323	0.924722
0.875677	1.08501	0.971779	0.977489	0.840178	1.04306	0.930632	0.937956
0.833399	1.06829	0.938028	0.946573	0.844732	0.980673	1.01772	0.947709
0.860682	1.065	0.952022	0.959236	0.84121	1.00723	0.99719	0.948544
0.880655	1.07726	0.970754	0.976223	0.828855	1.02601	0.957217	0.937362
0.846067	1.09503	0.965527	0.968876	0.825178	1.0114	0.952357	0.929646
0.913591	1.06489	0.973377	0.983953	0.774257	1.04384	0.90652	0.908207

## Sheet: Figure2B
Tas2r 143 + Vehicle			Mean1	Tas2r 143 + Salicin			Mean2	Vector + Vehicle			Mean3	Vector + Salicin			Mean4
1.01697	0.989977	1.02085	1.00927	1.00907	1.01406	0.993224	1.00545	1.00622	1.01591	0.959723	0.99395	1.01846	0.973062	0.988258	0.993261
0.996305	0.998155	1.00327	0.999244	1.02647	0.994108	0.99833	1.0063	0.984682	0.994698	0.966729	0.982036	1.00439	1.02794	1.02161	1.01798
1.00801	0.991007	0.983365	0.994128	0.967408	0.997864	1.0136	0.992956	0.99611	0.99457	1.00163	0.997437	0.973344	0.970107	0.987697	0.977049
0.98864	1.03342	0.999257	1.00711	0.993042	0.995165	1.00015	0.996118	1.00078	0.994209	1.14309	1.04602	0.995828	0.984607	0.990095	0.990177
0.990087	0.987428	0.993609	0.990375	1.00406	0.998827	0.994588	0.999157	1.01206	1.00121	0.93002	0.981098	1.00795	1.04429	1.01307	1.02177
0.991419	0.994563	0.981129	0.989037	1.04598	0.993787	1.05117	1.03031	0.983142	1.00153	0.956015	0.98023	0.977498	0.970518	1.00429	0.984102
0.971073	0.991443	1.06989	1.0108	0.976226	0.992016	1.0115	0.993247	0.999528	0.994396	0.989834	0.994586	0.99831	0.991743	0.983431	0.991161
0.98227	0.988579	1.02479	0.998545	1.01585	1.00238	1.00462	1.00762	0.984547	0.993159	0.94031	0.972672	0.999118	0.970664	0.988042	0.985941
0.978347	0.988196	1.0653	1.01061	1.05171	0.998363	1.03618	1.02875	0.996665	1.02882	0.950851	0.992111	0.964919	0.96591	0.975023	0.968617
0.986881	1.04414	0.999096	1.01004	1.02668	1.01263	1.04633	1.02855	0.995966	1.00621	0.973097	0.991758	0.979126	0.979477	0.975399	0.978001
0.883549	1.09895	1.01682	0.999772	0.919124	0.988733	1.05506	0.987638	1.03992	0.993897	0.912948	0.982256	1.02556	1.05292	1.01901	1.0325
0.916369	1.13482	1.03607	1.02909	0.982094	1.00341	1.03684	1.00745	1.01687	1.01692	0.973911	1.00257	0.988813	1.04337	1.03866	1.02361
0.910338	1.14465	1.30612	1.12037	0.981301	1.04688	1.02627	1.01815	1.04143	0.991202	0.978599	1.00374	1.02865	1.00354	1.03126	1.02115
0.920802	1.24674	1.11116	1.0929	0.980587	1.02086	0.999595	1.00035	1.02582	1.00029	0.963155	0.99642	1.0342	0.989247	1.0411	1.02151
0.913344	1.16325	1.07736	1.05132	0.981939	1.00768	0.987773	0.992462	1.05703	1.00098	0.923555	0.993855	1.01275	0.98116	1.0318	1.00857
0.912824	1.20762	1.04473	1.05506	0.962516	1.03761	0.977829	0.992652	1.04714	1.0365	1.12323	1.06896	1.01763	0.9831	1.02975	1.01016
0.917113	1.16538	1.06503	1.04918	0.926682	1.02701	0.978611	0.977433	1.03196	1.05839	1.09409	1.06148	1.01498	1.06932	1.08629	1.05686
0.916055	1.1183	1.09459	1.04298	0.968549	1.04984	1.01789	1.01209	1.01096	1.00617	0.925748	0.980959	0.983976	0.985444	1.02892	0.999446
0.912534	1.13226	1.19209	1.07896	0.982211	1.04316	1.03597	1.02045	1.02792	1.011	1.1352	1.05804	0.970142	0.984301	1.03325	0.995897
0.925335	1.10462	1.18969	1.07322	0.99743	1.06928	1.08021	1.04898	1.04466	1.02327	1.06295	1.04362	0.988191	1.10215	1.02164	1.03733
0.945221	1.07902	1.1177	1.04731	0.987062	1.06827	1.09067	1.04867	1.01476	1.01942	0.950102	0.99476	0.984795	0.988567	1.03315	1.00217
0.957964	1.09979	1.01761	1.02512	1.02535	1.07783	1.10568	1.06962	1.01154	1.01987	1.04629	1.0259	0.966797	0.978574	1.01117	0.985513
0.955275	1.0692	1.01286	1.01245	1.04147	1.1194	1.12328	1.09472	1.02964	1.0218	0.979519	1.01032	0.985022	1.02227	1.0098	1.0057
0.985945	1.12627	1.02271	1.04498	1.14854	1.15591	1.15274	1.1524	1.00907	1.04219	1.02132	1.0242	0.93257	0.987839	1.04173	0.987378
0.962903	1.06639	1.04999	1.02643	1.10999	1.18068	1.2698	1.18682	1.01471	1.02371	1.00386	1.0141	0.985006	0.984826	1.0113	0.993709
0.999826	1.07462	1.02974	1.03473	1.15375	1.16858	1.33158	1.21797	1.02053	1.02074	1.09716	1.04614	0.991311	0.979381	1.00215	0.990947
1.00734	1.05321	1.09405	1.05153	1.19224	1.20721	1.4145	1.27132	1.03246	1.01656	1.04673	1.03192	0.983259	0.985264	0.997042	0.988522
1.00436	1.05252	1.05208	1.03632	1.2006	1.27042	1.35329	1.27477	1.01208	1.01414	0.926349	0.984188	0.969106	0.982899	0.998698	0.983568
1.01794	1.04914	1.01078	1.02595	1.25186	1.33721	1.39311	1.32739	1.01729	1.0133	1.0381	1.0229	1.00355	0.973314	1.00646	0.994441
1.01629	1.06066	1.06434	1.04709	1.32827	1.39563	1.44895	1.39095	1.04287	1.01145	1.00956	1.02129	0.960583	0.977848	0.99575	0.97806
1.01509	1.05815	1.11688	1.06337	1.33545	1.45189	1.55866	1.44867	1.01534	1.03082	0.95966	1.00194	0.953484	0.996901	1.00352	0.984635
1.03794	1.04644	1.00455	1.02965	1.33474	1.50646	1.61482	1.48534	1.04739	1.00576	1.10977	1.0543	0.98587	1.02089	0.997844	1.00154
1.04022	1.05072	1.01105	1.034	1.37202	1.58714	1.65319	1.53745	0.99277	1.00283	0.928187	0.974597	0.982358	0.978369	0.990193	0.98364
1.05501	1.0511	1.04602	1.05071	1.45505	1.62774	1.64736	1.57672	1.00502	1.00482	1.00248	1.00411	0.998934	1.02433	1.00109	1.00812
1.04887	1.06127	1.00907	1.03974	1.48172	1.67636	1.72186	1.62665	0.977859	1.00402	1.07392	1.0186	0.986446	0.971926	0.998301	0.985558
1.06103	1.04974	1.03544	1.04873	1.51663	1.69702	1.74249	1.65205	0.976552	1.00813	0.995588	0.993423	0.964329	1.04015	1.00224	1.00224
1.06225	1.03844	1.00238	1.03435	1.57383	1.72344	1.77187	1.68971	1.00213	1.00285	0.931265	0.978749	0.993685	1.02034	0.986365	1.00013
1.06764	1.03792	1.01134	1.03897	1.52924	1.74221	1.79355	1.68833	1.00837	1.0008	1.1653	1.05816	0.98831	0.969994	0.987539	0.981948
1.06861	1.07873	1.01052	1.05262	1.5575	1.78781	1.77705	1.70745	0.994169	1.02146	0.950504	0.988712	0.958573	0.973041	0.996359	0.975991
1.06237	1.04154	1.00069	1.03487	1.56262	1.80901	1.81499	1.72887	1.00699	1.00121	0.961257	0.98982	0.939527	0.992045	0.991586	0.974386
1.07033	1.03649	1.00369	1.03683	1.60596	1.81958	1.8174	1.74765	0.986476	1.00449	1.11287	1.03461	0.99729	1.00194	1.00775	1.00233
1.09976	1.04106	1.0249	1.05524	1.61848	1.81848	1.7705	1.73582	1.00593	1.01595	1.01308	1.01165	0.966583	0.971422	0.982968	0.973658
1.06869	1.03794	1.02556	1.04407	1.64013	1.8304	1.83841	1.76965	1.00539	1.0131	1.05033	1.02294	0.974594	0.983654	0.986047	0.981432
1.09152	1.05247	1.00471	1.04957	1.68	1.82549	1.85804	1.78784	0.98518	1.00527	1.02364	1.00469	0.944092	0.978796	0.999269	0.974052
1.08309	1.03326	1.02225	1.0462	1.69394	1.81228	1.86475	1.79032	1.01071	1.03094	1.03598	1.02588	0.951704	0.967239	0.981026	0.966656
1.06265	1.03541	1.13266	1.0769	1.71256	1.82065	1.82797	1.78706	0.997129	1.01899	0.946688	0.987601	0.958526	1.07091	0.979866	1.0031
1.09068	1.02945	1.01007	1.0434	1.74082	1.82563	1.83901	1.80182	0.996626	1.0091	1.26229	1.08934	0.924785	0.967791	0.98134	0.957972
1.10845	1.03537	1.01357	1.05246	1.84126	1.81419	1.87551	1.84365	1.01615	1.0017	0.985425	1.00109	0.967627	0.968063	0.979057	0.971582
1.11183	1.0267	1.0029	1.04714	1.81814	1.80768	1.9324	1.85274	1.00878	1.01871	1.00844	1.01198	0.971928	0.977467	0.988013	0.979136
1.09154	1.02604	1.00161	1.03973	1.83682	1.81561	1.92571	1.85938	0.981908	1.00232	1.09225	1.02549	0.961018	1.01147	0.977727	0.983404
1.09729	1.0632	1.00295	1.05448	1.91115	1.78468	1.90656	1.86746	1.01436	1.01902	1.09117	1.04152	0.976539	0.974394	0.97959	0.976841
1.10106	1.04656	1.03165	1.05976	1.83917	1.78298	1.88088	1.83434	0.987759	1.0238	0.979681	0.997078	0.984088	0.978752	0.998416	0.987085
1.10047	1.03968	1.00024	1.0468	1.88727	1.7573	1.85793	1.83417	1.02691	1.00655	1.10382	1.04576	0.952841	1.00531	0.981163	0.979771
1.10409	1.02154	1.07514	1.06693	1.83032	1.73919	1.8401	1.8032	0.986476	1.00964	1.00218	0.999434	0.949428	0.962353	0.977484	0.963088
1.12309	1.03894	1.12154	1.09452	1.81039	1.74987	1.87851	1.81292	0.986241	1.01184	1.10295	1.03368	0.962895	0.976711	0.976633	0.97208
1.11216	1.05114	0.99977	1.05436	1.82889	1.71922	1.89219	1.81343	0.972359	1.00711	0.938696	0.972721	0.960231	0.961621	0.982406	0.968086
1.09405	1.01888	1.00438	1.0391	1.81198	1.7132	1.89089	1.80535	0.998219	1.02147	1.06831	1.02933	0.941268	0.962267	0.991083	0.964873
1.10302	1.01977	1.04192	1.05491	1.82243	1.71574	1.87268	1.80362	0.991196	1.01036	1.15084	1.0508	0.966328	0.95881	1.00547	0.97687
1.11457	1.019	1.05722	1.0636	1.79869	1.70658	1.88044	1.79524	1.01055	1.00107	0.935417	0.982344	0.970295	0.993684	0.980091	0.981357
1.09648	1.02401	0.995094	1.03853	1.83439	1.70813	1.86502	1.80251	1.01684	1.00033	0.925714	0.980962	0.956477	0.971102	1.01351	0.980365
1.10863	1.01524	1.0649	1.06292	1.90328	1.70948	1.82643	1.81306	0.98871	0.997978	1.00931	0.998665	0.94726	0.960202	0.972072	0.959845
1.12517	1.01863	0.996143	1.04665	1.85718	1.70867	1.80031	1.78872	0.988336	1.00765	0.917189	0.97106	0.911743	0.969235	0.972628	0.951202
1.11397	1.03412	0.994226	1.04744	1.86635	1.69916	1.73469	1.76673	0.99503	0.99672	0.940906	0.977552	1.00223	0.958237	0.982282	0.980916
1.11437	1.01434	1.00161	1.04344	1.86221	1.69289	1.73095	1.76202	0.981695	0.998885	1.10939	1.02999	0.933528	0.998918	0.976391	0.969612
1.11261	1.01214	1.01646	1.04707	1.83614	1.69253	1.71275	1.74714	1.00129	1.01838	1.01867	1.01278	0.926872	0.955723	0.971814	0.95147
1.10563	1.01094	0.988572	1.03505	1.79205	1.67615	1.69342	1.72054	0.974256	1.00645	0.981514	0.987406	0.97197	0.997792	0.977614	0.982459
1.11297	1.00891	0.988011	1.03663	1.83166	1.66891	1.68904	1.72987	1.00648	0.997181	0.939063	0.980908	0.935358	0.97651	0.970024	0.960631
1.1173	1.02566	0.986234	1.04307	1.74866	1.65212	1.69173	1.69751	0.986294	1.00541	1.01616	1.00262	0.936244	0.97675	0.986384	0.966459
1.09332	1.0094	0.989016	1.03058	1.7407	1.64312	1.69287	1.69223	1.01254	0.994987	0.989958	0.999161	0.930776	0.954823	0.971701	0.952433
1.09348	1.00737	0.991951	1.03093	1.7756	1.6143	1.69016	1.69335	1.01211	0.99621	0.878038	0.962118	0.953893	1.05393	0.972855	0.993558
1.08597	1.00526	0.995125	1.02879	1.7839	1.61876	1.69177	1.69814	0.978647	0.99561	1.01445	0.996234	0.94795	0.955626	0.967873	0.95715
1.11111	1.00939	1.03532	1.05194	1.7528	1.60146	1.67711	1.67712	1.01107	0.996857	1.10295	1.03696	0.922679	0.973096	0.968436	0.954737
1.1206	1.00352	0.989329	1.03782	1.74013	1.57435	1.66808	1.66086	0.983917	0.997329	0.954323	0.978523	0.935338	0.957042	0.967526	0.953302
1.12059	1.00158	0.980983	1.03439	1.74393	1.56747	1.65615	1.65585	0.996953	1.00262	0.95181	0.983794	0.942556	0.956019	0.99317	0.963915
1.11149	1.00215	1.05122	1.05495	1.72772	1.54908	1.63978	1.63886	0.989741	0.991486	0.985021	0.988749	0.915341	0.9515	0.980267	0.949036
1.1047	1.00571	0.987032	1.03248	1.74858	1.5197	1.62458	1.63095	0.982599	0.99557	0.985497	0.987889	0.952372	0.951696	0.98551	0.963193
1.09256	1.003	1.04849	1.04802	1.68453	1.52046	1.60392	1.60297	0.988226	0.991896	0.973041	0.984388	0.963773	0.954632	0.967555	0.961987
1.06972	1.00031	1.04759	1.0392	1.66407	1.5112	1.58504	1.58677	0.987931	0.989701	1.03434	1.00399	0.922118	0.952043	0.970643	0.948268
1.10082	1.01233	0.981939	1.0317	1.62951	1.48465	1.55627	1.55681	0.947271	0.988109	1.04402	0.993132	0.930654	0.951062	0.968847	0.950188
1.10432	1.01001	1.02687	1.04707	1.63344	1.48688	1.50724	1.54252	0.999863	1.00547	0.96417	0.989833	0.938129	0.96551	0.96593	0.956523
1.09019	1.00262	1.0793	1.05737	1.62522	1.43959	1.52719	1.53067	0.966399	0.988372	0.868508	0.941093	0.912404	0.970193	0.965093	0.94923
1.08966	0.997614	1.04418	1.04382	1.5807	1.45347	1.51379	1.51599	0.99916	0.998424	0.908556	0.968713	0.957085	0.952894	0.963469	0.957816
1.10003	1.0062	1.00301	1.03641	1.59868	1.42511	1.4896	1.50446	0.965649	0.99668	0.989711	0.984013	0.917692	1.0211	0.974684	0.971158
1.0836	0.995715	1.00875	1.02936	1.57451	1.41531	1.46723	1.48568	0.998323	0.986899	0.988752	0.991325	0.908471	1.0082	0.977126	0.9646
1.09048	0.992949	0.981591	1.02167	1.57082	1.40839	1.45153	1.47692	0.991528	1.01713	0.943137	0.983931	0.94995	1.04583	0.972433	0.989405
1.06555	1.00164	0.994865	1.02069	1.52508	1.40086	1.43085	1.45226	0.984449	0.986989	1.04163	1.00436	0.898779	0.956976	0.973269	0.943008
1.08866	1.03311	1.03253	1.05143	1.53594	1.38639	1.41629	1.4462	0.95752	0.985196	0.976176	0.972964	0.931714	1.01151	0.982919	0.975379
1.07812	1.06208	1.03121	1.05713	1.48188	1.3482	1.39795	1.40934	0.983519	0.995976	0.951891	0.977129	0.896289	0.951979	0.961631	0.936633
1.08307	1.00256	0.988669	1.02477	1.52004	1.35517	1.36713	1.41412	0.989832	0.988433	1.0258	1.00136	0.958578	0.970044	0.962539	0.96372
1.07165	0.995055	1.005	1.0239	1.46422	1.33375	1.35261	1.38353	0.982873	1.01837	1.23603	1.07909	0.948665	0.951202	0.982311	0.960726
1.06073	1.02789	0.986435	1.02502	1.45143	1.3199	1.33783	1.36972	1.00833	0.985216	0.973054	0.988868	0.923578	0.953097	0.960195	0.945623
1.07866	1.02901	0.997791	1.03515	1.42818	1.31671	1.32374	1.35621	0.994555	0.985076	0.99596	0.991864	0.928975	0.947021	0.971086	0.949027
1.05095	0.988672	1.05892	1.03285	1.40872	1.29047	1.29202	1.33041	0.948133	0.994533	0.9388	0.960489	0.923486	0.94435	0.981319	0.949718
1.04441	0.989506	1.08124	1.03838	1.38369	1.2745	1.29418	1.31746	0.987395	0.986044	0.981352	0.98493	0.933645	0.97497	0.96718	0.958598
1.07162	1.01915	0.99721	1.02933	1.40805	1.28311	1.30139	1.33085	0.993572	1.00673	0.90988	0.970062	0.947832	0.993744	0.989528	0.977035
1.05598	0.996365	0.99067	1.01434	1.36847	1.26578	1.29422	1.30949	1.01966	1.01378	0.901067	0.978168	0.938133	0.967385	0.958933	0.954817
1.05204	1.03427	1.00202	1.02944	1.31124	1.26113	1.29276	1.28838	0.993146	0.993065	1.08064	1.02228	0.956575	0.960965	0.9597	0.95908
1.05332	0.997269	0.994624	1.01507	1.29573	1.25808	1.27794	1.27725	0.959671	1.01317	1.04839	1.00708	0.948035	0.942368	0.959976	0.950126
1.04617	1.00912	0.990188	1.01516	1.27023	1.21597	1.25327	1.24649	1.01182	0.982354	1.07823	1.02414	0.938318	0.987989	0.974865	0.967057
1.04486	0.982342	0.973096	1.0001	1.26075	1.22151	1.23706	1.23977	0.965198	0.992869	0.906661	0.954909	0.926145	0.943835	0.964186	0.944722
1.03293	0.987942	0.976828	0.999234	1.24422	1.20942	1.20128	1.21831	0.978049	0.985034	1.01576	0.992948	0.893612	0.978171	0.968205	0.946663
1.04768	0.984064	0.973392	1.00171	1.2456	1.1936	1.20365	1.21428	0.977261	0.983561	0.931744	0.964189	0.939846	0.94228	0.962877	0.948334
1.04702	0.983316	0.992913	1.00775	1.23526	1.18192	1.18771	1.20163	0.990059	0.98202	0.912535	0.961538	0.948469	0.953128	0.965964	0.955854
1.03724	0.982147	1.07598	1.03179	1.25413	1.18282	1.19162	1.20952	0.962796	0.986921	1.02783	0.992517	0.946508	0.940818	0.959434	0.94892
1.03805	0.987726	0.969083	0.998287	1.22157	1.17352	1.17476	1.18995	0.982213	0.984585	0.913495	0.960098	0.921386	0.939558	0.95837	0.939771
1.03888	0.985909	1.02095	1.01525	1.22393	1.13769	1.16086	1.17416	0.981749	0.981699	0.963652	0.9757	0.962861	0.958664	0.955763	0.959096
1.02943	1.01415	1.02052	1.02137	1.19196	1.15437	1.1581	1.16814	1.00155	0.990546	0.950809	0.980967	0.912962	0.939873	0.960271	0.937702
1.01453	0.982575	0.980746	0.992618	1.19908	1.1438	1.14021	1.16103	0.955037	0.987065	1.041	0.994368	0.947679	0.972171	0.955491	0.958447
1.00938	0.981245	0.976671	0.989097	1.17267	1.11486	1.12217	1.13657	0.934551	1.01102	0.939308	0.961628	0.915417	0.938675	0.956932	0.937008
1.00318	0.987557	1.00354	0.998094	1.1931	1.12977	1.13156	1.15148	0.972957	0.985722	0.982747	0.980475	0.892085	0.956095	0.959527	0.935902
0.993539	0.981731	0.984151	0.986474	1.20067	1.09372	1.14284	1.14574	0.959604	0.981373	0.938559	0.959845	0.902415	1.00018	0.962062	0.954886
1.00808	1.02077	1.04748	1.02544	1.15612	1.0902	1.17171	1.13935	0.979012	0.997288	1.10086	1.02572	0.943599	0.938204	0.954884	0.945562
0.999565	0.979006	0.971991	0.983521	1.15885	1.07051	1.15986	1.12974	0.985216	0.989768	1.06632	1.01377	0.876062	0.942065	1.00668	0.941603
0.989637	0.979909	1.08686	1.0188	1.11868	1.07786	1.15406	1.11686	0.984733	0.996438	0.992349	0.991173	0.933971	0.965455	0.958732	0.952719
0.979458	0.9788	1.01071	0.989657	1.09709	1.07057	1.13324	1.1003	0.957658	0.979549	0.90468	0.947296	0.942778	0.937055	0.954969	0.944934
0.993724	0.978604	0.982768	0.985032	1.07978	1.07097	1.10364	1.0848	0.950794	0.979424	1.00425	0.978157	0.920315	0.957961	0.955864	0.944713
0.986265	0.97537	0.974165	0.9786	1.13475	1.06012	1.09752	1.09746	0.956843	0.98507	1.01623	0.986049	0.926919	0.947228	0.954374	0.94284
0.983063	0.976692	1.10994	1.02323	1.12552	1.03811	1.09004	1.08456	0.982654	0.996644	0.96485	0.981383	0.940755	0.969341	0.952941	0.954346
0.986185	0.980293	0.987305	0.984594	1.12291	1.02727	1.08064	1.07694	0.994915	0.990769	1.01597	1.00055	0.867784	0.94339	0.953089	0.921421
0.971336	0.976669	0.973239	0.973748	1.10211	1.03269	1.08559	1.07346	0.968225	0.981336	1.11232	1.02063	0.882711	0.950728	0.953753	0.929064
0.960575	0.982231	0.966656	0.969821	1.08559	1.02999	1.07282	1.0628	0.987235	0.978755	0.986662	0.984217	0.910088	1.01318	0.952589	0.95862
0.956634	0.982839	0.992815	0.977429	1.12106	1.02201	1.08056	1.07455	1.00005	0.999766	0.961769	0.987197	0.883034	0.96096	0.953566	0.93252
0.949742	0.97514	1.00671	0.977196	1.08245	1.00874	1.09384	1.06168	0.986341	0.979488	0.909412	0.958414	0.912018	0.976616	0.958428	0.949021
0.945187	0.973845	0.966718	0.961917	1.08432	1.00915	1.08673	1.06007	0.992067	0.978376	0.940029	0.970157	0.904969	0.944054	0.956324	0.935116
0.959539	0.982049	1.06737	1.00299	1.09977	1.00152	1.10127	1.06752	0.958766	0.978321	0.973344	0.970144	0.900243	0.940098	0.951073	0.930471
0.954109	1.00192	0.974841	0.976956	1.0348	0.985924	1.09241	1.03771	0.991365	0.977933	0.973463	0.98092	0.938122	0.931671	0.950943	0.940245
0.93893	0.974966	0.980576	0.964824	1.05539	0.995457	1.0855	1.04545	1.01712	0.979128	0.973652	0.989966	0.929467	0.931326	0.971888	0.944227
0.949996	0.985016	1.00455	0.979855	1.04954	0.978279	1.09738	1.04173	0.996481	0.978944	0.94928	0.974902	0.900921	0.965486	0.950767	0.939058
0.943298	0.972924	0.971637	0.96262	1.01523	0.959371	1.08182	1.01881	0.955866	0.987196	0.870054	0.937705	0.921396	0.932196	0.95151	0.935034
0.922828	0.994519	1.02111	0.979486	1.00008	0.985741	1.06089	1.01557	0.967208	0.962789	0.890644	0.940214	0.900473	0.931742	0.95106	0.927758
0.922112	0.983295	0.979291	0.961566	1.02126	0.961751	1.08303	1.02201	0.98746	0.978998	0.926607	0.964355	0.920708	0.94629	0.960668	0.942555
0.926564	0.975921	0.967519	0.956668	1.01571	0.94596	1.06572	1.00913	0.975278	1.00212	0.924222	0.967208	0.93522	0.988893	0.952205	0.958773
0.911181	0.972193	0.977383	0.953586	1.00562	0.974357	1.04478	1.00825	0.964174	1.06119	0.99312	1.00616	0.910622	0.950984	0.951002	0.937536
0.914048	0.970866	0.969828	0.951581	1.01369	0.943732	1.05128	1.0029	0.922907	1.00947	0.905078	0.94582	0.903687	0.965764	0.949002	0.939484
0.920664	0.97156	0.994587	0.96227	0.98983	0.953653	1.03919	0.994223	0.987497	0.950078	1.01952	0.985698	0.938895	0.929923	0.951431	0.940083
0.91455	0.972849	1.00981	0.965737	0.977025	0.943794	1.07492	0.998581	0.993284	0.983164	1.02384	1.0001	0.917383	0.92862	0.948495	0.931499
0.908347	0.993394	0.964633	0.955458	1.03411	0.932728	1.04155	1.0028	0.991213	0.950953	0.98952	0.977229	0.893085	0.929984	0.958157	0.927075
0.89578	0.984358	0.966969	0.949036	0.988897	0.963395	1.04757	0.999954	1.04633	0.974913	0.978101	0.999781	0.924876	0.949131	0.948604	0.94087
0.919438	0.969997	1.02808	0.972505	1.02398	0.957852	1.04133	1.00772	1.0446	0.966881	1.03085	1.01411	0.908304	0.938102	0.951936	0.932781
0.905152	0.987219	0.971802	0.954724	0.99586	0.943285	1.05327	0.997471	1.10036	0.998885	0.977757	1.02567	0.899908	0.930111	0.946349	0.925456

## Sheet: Figure2C
siCtrl+Salicin			Mean1	siTas2r143+Salicin			Mean2
0.967713	1.00164	0.99869	0.989346	0.976657	1.00281	1.00242	0.993963
1.00026	0.994055	0.99824	0.99752	1.01653	0.998707	0.99598	1.00374
1.00443	0.986008	1.00303	0.997824	1.01418	1.0112	0.999647	1.00834
1.01248	1.02123	1.00286	1.01219	0.992727	0.993833	1.00324	0.996599
1.01501	0.997007	0.997178	1.00306	1.00039	0.993366	0.99871	0.997489
1.01618	0.964383	1.00275	0.994438	0.990131	1.02047	0.992413	1.001
1.01423	1.01934	1.00053	1.01137	0.977811	1.02498	0.989983	0.99759
1.00726	1.03365	0.999879	1.0136	1.0072	0.993623	0.98005	0.993623
1.01326	1.1858	0.997892	1.06565	1.0063	1.00345	0.985802	0.998519
1.00224	0.991523	1.00463	0.999463	0.966457	1.0126	0.980388	0.986483
0.944521	1.06177	1.008	1.00476	1.04043	0.872674	0.951531	0.954877
0.957939	1.0237	1.01559	0.999079	1.01355	0.82447	1.0157	0.951239
1.03364	0.929571	1.01276	0.991992	1.02294	0.813605	1.02629	0.954281
0.963082	0.934896	1.01281	0.970262	0.961119	0.850204	1.03173	0.947685
1.0077	0.924202	1.01718	0.983028	0.978727	0.840352	1.02589	0.948322
0.981094	0.943579	0.998544	0.974406	1.02043	0.873757	1.03905	0.977747
1.11994	0.955069	1.00426	1.02642	0.975709	0.872984	1.06364	0.970779
1.06252	0.959745	1.01761	1.01329	0.966406	0.904766	1.08826	0.986476
1.20768	0.954395	1.01903	1.06037	0.994583	0.929305	1.07017	0.998018
1.19281	0.991022	1.02901	1.07095	1.01618	0.939926	0.999226	0.985112
1.24636	1.04373	1.02885	1.10631	1.04378	0.961049	0.976751	0.993861
1.23986	1.11391	1.03109	1.12829	0.993723	1.00873	0.97667	0.993042
1.27254	1.12025	1.03699	1.14326	1.04214	0.980784	1.00781	1.01025
1.31793	1.19162	1.04828	1.18594	1.02933	1.00322	1.0268	1.01978
1.39865	1.19199	1.0489	1.21318	1.01589	1.00107	1.03891	1.01862
1.31642	1.20689	1.05705	1.19345	1.01375	0.991107	1.05611	1.02032
1.31874	1.2542	1.06461	1.21252	1.02161	0.990172	1.04648	1.01942
1.42947	1.30444	1.07668	1.27019	1.03082	0.967362	1.07533	1.0245
1.35578	1.32334	1.09107	1.25673	1.04154	0.995107	1.09835	1.045
1.59128	1.3478	1.10668	1.34859	1.0659	0.9898	1.10179	1.0525
1.37477	1.38577	1.10287	1.28781	1.03427	0.963184	1.11024	1.0359
1.43379	1.39625	1.12226	1.31743	1.03819	0.956263	1.11227	1.03557
1.436	1.42393	1.14383	1.33459	0.974015	0.966472	1.11089	1.01713
1.45441	1.42542	1.16022	1.34668	1.08204	0.997978	1.1123	1.06411
1.51762	1.44809	1.16828	1.37799	1.12625	1.0019	1.12168	1.08328
1.51689	1.45823	1.19605	1.39039	1.0446	1.00707	1.11296	1.05488
1.49536	1.4691	1.20884	1.3911	1.10363	1.04323	1.10647	1.08444
1.57005	1.47881	1.2372	1.42868	1.11142	1.03457	1.12268	1.08955
1.43455	1.4761	1.25539	1.38868	1.08696	1.07321	1.11855	1.09291
1.51835	1.51875	1.2675	1.43487	1.11438	1.07424	1.12522	1.10461
1.53668	1.46822	1.27469	1.42653	1.07859	1.09515	1.11319	1.09564
1.4931	1.5133	1.28653	1.43098	1.0677	1.07476	1.11736	1.0866
1.4289	1.49091	1.29825	1.40602	1.09497	1.11441	1.12315	1.11084
1.45192	1.47812	1.31357	1.41454	1.10483	1.09437	1.13027	1.10982
1.4932	1.51858	1.3205	1.44409	1.11514	1.13378	1.13316	1.12736
1.44193	1.47464	1.34073	1.4191	1.12685	1.14493	1.13241	1.13473
1.5151	1.51956	1.35942	1.46469	1.12471	1.13374	1.11482	1.12442
1.37987	1.50464	1.37367	1.41939	1.12434	1.17878	1.12335	1.14216
1.43386	1.51749	1.37851	1.44329	1.0878	1.17175	1.13803	1.13252
1.36791	1.52724	1.38393	1.42636	1.08338	1.17985	1.12174	1.12832
1.3603	1.52533	1.3887	1.42478	1.08331	1.15826	1.1263	1.12262
1.42896	1.56347	1.39577	1.46274	1.10498	1.18392	1.12428	1.13773
1.47713	1.55275	1.41005	1.47997	1.10315	1.15734	1.13035	1.13028
1.37224	1.53533	1.41883	1.44214	1.08885	1.18995	1.12214	1.13365
1.43687	1.52842	1.43109	1.46546	1.07401	1.18065	1.12177	1.12548
1.34069	1.5223	1.43953	1.43417	1.06062	1.16459	1.12424	1.11648
1.41583	1.5655	1.4454	1.47558	1.06861	1.1589	1.12532	1.11761
1.32788	1.60174	1.46013	1.46325	1.05548	1.14005	1.13107	1.10887
1.30946	1.55539	1.46427	1.44304	1.07597	1.1523	1.11875	1.11567
1.38019	1.54729	1.47256	1.46668	1.05062	1.15801	1.12908	1.11257
1.33744	1.58652	1.4712	1.46505	1.05948	1.14994	1.13033	1.11325
1.3682	1.63002	1.47733	1.49185	1.02462	1.13806	1.12181	1.09483
1.46453	1.60244	1.47835	1.51511	1.04283	1.13722	1.12117	1.1004
1.53905	1.59771	1.47945	1.53874	1.10016	1.11632	1.1338	1.11676
1.41361	1.5369	1.48358	1.47803	1.06066	1.09917	1.12618	1.09534
1.32809	1.56213	1.48861	1.45961	1.01611	1.10601	1.1266	1.08291
1.54336	1.56716	1.4899	1.53347	1.04433	1.09936	1.12552	1.08974
1.48876	1.53989	1.50087	1.50984	1.03057	1.08234	1.12428	1.07906
1.32015	1.56052	1.50733	1.46267	1.04044	1.08542	1.12729	1.08438
1.43143	1.49291	1.50705	1.47713	1.02665	1.05487	1.11825	1.06659
1.44773	1.54252	1.50547	1.49857	1.08389	1.06394	1.11952	1.08912
1.31393	1.52825	1.505	1.44906	1.02336	1.05204	1.12241	1.06593
1.52601	1.52721	1.5067	1.51997	1.06565	1.05128	1.12349	1.08014
1.32541	1.53965	1.50833	1.4578	1.00993	1.04561	1.1224	1.05931
1.26995	1.51419	1.51043	1.43152	1.03833	1.04717	1.12524	1.07025
1.3657	1.5537	1.51544	1.47828	1.00709	1.01521	1.12456	1.04895
1.35968	1.50299	1.52496	1.46254	1.0343	1.04268	1.11515	1.06404
1.31171	1.53925	1.50558	1.45218	1.01235	1.02906	1.10984	1.05041
1.25947	1.52165	1.50103	1.42739	1.01613	1.03257	1.11272	1.05381
1.33952	1.50671	1.49367	1.44663	1.03352	1.0325	1.11164	1.05922
1.39962	1.51814	1.48321	1.46699	0.993052	0.996366	1.1125	1.03397
1.32337	1.53031	1.47502	1.4429	1.0277	1.00871	1.1091	1.0485
1.22763	1.50152	1.44609	1.39175	1.04871	0.979306	1.11201	1.04667
1.26281	1.52216	1.42736	1.40411	1.01454	0.99635	1.10467	1.03852
1.27287	1.50792	1.41204	1.39761	1.04587	0.996977	1.11416	1.05233
1.29481	1.49187	1.39944	1.39538	1.05526	0.997099	1.11236	1.05491
1.22356	1.44221	1.39779	1.35452	1.04333	1.00811	1.11737	1.05627
1.34642	1.44804	1.3924	1.39562	1.02912	1.01209	1.10791	1.04971
1.44447	1.46424	1.38073	1.42981	1.02761	0.981718	1.10838	1.03924
1.25768	1.42598	1.3764	1.35335	1.02604	0.982276	1.10899	1.0391
1.18548	1.43876	1.37078	1.33167	1.00311	0.980033	1.08708	1.02341
1.32597	1.42943	1.37109	1.37549	1.02216	0.967943	1.10819	1.03276
1.2137	1.41085	1.36487	1.32981	1.01049	0.981147	1.10665	1.03276
1.25699	1.4017	1.364	1.3409	1.03056	0.960912	1.11144	1.0343
1.23234	1.39441	1.36131	1.32936	1.00858	0.975653	1.09987	1.02803
1.19689	1.41347	1.35704	1.32246	1.05077	0.996629	1.09426	1.04722
1.28118	1.36703	1.3566	1.33494	1.02624	0.94632	1.10124	1.0246
1.22288	1.36134	1.34955	1.31126	1.01391	0.988986	1.09966	1.03419
1.17694	1.39488	1.34818	1.30667	1.01053	0.977428	1.10448	1.03081
1.12992	1.38723	1.34176	1.2863	0.96742	0.987125	1.09422	1.01625
1.2129	1.3523	1.34409	1.3031	1.01001	0.95893	1.09302	1.02065
1.10704	1.34567	1.3412	1.26463	0.980574	0.976055	1.08765	1.01476
1.11396	1.30626	1.33536	1.25186	0.979083	0.9544	1.09435	1.00928
1.12213	1.29853	1.3371	1.25258	0.97892	0.973529	1.10107	1.01784
1.11102	1.3135	1.33124	1.25192	1.02589	0.975788	1.10143	1.03437
1.18903	1.31724	1.32752	1.27793	1.01368	0.966183	1.09625	1.02537
1.12282	1.29843	1.31507	1.24544	1.03501	0.974125	1.09489	1.03467
1.12402	1.26437	1.30624	1.23154	1.02255	0.945865	1.09331	1.02058
1.10401	1.29305	1.30093	1.23266	0.998838	0.947213	1.08996	1.012
1.10579	1.34167	1.29731	1.24826	1.04158	0.960206	1.09801	1.03327
1.1605	1.25485	1.29294	1.2361	0.988916	0.986455	1.08845	1.02127
1.10948	1.27359	1.29411	1.22573	0.994939	0.968437	1.08936	1.01758
1.04872	1.22778	1.28516	1.18722	0.985792	0.940837	1.09204	1.00622
1.07801	1.24872	1.27815	1.20163	1.02728	0.96056	1.08642	1.02475
1.08833	1.22088	1.27028	1.19316	1.0028	0.976996	1.09721	1.02567
1.11506	1.25118	1.26987	1.21204	1.02336	0.939367	1.10573	1.02282
1.16998	1.20762	1.24669	1.2081	1.01003	0.950757	1.03981	1.0002
1.05426	1.19005	1.25879	1.1677	1.00852	0.929041	1.0656	1.00106
1.05201	1.17799	1.25972	1.16324	1.01786	0.921169	1.13169	1.02357
1.05558	1.23786	1.24704	1.18016	0.968082	0.967774	1.1376	1.02449
1.05754	1.17599	1.24553	1.15969	1.05126	0.91274	1.13949	1.0345
1.08345	1.2338	1.22332	1.18019	1.02587	0.927283	1.14003	1.03106
1.0619	1.11815	1.23005	1.1367	1.00151	0.918116	1.12483	1.01482
1.08639	1.18722	1.23443	1.16935	1.02155	0.930507	1.11279	1.02162
1.03137	1.18155	1.23767	1.15019	0.99917	0.924454	1.09479	1.00614
1.01516	1.12992	1.2418	1.12896	1.03226	0.963168	1.11357	1.03633
1.02268	1.1285	1.23881	1.13	1.03004	0.927533	1.12219	1.02659
1.05746	1.11963	1.23534	1.13747	0.988256	0.933911	1.10687	1.00968
0.9801	1.15581	1.23226	1.12272	1.00578	0.930254	1.10349	1.01317
0.990524	1.12926	1.23008	1.11662	1.00415	0.930717	1.10675	1.01387
0.997398	1.13445	1.22663	1.11949	0.991831	0.908476	1.0957	0.998668
1.08891	1.11806	1.22038	1.14245	1.02336	0.919529	1.10129	1.01473
0.956606	1.11527	1.23634	1.10274	1.0207	0.908209	1.10445	1.01112
0.987156	1.09232	1.22094	1.10014	0.999019	0.934859	1.10603	1.0133
0.988181	1.10999	1.21819	1.10545	1.01214	0.924488	1.08095	1.00586
1.14252	1.07908	1.21536	1.14565	0.994436	0.918267	1.09605	1.00292
1.06023	1.10565	1.21481	1.1269	1.04603	0.900734	1.09843	1.01506
1.01408	1.13544	1.21411	1.12121	0.983308	0.93042	1.0922	1.00197
1.01744	1.09508	1.20718	1.10657	1.00051	0.897578	1.09187	0.99665
0.986607	1.08671	1.20306	1.09213	0.994519	0.901524	1.09568	0.997242
