# Supplementary material for: Salicin alleviates periodontitis via Tas2r143/gustducin signaling in fibroblasts
Source: Front Immunol. 2024 Mar 28;15:1374900. doi: 10.3389/fimmu.2024.1374900 (PMC11007171; doi:10.3389/fimmu.2024.1374900)
Supplement: Supplementary file 2 [file DataSheet_2.zip › Data Sheet/Figure3/Figure3.xlsx]

## Sheet: Figure3A
Salicin concentration	Cell viability (450nm)				Mean		LPS concentration	Cell viability (450nm)				Mean			Cell viability (450nm)				Mean
0	1	1	1	1	1		0	1	1	1	1	1		Vehicle	1	1	1	1	1
1mM	1.00086	0.908719	0.951862	0.97139	0.958207		10ng/mL	1.03987	1.06842	1.03654	1.04972	1.04864		200LPS+10Salicin	1.00406	0.979	0.933182	1.20655	1.0307
2mM	0.946283	0.944564	1.06871	0.934605	0.973541		20ng/mL	1.13876	1.05581	1.06471	1.03851	1.07445
5mM	0.946283	1.01953	0.918619	0.946412	0.957711		50ng/mL	1.03913	1.15025	1.00212	1.13811	1.0824
10mM	0.921358	0.916631	0.887409	1.12192	0.961828		100ng/mL	1.1054	1.12245	1.08409	1.06845	1.0951
15mM	0.88483	0.860203	0.848774	0.944426	0.884558		200ng/mL	1.12838	1.02147	0.962534	1.14372	1.06402
20mM	0.799312	0.777021	0.716862	0.810037	0.775808

## Sheet: Figure3B
Cxcl1	mRNA fold change				Mean			Gapdh				Cxcl1
Vehicle	1	1	1	1	1		vehicle	15.46	14.715	17.565	15.825	25	24.315	26.34	24.01
LPS	34.2968	35.5062	40.2244	39.5334	37.3902		LPS	14.875	14.96	17.215	15.96	19.315	19.41	20.66	18.84
Salicin	0.885768	0.96929	0.882703	1.03168	0.942361		Salicin	15.045	14.825	17.025	17.49	24.76	24.47	25.98	25.63
LPS+Salicin	22.1618	21.7057	25.4572	25.0198	23.5861		LPS+Salicin	14.55	14.82	16.835	16.65	19.62	19.98	20.94	20.19
							△CT				vehicle	9.54	9.6	8.775	8.185
											LPS	4.44	4.45	3.445	2.88
											Salicin	9.715	9.645	8.955	8.14
											LPS+Salicin	5.07	5.16	4.105	3.54
							△△CT				vehicle	0	0	0	0
											LPS	-5.1	-5.15	-5.33	-5.305
											Salicin	0.175	0.045	0.18	-0.045
											LPS+Salicin	-4.47	-4.44	-4.67	-4.645
							2^(-△△CT)				vehicle	1	1	1	1
											LPS	34.2968	35.5062	40.2244	39.5334
											Salicin	0.885768	0.96929	0.882703	1.03168
											LPS+Salicin	22.1618	21.7057	25.4572	25.0198
Cxcl2	mRNA fold change				Mean			Gapdh				Cxcl2
Vehicle	1	1	1	1	1		vehicle	15.46	14.715	17.565	15.825	23.54	23.125	26.495	24.495
LPS	143.509	160.898	182.911	152.219	159.884		LPS	14.875	14.96	17.215	15.96	15.79	16.04	18.63	17.38
Salicin	0.895025	0.840896	0.898132	0.891929	0.881496		Salicin	15.045	14.825	17.025	17.49	23.285	23.485	26.11	26.325
LPS+Salicin	110.661	109.896	119.015	112.986	113.14		LPS+Salicin	14.55	14.82	16.835	16.65	15.84	16.45	18.87	18.5
							△CT				vehicle	8.08	8.41	8.93	8.67
											LPS	0.915	1.08	1.415	1.42
											Salicin	8.24	8.66	9.085	8.835
											LPS+Salicin	1.29	1.63	2.035	1.85
							△△CT				vehicle	0	0	0	0
											LPS	-7.165	-7.33	-7.515	-7.25
											Salicin	0.16	0.25	0.155	0.165
											LPS+Salicin	-6.79	-6.78	-6.895	-6.82
							2^(-△△CT)				vehicle	1	1	1	1
											LPS	143.509	160.898	182.911	152.219
											Salicin	0.895025	0.840896	0.898132	0.891929
											LPS+Salicin	110.661	109.896	119.015	112.986
Cxcl5	mRNA fold change				Mean			Gapdh				Cxcl5
Vehicle	1	1	1	1	1		vehicle	15.46	14.715	17.565	15.825	19.82	19.155	19.725	17.995
LPS	8.13984	9.78112	9.41525	10.7406	9.5192		LPS	14.875	14.96	17.215	15.96	16.21	16.11	16.14	14.705
Salicin	0.635075	0.694959	0.596668	0.615572	0.635569		Salicin	15.045	14.825	17.025	17.49	20.06	19.79	19.93	20.36
LPS+Salicin	7.72749	7.88986	8.36868	8.42689	8.10323		LPS+Salicin	14.55	14.82	16.835	16.65	15.96	16.28	15.93	15.745
							△CT				vehicle	4.36	4.44	2.16	2.17
											LPS	1.335	1.15	-1.075	-1.255
											Salicin	5.015	4.965	2.905	2.87
											LPS+Salicin	1.41	1.46	-0.905	-0.905
							△△CT				vehicle	0	0	0	0
											LPS	-3.025	-3.29	-3.235	-3.425
											Salicin	0.655	0.525	0.745	0.7
											LPS+Salicin	-2.95	-2.98	-3.065	-3.075
							2^(-△△CT)				vehicle	1	1	1	1
											LPS	8.13984	9.78112	9.41525	10.7406
											Salicin	0.635075	0.694959	0.596668	0.615572
											LPS+Salicin	7.72749	7.88986	8.36868	8.42689

## Sheet: Figure3C
siCtrl			siTas2r143				siCtrl			siTas2r143				siCtrl			siTas2r143
LPS+Salicin	LPS	LPS+Salicin / LPS	LPS+Salicin	LPS	LPS+Salicin / LPS		LPS+Salicin	LPS	LPS+Salicin / LPS	LPS+Salicin	LPS	LPS+Salicin / LPS		LPS+Salicin	LPS	LPS+Salicin / LPS	LPS+Salicin	LPS	LPS+Salicin / LPS
27.4741	43.8651	0.626332	32.2226	32.4467	0.993092		150.644	192.005	0.784584	130.237	111.045	1.17284		14.8769	16.9123	0.879649	17.5087	15.8895	1.1019
27.1899	34.4158	0.790041	27.6652	26.1729	1.05702		164.849	200.853	0.820742	166.572	147.544	1.12896		15.0324	18.5713	0.809442	10.4107	10.7779	0.965936
33.3589	52.546	0.634851	30.4844	26.5382	1.1487		120.676	154.343	0.78187	133.534	122.876	1.08674		16.971	20.393	0.832199	16.0555	14.3204	1.12117
28.9401	45.745	0.632641	29.9607	29.6508	1.01045		133.899	192.672	0.694959	115.761	111.43	1.03886		17.8147	21.259	0.837987	18.1891	16.4498	1.10573
Cxcl1	mRNA fold change（LPS+Salicin / LPS）				Mean		Cxcl2	mRNA fold change （LPS+Salicin / LPS）				Mean		Cxcl5	mRNA fold change （LPS+Salicin / LPS）				Mean
siCtrl	0.626332	0.790041	0.634851	0.632641	0.670966		siCtrl	0.784584	0.820742	0.78187	0.694959	0.770539		siCtrl	0.879649	0.809442	0.832199	0.837987	0.839819
siTas2r143	0.993092	1.05702	1.1487	1.01045	1.05231		siTas2r143	1.17284	1.12896	1.08674	1.03886	1.10685		siTas2r143	1.1019	0.965936	1.12117	1.10573	1.07368
