# Supplementary material for: Salicin alleviates periodontitis via Tas2r143/gustducin signaling in fibroblasts
Source: Front Immunol. 2024 Mar 28;15:1374900. doi: 10.3389/fimmu.2024.1374900 (PMC11007171; doi:10.3389/fimmu.2024.1374900)
Supplement: Supplementary file 2 [file DataSheet_2.zip › Data Sheet/Figure4/Figure4DF.xlsx]

## Sheet: Figure4
Distal					Mesial					BV/TV					Tb.N
WT+Vehicle	WT+Salicin	Gnat3-/-+Vehicle	Gnat3-/-+Salicin		WT+Vehicle	WT+Salicin	Gnat3-/-+Vehicle	Gnat3-/-+Salicin		WT+Vehicle	WT+Salicin	Gnat3-/-+Vehicle	Gnat3-/-+Salicin		WT+Vehicle	WT+Salicin	Gnat3-/-+Vehicle	Gnat3-/-+Salicin
0.503	0.4	0.749	0.44		0.459	0.271	0.62	0.536		11.32	49.07	12.15	9.35		0.01731	0.04091	0.01522	0.01283
0.679	0.289	0.446	0.75		0.6065	0.2065	0.428	0.481		10.72	39.23	13.99	10.37		0.01298	0.04051	0.01936	0.01403
0.5485	0.371	0.416	0.583		0.394	0.4065	0.3825	0.481		30.79	25.29	24.2	13.56		0.03395	0.02667	0.02889	0.01885
0.7615	0.447	0.635	0.401		0.774	0.2945	0.596	0.4385		5.06	27.18	16.1	24.26		0.00862	0.02662	0.0202	0.022521
0.391	0.2745	0.576	0.382		0.3655	0.191	0.526	0.3775		18.14	25.75	12.95	20.52		0.0245	0.03386	0.01942	0.02029
0.471	0.279	0.7555	0.4805		0.4	0.252	0.6065	0.3735		21.05	33.28	5.44	15.87		0.02057	0.03107	0.01081	0.02473
0.432	0.332	0.7165	0.398		0.3385	0.3095	0.496	0.2575		15	24.55	5.38	31.58		0.01978	0.02869	0.01026	0.01964

## Sheet: Appendix Figure 5
The distal area of the first molar
control	ligation
0.2245	0.503
0.246	0.679
0.262	0.5485
0.314	0.7615
0.28	0.391
0.2285	0.471
0.283	0.432
The mesial area of the second molar
control	ligation
0.118	0.459
0.157	0.608
0.14	0.392
0.17	0.369
0.143	0.407
0.143	0.335
0.176	0.765
