# Supplementary material for: Salicin alleviates periodontitis via Tas2r143/gustducin signaling in fibroblasts
Source: Front Immunol. 2024 Mar 28;15:1374900. doi: 10.3389/fimmu.2024.1374900 (PMC11007171; doi:10.3389/fimmu.2024.1374900)
Supplement: Supplementary file 2 [file DataSheet_2.zip › Data Sheet/Figure5/Figure5ABD.xlsx]

## Sheet: Figure5A
Il1β		mRNA fold change					Mean
WT	Ligation	0.811127	1.46206	1.99723	0.370617	1.13918	1.15604
	Ligation+Salicin	0.273194	0.215835	0.004736	0.004802	0.106432	0.121
Gnat3-/-	Ligation	1.50108	0.886382	1.4103	1.01115	0.527046	1.06719
	Ligation+Salicin	0.609628	1.04391	1.23114	0.700278	0.391206	0.795234
Il17		mRNA fold change					Mean
WT	Ligation	1.73388	0.792235	1.01677	0.781328	0.916369	1.04812
	Ligation+Salicin	0.415811	0.274333	0.568015	0.237171	0.625898	0.424246
Gnat3-/-	Ligation	0.544121	1.19914	1.19086	2.08782	0.616426	1.12767
	Ligation+Salicin	1.15029	2.05908	1.56049	0.277777	1.43595	1.29672
Tnfα		mRNA fold change					Mean
WT	Ligation	0.518351	1.47631	1.28521	1.74352	0.583175	1.12131
	Ligation+Salicin	0	0	0	0	0	0
Gnat3-/-	Ligation	1.24315	2.62806	0.729005	0.7495	0.560195	1.18198
	Ligation+Salicin	0.860949	1.03097	2.38502	2.62806	0.825878	1.54618

## Sheet: Figure5B
Cxcl1		mRNA fold change					Mean
WT	Ligation	1.06955	0.627201	1.54435	0.691116	1.35379	1.0572
	Ligation+Salicin	0.049275	0.605836	0.027527	0.027337	0.021448	0.146285
Gnat3-/-	Ligation	0.762072	0.816769	0.805524	2.45888	0.811127	1.13087
	Ligation+Salicin	1.4025	1.15509	1.2466	1.9292	0.857376	1.31815
Cxcl2		mRNA fold change					Mean
WT	Ligation	1.23456	0.627201	1.54435	0.691116	1.35379	1.0902
	Ligation+Salicin	0.055707	0.415811	0.89751	0.233906	0.122767	0.34514
Gnat3-/-	Ligation	2.09943	0.732043	0.965936	1.71713	0.392292	1.18137
	Ligation+Salicin	1.12506	1.81504	0.692555	1.07177	0.570382	1.05496
Cxcl5		mRNA fold change					Mean
WT	Ligation	0.704172	0.458184	0.617281	1.82008	2.75872	1.27169
	Ligation+Salicin	0.071002	0.006232	0.042807	0.002828	0.00334	0.0252418
Gnat3-/-	Ligation	1.03097	1.06733	0.723969	1.16797	1.07475	1.013
	Ligation+Salicin	1.75808	0.852635	0.866938	0.08156	0.339151	0.779673

## Sheet: Figure5D
		Ly6G+ cells (1/hpf)					Mean
WT	Ligation	63	80	84	73	66	73.2
	Ligation+Salicin	22	26	12	9	23	18.4
Gnat3-/-	Ligation	54	60	67	58	68	61.4
	Ligation+Salicin	53	66	60	44	38	52.2
